# Supplementary material for: MGERT: a pipeline to retrieve coding sequences of mobile genetic elements from genome assemblies
Source: Mob DNA. 2019 May 14;10:21. doi: 10.1186/s13100-019-0163-6 (PMC6515669; doi:10.1186/s13100-019-0163-6)
Supplement: Supplementary file 1 — Table S1. PSSM-domain correspondence file example (XLSX 3 kb) [file 13100_2019_163_MOESM1_ESM.xlsx]

## Sheet: Лист1
cd00304.smp	RT
cd01648.smp	RT
pfam00078.smp	RT
pfam07727.smp	RT
pfam13966.smp	RT
cd01644.smp	RT
cd01709.smp	RT
cd10442.smp	EN
cd00719.smp	EN
