# Supplementary material for: MGERT: a pipeline to retrieve coding sequences of mobile genetic elements from genome assemblies
Source: Mob DNA. 2019 May 14;10:21. doi: 10.1186/s13100-019-0163-6 (PMC6515669; doi:10.1186/s13100-019-0163-6)
Supplement: Supplementary file 2 — Table S2. Descriptive statistics of lengths of found PLE hits calculated by MGERT (XLSX 4 kb) [file 13100_2019_163_MOESM2_ESM.xlsx]

## Sheet: Лист1
Table S2 Descriptive statistics of lengths of found PLE hits calculated by MGERT
statistic	PLE consensus matches, merge=2000	PLE matches encoding both RT and EN domains	PLE ORFs encoding both RT nad EN domains
count	81848.0	1038.0	135.0
mean	1380.6	3829-04-01	1486.4
std	1987-07-01	2744-06-01	413.1
min	12.0	136.0	1002.0
0.25	152.0	2001.0	1195.5
0.5	446.0	3050-05-01	1386.0
0.75	1945.0	4947-03-01	1654.5
max	27686.0	21789.0	2706.0
