# Supplementary material for: MGERT: a pipeline to retrieve coding sequences of mobile genetic elements from genome assemblies
Source: Mob DNA. 2019 May 14;10:21. doi: 10.1186/s13100-019-0163-6 (PMC6515669; doi:10.1186/s13100-019-0163-6)
Supplement: Supplementary file 5 — Table S3. PSSM files used for local CDD construction (XLSX 6 kb) [file 13100_2019_163_MOESM5_ESM.xlsx]

## Sheet: Лист1
PSSM	Domain	MGE	root	superfamily
pfam07727	RVT_2	retrotransposons	cl06662
pfam13966	zf-RVT	zinc finger region of RT	cl16506	zinc-binding in reverse transcriptase				ple+line
cd00304	RT_like	retrotransposons	cl02808	RT_like superfamily				ple+line
cd01709	RT_like_1	retrotransposons	cl02808	RT_like superfamily				ple+line
cd01644	RT_pepA17	retrotransposons	cl02808	RT_like superfamily				ple+line
pfam00078	RT	retrotransposons	cl26764	RNA-dependent DNA polymerase				ple+line
cd01650	RT_nLTR_like	LINE	cd00304	RT_like superfamily
cd01648	TERT	telomerase	cl02808	RT_like superfamily				ple
cd00719	EN GIY	PLE and other	cd00719	GIY-YIG nuclease domain superfamily				ple
cd10442	EN GIY	PLE	cd00719	GIY-YIG nuclease domain superfamily				ple
cd09076	L1-EN	LINE	cd08372	Endonuclease domain of the non-LTR retrotransposon LINE-1 (L1)
