# Supplementary material for: MGERT: a pipeline to retrieve coding sequences of mobile genetic elements from genome assemblies
Source: Mob DNA. 2019 May 14;10:21. doi: 10.1186/s13100-019-0163-6 (PMC6515669; doi:10.1186/s13100-019-0163-6)
Supplement: Supplementary file 6 — Table S4. Results of MGERT testing runs (XLSX 10 kb) [file 13100_2019_163_MOESM6_ESM.xlsx]

## Sheet: Лист1
Table S3 Results of MGERT testing runs
merge	statistic	group	n	type
0	n	consensus match	154096	PLE
0	mean	consensus match	216	PLE
0	median length	consensus match	158	PLE
0	maximum length	consensus match	5077	PLE
0	n	matches with CD	824	PLE
0	mean	matches with CD	1714	PLE
0	median length	matches with CD	1671	PLE
0	maximum length	matches with CD	5076	PLE
0	n	ORF with CD	117	PLE
0	mean	ORF with CD	1435	PLE
0	median length	ORF with CD	1389	PLE
0	maximum length	ORF with CD	2355	PLE
100	n	consensus match	141471	PLE
100	mean	consensus match	239	PLE
100	median length	consensus match	166	PLE
100	maximum length	consensus match	5724	PLE
100	n	matches with CD	871	PLE
100	mean	matches with CD	1831	PLE
100	median length	matches with CD	1777	PLE
100	maximum length	matches with CD	5723	PLE
100	n	ORF with CD	122	PLE
100	mean	ORF with CD	1441	PLE
100	median length	ORF with CD	1389	PLE
100	maximum length	ORF with CD	2706	PLE
500	n	consensus match	110932	PLE
500	mean	consensus match	361	PLE
500	median length	consensus match	202	PLE
500	maximum length	consensus match	15269	PLE
500	n	matches with CD	876	PLE
500	mean	matches with CD	2142	PLE
500	median length	matches with CD	1998	PLE
500	maximum length	matches with CD	15268	PLE
500	n	ORF with CD	123	PLE
500	mean	ORF with CD	1493	PLE
500	median length	ORF with CD	1404	PLE
500	maximum length	ORF with CD	2706	PLE
1000	n	consensus match	85728	PLE
1000	mean	consensus match	629	PLE
1000	median length	consensus match	245	PLE
1000	maximum length	consensus match	27686	PLE
1000	n	matches with CD	885	PLE
1000	mean	matches with CD	2607	PLE
1000	median length	matches with CD	2345	PLE
1000	maximum length	matches with CD	15268	PLE
1000	n	ORF with CD	126	PLE
1000	mean	ORF with CD	1500	PLE
1000	median length	ORF with CD	1407	PLE
1000	maximum length	ORF with CD	2706	PLE
2000	n	consensus match	54947	PLE
2000	mean	consensus match	1593	PLE
2000	median length	consensus match	460	PLE
2000	maximum length	consensus match	50333	PLE
2000	n	matches with CD	928	PLE
2000	mean	matches with CD	4325	PLE
2000	median length	matches with CD	3350	PLE
2000	maximum length	matches with CD	23068	PLE
2000	n	ORF with CD	127	PLE
2000	mean	ORF with CD	1504	PLE
2000	median length	ORF with CD	1404	PLE
2000	maximum length	ORF with CD	2706	PLE
4000	n	consensus match	27198	PLE
4000	mean	consensus match	5409	PLE
4000	median length	consensus match	1547	PLE
4000	maximum length	consensus match	192092	PLE
4000	n	matches with CD	1109	PLE
4000	mean	matches with CD	17196	PLE
4000	median length	matches with CD	9695	PLE
4000	maximum length	matches with CD	174897	PLE
4000	n	ORF with CD	128	PLE
4000	mean	ORF with CD	1515	PLE
4000	median length	ORF with CD	1411	PLE
4000	maximum length	ORF with CD	2706	PLE
8000	n	consensus match	11189	PLE
8000	mean	consensus match	19203	PLE
8000	median length	consensus match	5398	PLE
8000	maximum length	consensus match	438741	PLE
8000	n	matches with CD	1442	PLE
8000	mean	matches with CD	63897	PLE
8000	median length	matches with CD	42528	PLE
8000	maximum length	matches with CD	438740	PLE
8000	n	ORF with CD	130	PLE
8000	mean	ORF with CD	1527	PLE
8000	median length	ORF with CD	1411	PLE
8000	maximum length	ORF with CD	2706	PLE
10000	n	consensus match	8424	PLE
10000	mean	consensus match	27765	PLE
10000	median length	consensus match	8389	PLE
10000	maximum length	consensus match	606061	PLE
10000	n	matches with CD	1447	PLE
10000	mean	matches with CD	81650	PLE
10000	median length	matches with CD	56836	PLE
10000	maximum length	matches with CD	606060	PLE
10000	n	ORF with CD	130	PLE
10000	mean	ORF with CD	1532	PLE
10000	median length	ORF with CD	1411	PLE
10000	maximum length	ORF with CD	2706	PLE
15000	n	consensus match	4930	PLE
15000	mean	consensus match	54235	PLE
15000	median length	consensus match	21376	PLE
15000	maximum length	consensus match	836391	PLE
15000	n	matches with CD	1403	PLE
15000	mean	matches with CD	124304	PLE
15000	median length	matches with CD	94583	PLE
15000	maximum length	matches with CD	836390	PLE
15000	n	ORF with CD	130	PLE
15000	mean	ORF with CD	1534	PLE
15000	median length	ORF with CD	1413	PLE
15000	maximum length	ORF with CD	2706	PLE
0	n	consensus match	1748	L1
0	mean	consensus match	532	L1
0	median length	consensus match	336	L1
0	maximum length	consensus match	5626	L1
0	n	matches with CD	59	L1
0	mean	matches with CD	2373	L1
0	median length	matches with CD	2089	L1
0	maximum length	matches with CD	5626	L1
0	n	ORF with CD	0	L1
0	mean	ORF with CD	0	L1
0	median length	ORF with CD	0	L1
0	maximum length	ORF with CD	0	L1
100	n	consensus match	1306	L1
100	mean	consensus match	724	L1
100	median length	consensus match	457	L1
100	maximum length	consensus match	6624	L1
100	n	matches with CD	78	L1
100	mean	matches with CD	2628	L1
100	median length	matches with CD	2474	L1
100	maximum length	matches with CD	6624	L1
100	n	ORF with CD	1	L1
100	mean	ORF with CD	1569	L1
100	median length	ORF with CD	1569	L1
100	maximum length	ORF with CD	1569	L1
500	n	consensus match	1032	L1
500	mean	consensus match	976	L1
500	median length	consensus match	613	L1
500	maximum length	consensus match	7258	L1
500	n	matches with CD	91	L1
500	mean	matches with CD	3315	L1
500	median length	matches with CD	3476	L1
500	maximum length	matches with CD	6623	L1
500	n	ORF with CD	1	L1
500	mean	ORF with CD	1569	L1
500	median length	ORF with CD	1569	L1
500	maximum length	ORF with CD	1569	L1
1000	n	consensus match	924	L1
1000	mean	consensus match	1171	L1
1000	median length	consensus match	713	L1
1000	maximum length	consensus match	9186	L1
1000	n	matches with CD	103	L1
1000	mean	matches with CD	3686	L1
1000	median length	matches with CD	3703	L1
1000	maximum length	matches with CD	9186	L1
1000	n	ORF with CD	1	L1
1000	mean	ORF with CD	1569	L1
1000	median length	ORF with CD	1569	L1
1000	maximum length	ORF with CD	1569	L1
2000	n	consensus match	836	L1
2000	mean	consensus match	1410	L1
2000	median length	consensus match	761	L1
2000	maximum length	consensus match	11940	L1
2000	n	matches with CD	111	L1
2000	mean	matches with CD	4194	L1
2000	median length	matches with CD	3987	L1
2000	maximum length	matches with CD	11940	L1
2000	n	ORF with CD	2	L1
2000	mean	ORF with CD	1627	L1
2000	median length	ORF with CD	1627	L1
2000	maximum length	ORF with CD	1686	L1
4000	n	consensus match	779	L1
4000	mean	consensus match	1706	L1
4000	median length	consensus match	846	L1
4000	maximum length	consensus match	14732	L1
4000	n	matches with CD	120	L1
4000	mean	matches with CD	5019	L1
4000	median length	matches with CD	4321	L1
4000	maximum length	matches with CD	14731	L1
4000	n	ORF with CD	2	L1
4000	mean	ORF with CD	1627	L1
4000	median length	ORF with CD	1627	L1
4000	maximum length	ORF with CD	1686	L1
8000	n	consensus match	745	L1
8000	mean	consensus match	2018	L1
8000	median length	consensus match	903	L1
8000	maximum length	consensus match	29019	L1
8000	n	matches with CD	123	L1
8000	mean	matches with CD	6174	L1
8000	median length	matches with CD	5012	L1
8000	maximum length	matches with CD	29019	L1
8000	n	ORF with CD	2	L1
8000	mean	ORF with CD	1627	L1
8000	median length	ORF with CD	1627	L1
8000	maximum length	ORF with CD	1686	L1
10000	n	consensus match	737	L1
10000	mean	consensus match	2133	L1
10000	median length	consensus match	947	L1
10000	maximum length	consensus match	40032	L1
10000	n	matches with CD	125	L1
10000	mean	matches with CD	6462	L1
10000	median length	matches with CD	5106	L1
10000	maximum length	matches with CD	40032	L1
10000	n	ORF with CD	2	L1
10000	mean	ORF with CD	1627	L1
10000	median length	ORF with CD	1627	L1
10000	maximum length	ORF with CD	1686	L1
15000	n	consensus match	725	L1
15000	mean	consensus match	2337	L1
15000	median length	consensus match	952	L1
15000	maximum length	consensus match	40032	L1
15000	n	matches with CD	124	L1
15000	mean	matches with CD	7310	L1
15000	median length	matches with CD	5473	L1
15000	maximum length	matches with CD	40032	L1
15000	n	ORF with CD	2	L1
15000	mean	ORF with CD	1627	L1
15000	median length	ORF with CD	1627	L1
15000	maximum length	ORF with CD	1686	L1
