# Supplementary material for: MGERT: a pipeline to retrieve coding sequences of mobile genetic elements from genome assemblies
Source: Mob DNA. 2019 May 14;10:21. doi: 10.1186/s13100-019-0163-6 (PMC6515669; doi:10.1186/s13100-019-0163-6)
Supplement: Supplementary file 7 — Table S5. Reference PLEs used for phylogenetic analysis (XLSX 4 kb) [file 13100_2019_163_MOESM7_ESM.xlsx]

## Sheet: Лист1
Species	PLE family	n	Taxonomy
Selaginella moelindorffii	Neptune	1	Plantae
Phaeodactylum tricornutum	Neptune	1	Heterokonta
Serpula lacrymans	Coprina	1	Fungi
Coprinopsis cinerea	Coprina	1	Fungi
Nematostella vectensis	Neptune	2	Cnidaria
Hydra vulgaris	Poseidon,Neptune	2	Cnidaria
Xenopus tropicalis	Neptune	1	Chordata: Amphibia
Takifugu rubripes	Penelope	1	Chordata: Actinopterygii
Petromyzon marinus	Poseidon	1	Chordata: Petromyzontidae
Branchiostoma floridae	Penelope	1	Chordata: Leptocardii
Aedes aegypti	Penelope	1	Insecta
Drosophila willinstoni	Penelope	1	Insecta
Drosophila virilis	Penelope	1	Insecta
Schistosoma mansoni	Penelope	2	Platyhelminthes: Trematoda
Schistosoma japonicum	Penelope	3	Platyhelminthes: Trematoda
Schmidtea mediterranea	Perere	4	Platyhelminthes: Rhabditophora
Caenorhabditis remanei	Nematis	1	Nematoda
Caenorhabditis brenneri	Nematis	1	Nematoda
Pristionchus pacificus	Nematis	1	Nematoda
