# Supplementary material for: MGERT: a pipeline to retrieve coding sequences of mobile genetic elements from genome assemblies
Source: Mob DNA. 2019 May 14;10:21. doi: 10.1186/s13100-019-0163-6 (PMC6515669; doi:10.1186/s13100-019-0163-6)
Supplement: Supplementary file 8 — Penelope_cds1000_RTEN_e01.fa Coding sequences of PLEsretrieved by MGERT and used in phylogenetic analysis (FA 209 kb) [file 13100_2019_163_MOESM8_ESM.fa]

>lcl|CABG01000001.1:1742873-1749316():4331-5860 ORF1_CABG01000001.1:1742873-1749316():4330:5859
ATGCTACAGACTTTGAAACTGAAACTAGGACTATCTCTATGGTTTTCTCTATATCCAAAA
AGCAACAAACCATGTAGATTTTATGGACTACCTAAAATACATAAAACAGATATCTCAATA
AGACCTGTTGTTGATTATACTAATTCACCAACCTACAATCTTTCTAGATACCTAGCTAAG
ATTCTTAAATCATATGAAAGCTTAATCAAATACGGAATAAAAAATTCTAATGATTTTAAA
GATGTTATCTTTGATATCCGCATAGAAGAAAATGAAATAATGGCAAATTTTGATGTATGC
TCATTATTCACTAATGTTCCAATTAAGGAAACTTTAGATATTATACATAATCTCTTAGAT
TTTGACATTGAACTTAAACAACACTGTCCTCTAGTTACCTCGGATATTATTAAAGCGTTG
GATCTATGTTTACATTCAACTGTATTCAGTTTTCGAGGAGATTTACACAGACAGACAGAA
GGTGTAGCTATGGGATCACCGGTTTCCCCAATTGTTGCTAACCTATTCATGCATTCATTG
GAAACTAGTGCAATCTCAATGTGTTTTCATACACCAAAAGTATGGTTAAGATATGTTGAT
GACACTTTTGTCATTATAAAACGAGATCATTTGGACGAACTTTCTAAACATGTCAACAAC
TTTGATGAAAAAATCAAGTTCACCAAGGAGTTGGAATCTTATGAACACAAACTACCTTTT
CTAGACTGTTTAGTTGAAAGGAAAGATTATGATAGTTTAAAAATTAGTATTTTCCGAAAG
CCGACATATTCAGGGAAATTTCTAGATTTTAAGTCGGCACATCCACACTCGACCAAAGTG
ACAATGGCCAAAAATATGATCACAAGAGCTCAAAAACTTGTCACTGAACCAAACGATATG
GAAATGAATTTAATTACATCTACTCTAATGATGAACAATTATCCAAAGGATTTTATTAAA
AGAATAATTAAGAATGAAAGAAAAAACGGCATTAATAATACAAAAGGATTAAAGAAAAAG
GAATGGGTTAACACAGTGGTGATCCTATATCGGAAAGGTGTTTCAGAAGACATTAGAAGA
ATTTTAAATAATCAAAATATTAGAGTATTTTTTCGAACAAACAATACTCTAAGATCGAAA
TTAGTAAGAATTAAAGATCCAATCCACAAAGAAGAACAACAGAATTGTGTCTATGAAATC
AGATGTAGTGACTGTAATGCAACGTATGTAAGTGAAACATCAAGGCAACTGAACATGAGG
GTGAAGGAACACAAACAATGCTTGAAACACATTCCTAAGTCCTCAGATGAAGTAAGGAAA
CTTGAGAACAAGTCAGCGATAACATTACACTTGATAGAATCGGGTCGTACAATTGATTTC
GATGGCACAAGAATCCTTCAAAAAGCATTCAATTCTTACAAAGAAAGAAAAACAGCCGAA
GCCCTATACATATGGGCTAATTCAAACAATACCAATAGGAGGAATGGAATACAATTAGCT
GTACCATGGCAGCTAATCATTAATAAATAA
>lcl|CABG01000001.1:2243058-2314125():16105-17490 ORF1_CABG01000001.1:2243058-2314125():16104:17489
ATGTATAATTCACCCTACCATAAAACTGCAAAGTGGCTAGTTCGAATCCTAGAATCCTTA
CACAAACTAGTCGTCAACAGAAGCCTGAAAGACGTTTTCGATTTCATTTCGGAGGTTGAA
CATATGAACTTAAGTGGGAAACGGATGATATCTTTAGATGTTGCTTCCCTGTTCACCAAT
GTGCCACTAACTGAGACTATTGATTTTGTGTGTCAACAATTACATGAAAAACAAATCAAT
GTTGGAATTCCCGAGGTCAGTCTTAAAGAATTACTTCTGAAATGTACAATGAATGTCCAT
TTTGTCTCTAATAACACATATTATAGACAAATTGATGGTATAGCGATGGGTTCACCTCTA
GGTCTTATCCTTGCGGACTTTTTGCTTGCGAAACTAGAGAATGGACCCCTCAAAGATGTT
ATCAATAAGCTTGACTTCTATTGTCGGTACGTTGGTGATACTTTCATTATTGTTGATCAG
GACATTGGCAAAGTCGAACTACTAGAACTGTTTAACAACAAACACCCTGCAATTAAATTC
GCATGTGAAGAGGAACTAGATAATAAATTAAATTTCCTTGACGTTTTGTTAATCAAAAAA
GCGAACGGTTCTATCAGTAGAAGGGTGTTTAGGAAAAGTTCTTCATCAAGCCAGTACACA
CACTTCTTAAGCTTTGTACCTCTCCACTATAAAAGAAACTTGGTGAAATGTCTGGCAAAT
AGAACTAGGAAGATATGCTCAGTCGATTCAATTAACAATCAGATAGAGGTCATACATAAT
ATGTTGATTGAAAGGGGTTATCCACAAGGTTTCCTGAAGAAACACTTGCATTTAACAAAT
AAGAAAATAAAGATATCAACAGCTGCGGAGAAACCACTCTTCCTGAAACTACAATTCAAC
GGCGATTTAGCTGATGATGTACTACGTGATAGACTGACTAGAGCAGTTAAGAGAACGTTT
AATGCAGCCGACCTCTGGCTTTTGTACTCGACCCGATCTATGGTGATTCCCCAACTGAAG
GATAAGTTGCCTGGTTATGCCACCTCTATGTGTATCTATGAATTCAGCTGCTCCTGTGGA
GAAAGCTATATTGGGCGCACTACCAGACAACTGAATCAAAGAGTTGGTGAACACCTCCCT
TCGTGGTTAGGAAAAGGTATAGTCAAGTCGATACGGAGCTCGGTTCTTTTACACTTGATC
GATAGCGGTCATAAAGTTGACAGAAATCAGTCATTTAAAGTTATTTATCGCATTCCTACT
AGTTTTCCTTATGGGGTTCGATCTCATCTCTTACACATAGCAGAAGCTATAGGAATTCGA
TCCAACAACCCAATTCTTTGTGTTCATAAGAAATTTGTAACACCCTTATCTCTACCTTGG
CCTTAA
>lcl|CABG01000002.1:1543859-1620623():2356-3618 ORF1_CABG01000002.1:1543859-1620623():2355:3617
ATGAACTTAAGTGGTAAACGGATGATATTTTTAGATGTTGCTTCCCTGTTCACCAACGTT
CCACTAACTGAGACTATTGATTTTGTGTGTCAACAATTACATGAAAAACAAATCAATGTC
GGAATTCCTGAGGTCAGCCTTAAAGAGTTACTTTTGAAATGTACAATGAATGTTCATTTT
GTCTTTAATAATACATATTATAGACAAATTGATGGTATAGCGATGGGTTCACCTCTAGGT
CCTATCCTAGCGGACTTTTTTCTTGCGAAACTAGAGAATGGACCCCTCAAAGATGTTATC
AACAAGCTTGACTTCTATTGTCGGTACGTTGATGACACTTTTATTATCGTGGATCAGGAC
ATTGGCAAAGTCGAACTACTCGAACAGTTTAACAATAAACACCAAGCTATTAAATTCACA
TGTGAAGAGGAAATAGATAATAAATTAAATTTCCTTGACGTATTGTTAATAAAAAAAGCG
AACGGCTCTATCAGTAGAAGTGTGTTTAGGAAAAGCTCTTCATCTAGCCAGTACACACAC
TTCTTAAGCTTCGTACCTATCTACTATAAAAGGAACTTAGTCAAATGTCTGGCAAATAGA
GCTAGGAAGATTTGCTCAGTCGATTCTATCAACAATGAGTTAGAGGTTATCCATAATATG
TTGATTGAAAGGGGTTATCCACTAGGATTCCTGAAGAAACATTTACATTCAACAAATAAG
AAAGTAAAGATATCAACAGCTGCGAAGAAACCACTCTTCCTGAAACTACAATTCAACGGC
GATTCAGCTGATGATGTACTACGGGATAGACTGACTAAAGCAGTTAAGAGAACGTTTAAT
GCTGCCGACCTCTTTCTTTCTTACTCGACACGATCTATGGTGATTCCCCAACTAAAGGAC
AAGTTGCCTGGTTATGCCACTTCTATGTGTATCTATAAATTCAGCTGCTCCTGTGGAGAA
AGCTATATTGGGCGCACTACCAGACAATTGAACCAAAGAGTTAGTGAACACCTCCCTTCG
TGGTTAGGAAAAGGTATGGTCAAGTCGATACGGAGCTCGATTCTTTCACACTTGATTGGT
AGCGGTCATGAAGTTGACAGAAACCAGTCTTTTAAAGTTATTTATCGTATTCCTACTACT
TTTCCTTATGGGGTTCGATCTCGTCTCCTACACATAGCAGAAGCTATAGGAATTCGATCC
AACAACCCAAGTCTTTGTGTTCATAAGAAATTTGTAACACCCTTATCTCTCCCTTGGCCT
TAA
>lcl|CABG01000002.1:1754128-1757304():326-2746 ORF1_CABG01000002.1:1754128-1757304():325:2745
ATGAGTTATTTTAGTTATCTAAAGAGCTGCAAGGATCATGCGACAGTAAAGGAACTCAGT
GGGTTTCTTAGTTATTCTGTCAAGCTTGCAATAGCGAATACTAGAATCAATTTTCTGAGA
AGTTGTATAGACAAACGTAAATATCCACGACCATTTTTCAAATCATTACGCCGTAACCAT
ATTCATCCAAATCATCGGTCTTTAAAACGTCTTACTTTGAATTATGTCGATGAAATTAAG
TCTAGAATCCCAGGATTGGAACGGAATATCTCATTACGTTCACATACGTTATTTGATTTA
TCAGAAGATCAACGCTTCAAATTTAAGGATTACATTGATATTGTTAGCAAAAATCGTACC
GAAGATGTGACTTTGAAATTAATGAAAAGTTTAAAACAGACGGAGACTCAAGCTTCTTTT
CCCGAATCGCCAGAGAAATATGTTTTCAATTATTCAAGCATAACATTATCGACTATTCAG
CTACAAGCATTATCCCTTGGTCCAAAATTTTGTAGTACGTCTACTAACATTAATGAATTG
AACGCTAAAATCCAGTTTGAAAGTCTTATTCGTCAAACAAATGACCTTATTCCTGTATCT
AATAAAGATTTTGAGCATTTCAAAACAACTCTTGTAGACTGCTGTAATCAATATGTAAAT
AAAATCCCTACAGTTAGTCGCTTACTCACAAAAACACATACATCTCAATTATCTGATCTT
TGGAAAAATCATGACTTAGTGTTATGTCGCCCAGACAAGGGTGCAGGAATTGTACTTATG
GATCGCCCTGACTATATTTCCAAAATGTCTTCGATTCTATCTGATCCGGTCAAATTCTCT
AAAGAAACTGTCCAAAATGACATAACTGAGAAAACCGAACAGATGCTAATTAAAATCCTA
AAGAAGATGAAAGATGAGTTCATTATCAATTGTGACCTCTTTGAACATCTCAAACCATCG
GGTTCTGTCGTACCTAGACTATATGGACTCCCAAAAGTTCATAAGAATAATGTCCCTTTA
CGTCCAATACTTGATATGAACAACTCTCCATATCACTCTATTGCTAAATGGTTAGTTGAC
ATTTTACAACCTGTTAAAAATCATATCAACAAATACAATGCTCTTGATTCCTTTGAATTT
GTCGACTCAATCAGAAATATCAACGTAATGGGTAAGAAAATGCTCTCATTAGATGTCACG
TCGTTGTTTACAAATGTTCCTCTCACAGAAACCATTTGTTTTTTATGTGACTATATTGAA
AATAATAATCTGGAGATATGTATCCCAAAACACTATCTTAAAGAACTACTCCTACGATGC
ACGCTCAGTGTACAATTTAAATTTAATGATGGTTTCTATAGACAAACAGATGGAGTTGCA
ATGGGCTCTCCATTGGGTCCTCTTTTGGCTGATTGTTTCATGGCCAATCTAGAAAATTCA
GCACTTCGTCCAATAATCGAGAAATTTCATTTATATAAGAGATATATGGATGATACCTTC
ATTATTTGTGATGATAACATGGACCACAATGAAATATTAAATATTTTCAATAACTGTCAC
CCTTCAATTCAATTTACCTTAGAGGCAGAATCGAACCACGAATTCCATTTTCTTGATGTC
CATTTGAAAAGATTGCCTGATGGTTATTTACAAAGATCTATGTATAGAAAACCCACTTGG
AATGGACAATACACGAATTTCCATAGTTGGGTTCCACTGAGTCGAAAGAGGAACTTAATT
CACTCTTTATCACCTAGGATTAAGCGAATCTGTTCTAGTGACACAATAAATGAAGAATTA
CTTCATCTTCGACAGACCCTCATCAAAAATGGTTATCCACCGAGGTTCGTTGATAGCAAC
TTAACATCTAGACGTCAGCAACAAATAACTTTGACGGTGCAGAAGAAAACCTTGTTTATG
AATATGGAATTCAAGGGAGACACGGCTGCTGAAATCCTGAATAAACGGATTTCAAAAACG
TTGAATAAAACTTTCTACACAGCCAAGCTCCGAATCGTTTTCTCTAGCCGGCCTACCATT
CGGGGGTGTGTTAAGGATAAGCTTTCGCTTTGGGCCACATCGATGTGTATTTATAAATTT
ACTTGCTCATGTGGAGCACGTTATATAGGCCGCACAAAGCGATCGCTTTCCAAACGTATC
TCTGAACACTATCCAGCTTGGCTCCTAAAAGGTGAATGTAAGAAGATAACCAGTTCGATA
CAAGAGCACTTGATCAATTGCGGACACATTGCTCCAAAAGAGACGTCTTTTAAAATAATC
TATAGAGTTAAAGGAACCGGTTCAAAGGGAGGTCGAATCAATATTTTATGCACTGCTGAG
GCATTGGTAATCCATGAATTCAAGCCTGAACTTTGCGTGCAGAAACGATTTGTCCAACCT
CTTACCCTTCCTTGGCCCTAA
>lcl|CABG01000003.1:348893-480307():3388-5064 ORF1_CABG01000003.1:348893-480307():3387:5063
ATGCTTAAACCCGATAAAGGATCTGGTGTTGTAATTATGAATAAGTCCGATTACATAAAT
AAAATGGAATTGATTCTCAGTGATAAGAGCAAATTCATGGCTGATGTTGACTCTGATGGA
CTACATAAATTAGAAAAGAAAGTAAACTCCAATCTAACAAAATTGTTAAACATGAACGCT
ATAAACAAGGATGAGTTTCATTTATTAAAACCTATGGGTTCGGTGTATCCTCATTTATAT
GGATTGCCAAAAATACATAAGCCTAATATCCCTTTACGTCCAATCCTATCAATGTGTCGG
TCACCTACACACAAACTAGCGAAATGGCTTACAAAAGTATTAAATCCCATCCGACATCAA
TTTTGTAAGTATTCCTTGATTGACTCATTTGATTTAATTAAATACTTAAAGGATATGAAC
ATAAAAACAAAGACAATGTGTTCTTTTGATGTGAACACTTTATTTACAAATGTACCCCTG
AGAAAAACTATTGATATTTTATGTGACTATATTTCACTTAATAATCTTCCATTGCCATTT
CCTGTTGAAACTCTTAAAGATCTATTATTATTATGCACTGACAATGTAAAATTCACATTT
CAAGGTGAGCACTTTCGACAAATTGATGGCGTAGCTATGGGTAGTCCTTTAGGACCGTTG
CTGGCGGATGTGTTCATGGGGTATGTTGAAAATTTAACTGAAAACTCAATCCAAAAGATG
TGTCTGTATAGACGATACGTTGATGATATCATAATCATAGGGGATAAATGTGAAGACGTA
AACCGCTTGTTAAAAGAACTCAATACAAGTCAGAAGCATATTTCTCTTACGTGCGAAGAA
GAGAAGAACAACCAACTTCCTTTTCTAGATATACTGATCAGTAGAAGAGGAGATGGTTCC
ATCCAACGTTCTATATATAGAAAGCCGACATGGACGGGGCAGTACCTTAATTTCCATAGT
CACTGCCCAATTCATTACAAACGTGGTTTAATTAAGGGCTTATTCAATAGAATCAATCGT
ATTTGTACTAGTGATACTATTGAAGTAGAAACGAGACTTTTGACTAATACGTTAATGAAT
AATGGTTATTCATTTAAGTTCATAAACCGCTGGAAGGGTTGCAATACGATTAGACCTATG
ACGCTTCTGGCACCCAAAAAGCGAGTTTATATTACATTACCATTTAGGAGTGACTCTAAT
AGTCTCATGTTGAGACGGAGACTAAAATTAGCCATAAACAGGACATTCTATGCAGCTCAA
CTTGTCATCATTGAAAAGACAAGGTCGATGTTTCACCAAAAACCTAGACAGCACATAAGC
GATTGTGTCACATCCCATTGTGTATACCAATTTACATGTATGTGCGGAAACACGTACATA
GGGAGGAGCAATCGTGATTTGCAAATAAGGGTGGCGGAACACATACCTAAATGGCTACAG
AACCAAATGAATTCGAATGGTCAAATAAGATCACAGGATAGACAAACATCTTCCTCTATT
GCGAAACATTTAGTTGAAACTGGTCATAAGGTTGACATCAAATCAGCATTTGTAGTGTTG
TACAAAAGCCTTCAAGGACGTATACTAAGGTTTATTGAAGCCTTAGCTATACGGAAATTG
AAACCCCCTTTATGTGTTCAAAAACAATTTGTTCTTACCCTTAACCTACCCTGGTAA
>lcl|CABG01000003.1:671773-940989():4661-6100 ORF2_CABG01000003.1:671773-940989():4660:6099
ATGTTAAAACCTACAGGAACGAGTACACCCAGGTTATATGGCTTGTCAAAAATACATAAA
AGTGACTTGCCCCTTCGACCCGTTTTAGATATGAATAACTCAGCCTACCACACTATAGCA
AAATGGTTAGTGCAAATTCTCAAACCACTCCACAAGGAAATTGTTAAACATAGTGTCAAG
GATTCCTTTGAATTTATCAATAATATAAAAAATCTATCGCTCAAGAATAAATTTATGATA
TCATTAGATGTAACGTCCCTATTCACCAACATTCCTCTACTTGAAACGGTAGATTTTATT
TGCAATGAATTAACAGAGAGGAACTTAGAAACGGTAATTCCCGTATCCGCAATAAAACAG
CTAATTCTTAGATGCACAATGAATGTTCAATTCCGATTTGACAATGAGTATTATAGACAA
TTGGATGGGGTAGCCATGGGGTCACCATTGGGCCCTATACTGGCAGACATTTTTCTGGCA
AAACTAGAAAATGGTCCACTCAAAGACACAATTAGCCATCTAACATCATATTGTCGCTAT
ATAGATGATACCTTCATAGTATTAGAAAAAGAACATGAAAAGGAGAACATCCTTAATATA
TTTAATAATATCCACCCATCAATTACGTTTACACTAGAAGAAGAACAGAATGGTAGTATA
TCGTTTTTAGATGTCCAACTAACCAGAAGAATAGACGGAACATTAAAAAGAGGATTACAT
AGAAAATCTACAGTTGGACAGTACACTCATTTCTATAGCGCAGTACCAATGAAATACAAA
AGAAACCTAATAAAGATCCTAACTCATCATGCTAGAATGATTTGCTCTGATGACATTATT
TTAGATGAATTGGCTAATATTCGAAACTTGCTTAGTAGGAATGGGTATCCAATGAAATTC
ATCGACAAACATATGACGGAGACGAAAAGAAGGACAAAGGTACCTACTGTTCCGAAGAAG
GTACTGTTCCTAAAGTTACAATTCTTAAATGATGCTACTGAAGAAATCTTGACACAGAGG
TTAAGAAGGGCAGTACAGAAAACATTTAATGCAGCCCGACTTAGTACCGTCTTCTACAAC
CGCTCCACAATAAGAACTGTTAATAAAGACAGATTGCCTGAATTCGCCACATCTATGTGT
ATTTACCAATTCAACTGCTCCTGTGGAGCCAGTTATATAGGGCGTACAATTCGGCAAGTT
CGTCAACGAATAACAGAACACCATCCGTCATGGTTGACTAAAGGACAGGTAAAGGGGATT
AAGAGTTCTATTCTCGCTCACTTGGTGGACACAGGTCATCATGTTGAACTGAATAAAGCT
TTTAAGGTTATCTACCATATTCCATCAAATTTGCCACATGGTTTACGAGCTCGTCTATTG
CACATAGCTGAAGCCATCGCAATTCATATCCACAAACCGAACCTTTGTATCCAAAAGTAG
>lcl|CABG01000004.1:637631-703109():36707-38110 ORF1_CABG01000004.1:637631-703109():36706:38109
ATGTACGATTCTCCTTACCATAAGGTAGCGAAGTGGTTAGTAACCGTTTTAAAACCACTT
CACAAACAACTAGTAAAGCACAGTATTAAGGATGTATTCCAATTCGTCGAGAAGATTAAA
AACATAAACACGAAAGGTCTAAAGATGATGTTCTTTGACGTAACGTCATTGTTCACAAAT
GTCCCACTCAGAGAGACTGTAGAATACATTTGTGAACAGCTTAGAGAACAGGAAGTAGTA
ACTACAGTCCCTGTGGAGACCATCAAAGAATTACTACTAAAATGTACTATGAATGTACAT
TTCAAATTCAATGGTGAAATCTACAGACAAATAGATGGTGTCGCGATGGGTTCACCCCTA
GGTCCCATATTGGCTGATATTTTTCTCGCGAAACTAGAAAACGGCCCACTCACACGACAG
ATTGAAAAGTTTTCACTTTATTGCCGATATATGGACGACACGTTCATCCTATGTAACGAC
TATACTGACTTAATGGAGACACTACAGCTATTCAATACAGCCCATCCGTCTATAAAATTC
ACATGTGAGGAGGAAAATGGAGGTAGGATCGCTTTTCTAGATGTTCTCCTTACAAGGAGA
AAAGACGGTTCATTAAGGAGAAATATAAACAGGAAAACATCGTGGACGGGTCAGTATACT
AACTTTCTTAGTTTTGTTCCTCTACAGTACAAAAAGAACCTAATTAAGACATTACACTAT
AGAATTAAGACCATATGCTCTGAAGATACGGTCGAAGAAGAAACAAAAGCATTATGTATG
ACTCTGAGAGAAAATGGATACCCGGAGAAATTCATAAATAAAAACATAACTAGTAAAAGA
GACCATAAAGAATGTTTAATTGTGAATAAAAAGCCTCTGTATATACGTCTACAATTCAGA
GGTGACGCACCTAGTGAAATGGTAAGATTGAAACTACGAAGATCAATCGAAAGGACTTTT
AATGCAGGTAAACTACAACTAATGTTTTCCACACGCTCAATGATCACGCCGACATTGAAA
GATAAATTGCCTAGACTAGCCACTTCTTTCTGTATCTATCAATTCAACTGCTCCTGTGGA
GCAAGTTATATAGGCAGATGTTCTAGGAATTTGTATACTCGGGCTCGTGAACACCTTCCA
GTGTGGTTAAGCAAAGGTGTAGTCAGAACGGTTAACAGCTCTGTTTTAGCCCATTTAGTT
CAGACGGGACATAGAGCCGACATTGAGCAATCTTTCACAGTAATATATCGTGTAAATAAC
AGTCTACCTAATTCTGTCAGACAGAGAATCCTACAGACGGCTGAGACAATCGCTATTCGG
ATCAAAAAGTCAGAGCTTTGCTTCCAAAAGAAATATGTCCAGCCGCTCCTTTTACCCTGG
CCAACTTCAGGGTCAACTTGTTAA
>lcl|CABG01000006.1:584122-588451():13-1128 ORF1_CABG01000006.1:584122-588451():12:1127
ATGTTACGTTGTACCTTTAATGTCCAGTTTAGTTTCAACAATGAAATATATCGACAAAGA
GATGGGATTGCAATGGGATCTCCATTAGGTCCAATTCTAGCAGACTGCTTCATGGCAAAA
CTAGAAAACAATCAACTCAGTTCAATGATAAATCGATTCCAACTATACGTAAGATACATA
GACGACACATTTGTCGTTTGTGACGATAACATTGATTTGGACGATATCTTACATTCCTTT
AACTCATGCCACCCTTCCATAGACTTTACATTAGAAAGAGAGAAAGACCAATCAATCCCT
TTTCTTGATGTACATCTATTGAGAAGAAGTAATGGTTCTTTGAAAAGATCTATCTTTAGA
AAGCAAACATGGAACGGCCAACTAACCAACTTCTATAGCTGGGTTCCGTTAAATAGAAAG
AGAAATTTGATTCATTCTTTATGCTATCGTATACATCGGATATGTAGTACTGAATGCATT
AACGAAGAACTCGAGTTCCTCAAGAAAACCTTGATGAAAAATGGCTACCCAGACCGATTC
ATAGAGAAGAATATGAATAGAAGTAGCGTCGATAAGAATCTTAGTTATTCAGTCCCAAAG
AAAAGCCTTTATATAAGTCTGGAATTTAAAGGTGATCGAACATCAGACATAATTAAAAAT
CGTTTAACAACAACGATTAAAAGGACATTTAACGCTGCTAAACTACGAATAACCTTCACT
AGTAAGAACTTATTCTCTGTGTCCATAAAAGATAAGCTCCCTCGTTTGGTCGCCTCAATG
TGCATCTACCAGTTCACCTGCTCTTGTGGAGCAAGGTACATCGGCCGTAGCCAACGCTCG
CTTTCAACTCGGATACGAGAACATATACCAGTTTGGTTCTACAATGGTGAAAGGAAAGCA
GTTAGAAGTTCTATACTTGAACACTTAATCGACTGTAATCATTCGACGAATCCACAGTCT
GATTTTAAGGTTGTTTATATGATTCGTTCAAATCTACCAAGATTTCTTCGTATCAAACTC
TTAAAAATAGCCGAAGCTCTTACCATCCATGAGCTCAAACCAGAACTATGCGTACAAAAG
AAGTACGTTTTATCATTATCGTTACCATGGCCTTAA
>lcl|CABG01000006.1:584122-588451():1513-3936 ORF2_CABG01000006.1:584122-588451():1512:3935
ATGGGAATTATATGCCAATTGAAGAAATGCAAGGACCATATGACGATGAAAGAACTCAAT
GGGTTCTTACGTTACACCGTCAAGCTTGCGCTAGTGAAATATGAGATCAATTTTCTCGAA
AGCTGTATCGAAAGTAATGATTATCCTAAACTCTTCTGGAAGGCACTAAGACGAAACCAC
ATTCATCCCAATGCAAAAACTCTCAAACGTCATGCACTCAATTGTATCGATGCTATTAAA
TCTCGAATAGTTGAACTAGATCGCAATATATCTCTAAGAAGTCACGCATTGTTTGAATTG
TCGGTAGATGAACGTAAACAATTTGAGGATTATGTTACTGATGTTACTGAAAAACAGTCA
CAAAAAGCTAAACGTAAACATTTAGAAACATTGCAACATGTAGACGTGATTAAGAAGTTT
CCAGAACATCCCGAAAACTATGTATTTAATCATTCCTCTATTGAACTTTCGACAATCCAA
TTGCAGGCCCTATCATTGGGTCGCAAATTCTGTAATAGCACCTCAAATAGCAGTAGACTT
TATACGCAAATTCAATTCGAAAATCTATCGAACCAAACTCATGATCTTATGCCGACATCC
CCACAAAATCTTCAGCATTTCAAATCCACACTACTGGACTGTAGTCATGGGTATGTTAAT
ATACAATGTGCTAAGAATAACTTATTAACTGAGAACCACCTGGATCAGCTAATTCTCCTG
AAAAGAAATAATGATTTAATCTTAAGTAAACCCGACAAAGGAGCCGGTGTAGTATTACTT
GACCGTCAAGAATATTTGTATAAAATGAGGTTAATCCTAGAGGATGCCACTAAATTCTAC
AAACCTAAAGGAGAACGTGACAAAACACTGCAGATTGAAAAACAACTAACGGATATTGTT
AAAAATCTTAAAAATAAGGGGATAATAACCCAGGATTTATACGATCACATACGCCCAATG
GGTTCAATCATCCCACGCCTATACGGACTACCTAAAGTACATAAAGCTGGTTTACCATTA
CGACCCATTTTGGATATGTCAAGCTCACCATACCACCGATTAGCCCAGTGGTTAGCTGAA
AAATTGGAACCAGTTAGAAGGCAAGTTTCTAAATATTCTATTCATGATACTTTTCAATTT
ATTGATCGTATTAAGGATGTTAATACTTCCGGAAAACACATGTTCTCGCTTGATGTTAAT
TCTTTATTCACTAGTTTACCATTAACGGAAACGATTTGTTATATTTGTGAGTATATTGAC
TCTAACAACATAGATCTAGGTATTCCAACTGAACTCTTAAAAGAATTATTGTTACGTTGT
ACCTTTAATGTCCAGTTTAGTTTCAACAATGAAATATATCGACAAAGAGATGGGATTGCA
ATGGGATCTCCATTAGGTCCAATTCTAGCAGACTGCTTCATGGCAAAACTAGAAAACAAT
CAACTCAGTTCAATGATAAATCGATTCCAACTATACGTAAGATACATAGACGACACATTT
GTCGTTTGTGACGATAACATTGATTTGGACGATATCTTACATTCCTTTAACTCATGCCAC
CCTTCCATAGACTTTACATTAGAAAGAGAGAAAGACCAATCAATCCCTTTTCTTGATGTG
CATCTATTGAGAAGAAGTAATGGTTCTTTGAAAAGATCTATCTTTAGAAAGCAAACATGG
AACGGCCAGCTAACCAACTTCTATAGCTGGGTTCCGTTAAATGGAAAGAGAAATTTGATT
CATTCTTTATGCTATCGTATACATCGGATATGTAGTACTGAATGCATTAACGAAGAACTC
GAGTTCCTCAAGAAAACCTTGATGAAAAATGGCTACCCAGACCGATTCATAGAGAAGAAT
ATGAATAGAAGTAGCGTCGATAAGAATCTTAGTTATTCAGTCCCAAAGAAAAGCCTTTAT
ATAAGTCTGGAATTTAAAGGTGATCGAACATCAGACATAATTAAAAATCGTTTAACAACA
ACGATTAAAAGGACATTTAACGCTGCTAAACTACGAATAACCTTCACTAGTAAGAACTTA
TTCTCTGTGTCCATAAAAGATAAGCTCCCTCGTTTGGTCGCCTCAATGTGCATCTACCAG
TTCACCTGCTCTTGTGGAGCAAGGTACATCGGCCGTAGCCAACGCTCGCTTTCAACTCGG
ATACGAGAACATATACCAGTTTGGTTCTACAATGGTGAAAGGAAAGCAGTTAGAAGTTCT
ATACTTGAACACTTAATCGACTGTAATCATTCGACGAATCCACAGTCTGATTTTAAGGTT
GTTTATATGATTCGTTCAAATCTACCAAGATTTCTTCGTATCAAACTCTTAAAAATAGCC
GAAGCTCTTACCATCCATGAGCTCAAACCAGAACTATGCGTACAAAAGAAGTACGTTTTA
TCATTATCGTTACCATGGCCTTAA
>lcl|CABG01000020.1:334576-436048():58839-60086 ORF1_CABG01000020.1:334576-436048():58838:60085
ATGGCAAGTTTTGATGTGTCTTCCTTATTTACTAACGTACCTATCAACAGAGCGTTGGAT
ATTATTTATGCTTGTTTAGAATCTGATTTGGATTTAAATTTACGTTACCCGTTAGATCCA
TCTGAGTTTATCAAATGTTTGGAACTATGTTTAAGATCCACCCTATTCATATTTCGAGGA
GATCTATACAGACAAAAAGAAGGTATAGCTATGGGCTCACCAGTTTCTCCGATTGTAGCG
AATTTATTCATGCATTCACTCGAAACTAGTGCAATCGCAAGAAGTGTTTTTCCACCAAAG
GTCTGGCTACGGTATGTAGATGACATTTTTGTTATTATTAAACAGGACTATTTGGAAGAA
TTGTTTGCAAATGTGAACAACATTTCGGAACAAATTAATCTAACGAAGGAAATAGAGTCT
GTTGACCACAAACTGGCATTTCTCGACTGTATGGTTGAGCGAAGACTTAATAATAGGAAG
TTGAAAATAAATGTTTTCAGAAAATCAACACATTCAGAAAGATACTTAGATTTTGATTCG
GCTCATGCTTTATGTACGAAAGTCACAGTTGTTAAAAATTTAATTAACAGAAGTCTTAAG
CTTGTTACAGATAAGGAAGACCAACAATATGAATTGAACAGGATTTTGTCTACACTTAGG
GATAACAACTACCCAAAAGAGTTTTTAAAGAAGATTGTTAGAAAGGAAAGAAAAGCTAAA
CTACAATGTGTACAGAAAGATTGGAAGTTCACTGTAGTCATACCATACCGTAGTGAAACA
TCGGAAGAAATCAAACGGATCTTAAACAAGCATGATATGAGAGTGTATTTTAGAACATGT
GACACTATAAGATCGTCATTGGTGAAGGTTAAGGATAGGTTACCAAAGGAAGAACAACAA
AATATTGTCTATGAGATCAATTGTCAAGATTGTAATGCGGCTTATGTTGGAGAAACATCC
AGACAATTGAAGGTAAGGTTGAAGGAACACAAACAATGTTTAAAAAATGTTCCCAAAACT
TCGGTTGACTTAAGGAAACTTGAGAATAAGTCTGCAATAGCGTTACATGCGTTGGAAACG
GGACACATGATTAATTTTGAAGGGGCCAAAATACTTCAGAAAGGTTTCAACACTCATAAA
GAAAGATTGACAGCAGAAGCGCTGTATATATGGGCGAATAAGAACAGCCTAAACAGAAAG
GATGGTATTCAGCTAGCTACCACTTGGCAAATATTCATCAACAAGTAA
>lcl|CABG01000022.1:610860-658480():25281-26465 ORF1_CABG01000022.1:610860-658480():25280:26464
ATGAATATAAAAACAAAGACAATGTGTTCTTTTGATGTGAATACTTTATTTACAAATGTA
CCCCTTAGAAAAACTATTGATATTTTATGTGACTATATTTCACTTAATAATCTTCCATTG
CCATTTCCTGTTGAAACTCTTAAAGATTTATTATTATTATGCACTGACAATGTAAAATAC
ACATTTCAAGGTGAGAACTTTCGACAAATTGATGGCTTAGCTATGGGTAGTCCTTTAGGA
CCGTTGCTGGCGGATGTGTTCATGGGGTATGTTGAAAATTTAGCTGGAAACTCAATTCAA
AAGATGTGTCTGTACAGACGATACATTGATGATATCATAATCATAGGGGATAAATGTGAA
GACGTGAACCACTTGTTAAAAGAACTCAATACAAGTCAGAAGCATATTTCTCTTACGTGC
GAAGAAGAGAAGAACAACCAACTTCCTTTTGTAGATATACTGATCAGTAGAAGAGAAGAT
GGTTCCATCCAACGTTCTATATATAGAAAGCCGACATGGACGGGGCAATACCTTAATTTC
CATAGTCACTGCCCAATTCATTACAAACGTGGGTTAATTAAGGGCTTATTCAATAGAATA
AATCGTATTTGTACTAGTGATACTATTGAAATAGAAACGAAGCTTCTAACTAATACGTCA
ATGAATAACGGTTATTCATTTAAGTTCATAAACCGCTGGAAGGGTTGCAATACGATTAGA
CCTATTACGCTTATGGCAGCCAAAAAGCGAGTTTATATTACATTAGCATTTAGAAGTGAC
TTTAATAGTCTCATGTTAAGACGGAGACTAGAATTAGCCATAAATAGAACATTCTATGCA
GCTCAACTTGTCATCATTGAAAAGACAAGGTCGATGTTTCACCAAAAGCCTAGACAGTAT
ATAAGCGATTGTGTCACATCCCATTGTGTATACCAATTTACATGTATGTGCGGGAACACG
TACATAGGGAGGAGCAATTGTGATTTGCAAATAAGGGTGGTGGAACACATACCTAAATGG
CTACAGAACCAAATGAATTCGAATAGTCAAATAAGATCACAGGATAGACAAACATTTTCC
TCTATTGCGAAACATTTAGTTGAAACTGGTCATAAGGTTGACATCAAATCAGCACAACAA
TGCGTTGTACAAAAGTCTTCAAGGACGTATACTAAGGTTTATTGA
>lcl|CABG01000022.1:964926-966911():17-1429 ORF1_CABG01000022.1:964926-966911():16:1428
ATGTCAAACTCACCATACCATTCAACAGCAAAATGGTTAGTGAAATTATTGGAACCATTA
CACCAAGAACTGGTTAACCACAGTGTTAAAGACGTGTTTGAATTTGTGGATTCAATAAAA
AATAGGAATATAAATGGTAAAACCATGCTATCACTAGACATAGCATCTTTGTTCACTAAC
ATCCCCCTGATTGAAACTATCGATTACATATGTGAACAAGTGCTAGAAAAGAAAATAGGG
ATACCGATTCCAATAAATAAATTGAAAGAACTCCTGTTGAAATGTACTATGAATATCTAC
TTTAAGTTTAACAATGAATTTTACAGACAAGTAGATGGAGTAGCAATGGGATCACCACTA
GGCCCGATCCTTGCTGACATTTTTCTGGCCAAACTGGAAAATGGACCGTTAAAAGACACC
TTAAGTGAGCTAGACTACTACTGTCGATACATAGATGACACACTAATCGTATGCGACGAA
ATGGTTGACAAACAGGAGATGTTAGACTTTTTCAATAACGTCCACCCAGCTATTCAATTC
ACCAGCGAAGAAGAGAAAGACAATAGTATAGCTTTCCTCGACGTCCTACTTTCTAGAAGG
AGAGATGGTTCCATCAAACGAAATACATTTAGAAAGAATACATGGACGGGTCAGTATACC
CATTTCCAAAGCTTCACTCCTCTTCAGTATAAAATAAATTTGGTTAAATGTCTCAGTCAC
AGAATCAAGCTATTATGTTCTGAGGACACTGTTGAGAGTGAAATAGATATACTGAAAAAT
ACATTGCGAAGGAATGGCTACCCGGATAAGTTCGTTAAGAAATACCTAGTAGAAAGTACT
GTTAAAATAAGAAGAAATTGTGAAACAGTGAGTAAAAAAACCTTGTATTTGAAACTGGAC
TTCAAAGGTGACATAGCGAGTGATATTCTAACACGCCGACTGAAAAGATCGGTTGAAAGG
ACGTTTTACGCCGCTAAGCTACACGTCACTTTCTCAACTAAACCAGTACTCACACAATTA
ATCAAGGATAAGTTACCGAAGATGGGCTCTTCCATGTGTGTATACCAATTCAACTGCTCC
TGTGGAGCTAGTTACATAGGCCGTACTCAGAGGGCTTTATCCTTGCGTATTCGTGAACAT
GTACCAGCATGGTTGGGAAAAGGAGTCACTAAATCCATTAACAGCGCCATCCTTTCTCAC
TTGGTAGACAGTGAACATCATATCAAAATAGAAGAAGCCTTCTCTGTTTTATATCAAGTT
CCGAAAACTCTACCTCAAAGAGCTAGATTACGATTACTTTACATAGCCGAAGCCATCTGG
ATCAACTCTAGAAAACCAAATTTATGCATCCAAAAAAAGTATATCCAGCCACTATGTTTA
CCTTGGCCTACGACTGGATCACCGGTTTCCTAA
>lcl|CABG01000023.1:234972-310996():23528-24769 ORF1_CABG01000023.1:234972-310996():23527:24768
ATGTGCTCATTTGACGTGAATTCCTTATTCACAAATGTACCTTTAAAAAAGACTATTGAC
ATTTTATGTGACTATATATTTTCAAACAACCTTAATTTACCTATTCCCTTAAAAATTCTT
AAAGAGTTATTACTTTTATGTACTGATAAAGTTCAGTTCAATTTTGAAGGCGAATACTTT
CGCCAGATTGATGGGGTCGCTATGGGTAGTCCGTTAGGGCCATTACTAGCAGATGTGTTT
ATGGCACATGTGGAAAATTTATCTGAAGACTTAATCGAAAACATGTCACTTTATAAGAGA
TATATGGACGATATCTTAGTAATTGGCGAAAGAATGGAAGACATAAACTGCCTATTGAAT
AAATTTAACACTATCCAAAACCATATCAGTCTTTCATGCGAAGAGGAGAAGAACGACCAA
CTCCCCTTCCTAGATGTACTTCTAAGCAGACGAGAAGATGGCTCAATAAAACGATCCATT
TTTCGAAAACCGACGTGGACGGGTCAATATCTTAGTTACTATAGTTATTGCCCTGTGCAA
TACAAACGTGGTTTGGTAAAGTGCCTTTTTAACAGGCTTCGTCGTATTTGCACAAACGAC
GCTATTGATAACGATGTTAAGTTGTTAACCATGACATTAATCGGGAATGGTTATCCACCT
AAATTTATCAATAGATGGAAAGTTATGGGCACAGCGAGACCTGCTGCAGCCTTGGTAGAG
AAAAAGCCTGTTTACATCACCTTACCATTTAGAGGTGATTCAAATAGCCTTTTATTGAAA
CAAAGGCTTAAATCAGTCATCAACAAAACATATTGTGCAGCAAAGGTCATGATCAAAGAA
AGAACAAGGTCCATGCTTCATTCAAAGCCTAGACGACATGAAAACGATTGTGTCACATCC
CACTGCGTTTACCAATTTAAATGTGTGTGTGGTCACACATACATAGGGAGGAGCAATCGT
GATCTGAAAATTAGGGTGGGTGAACATGTACCAAAATGGTTGCAAAAACAAATACAGTCG
AATGACCCAATAAGAGTAGAGGATAAACATCCATCATCCTCTGTTGCTAAACATATAATC
GAAACAGGTCATAAGATTGATCTTAACTCAGCTTTTGTTGTGTTGTTTAAAAGTGTAAAA
GGGCGTATACTAAGGTTTACTGAAGCCTTAGCCATACGAAAATTCAAACCCCCTTTGTGT
ATTCAAAAACAGTTTATTCTCACCTTAAATCTACCCTGGTAA
>lcl|CABG01000029.1:4803-42622():7211-9139 ORF1_CABG01000029.1:4803-42622():7210:9138
ATGGGACTAAACTACAAAGTACCACCGAAAAGAATCGACAAGAATTTGGTGGACGCCAAT
TTCGAAAACCTCTACAGCCAGTTCTCAAATTTGACTCCAACATCAGCTGAGAATGAGGCA
TGGTTCAAAGCCAAATTAGTTGATATATCCCAGCAATTTGCAAACACTCCAATCAACCAA
AAATCTTGTCTAACGAATGAGCACAGGGAAGCATTGAAGGAACTTAAGAACAATTCCACA
ATAACAATCTCCAAACCAGACAAAGGTTCCGGTGTTGTAATCATGAATAAGGAGGACTAC
ATAACCAAAATGAACGTGATCCTCTCAGACTCTGCTAAATTTAAATCAGATTCACAGATC
GATAACGTGAAGTTGGTCGAAAAACAAATATGCCGAGAACTACATCTACTCATGCTTCAC
GGTTTTATCACCGAGGTCCATTATAAAATGCTCAAGCCCATTGGTACATGCACACCAGAA
ATGTATGGCTTACCGAAACTGCATAAGCCTGGAACACCTATGAGACCAATTTTGTCCATG
ATAAATTCACCATACCATAAGCTAGCAAAGTGGTTGAAAGGAATTTTGGATCCTGTTTGT
AAACAACTGTCGACACATACTGTCATTGATTCCTTTGAACTTCTCCCAACCTTGGAACAC
TTGAATATTTCTAATAGTCGGATGTGTTCTTTCGATGTAAACTCTTTATTCACAAATGTA
CCTCTCGAAGAAACTGTGGAATTTATTTGTGATTTCATAACTTCACACAACATAAGAATA
CCCATTCCTACTACCTATCTTCGAGATCTAATTTTGCTGTGCACAAAGAATATAAAATTC
TATTTCCAAGGTAAAGCATATATGCAAATCGATGGAGTGGCTATGGGAAGCCCTCTCGGA
CCTGTTTTAGCAAACATATTCATGGGGATGATAGAAAGGCAAGTGAGTCACTTCATTGAT
GGTATTACACTTTACAAACGATATGTCGACGATATTCTTGTCATATTACCACAGTCTACA
GATATTAATCAAGTCAATGATTTATTTAATGCAATTCACCCGAATCTGAAAGTCACTTAT
GAGGAAGAAAACAATAATGAACTAGCTTTCCTCGACATCCTGCTCCATCGCCGTCCAGAC
GGATCGATCAGACGCAGAGTACATCGCAAACCCACCTGGTTGGGACAGTACCTCCACTTC
ACTAGTTTCTGCCCCATACAATATAAACGTTCTATTGTCAAAACTTTATTCACTCGGGCA
AGTACAATCTGCACTGTAGATACATTGGACGACGAATTTAAGTTTATTACTGAGACACTT
AAATTAAACGGATATCCTGAAACGTTTATTGGTCATCAGAACACAAATACGACGAAACTG
ATAGCAACGGATGTGCCCAAGAAACCAGTATACCTACAGTTACCTTTCAAAGGTGATCAT
TGCATGAAAATTACAACCAAACACACTGCAGCTGCAATAAAAAAGACCTTCAATGCAGCT
AATCTGAGGCTTATCACAACAACTCAATCGATCTCAGTTAACCCTATCAAGTCTCCAAGA
CCGATTCAGTCTAAATCCCACTGTACTTACCAATTCACATGTAACTGCGGAGAAAGTTAC
TTAGGTAGGACAGATCGCCGATTGGAGGACAGGATAGGGGAACATATTCCAAGATGGTTA
ATCAAATCCATGATTCATCCACCTAGCCCGTCATCTCAAGATCGATCAAGAAACCCAGCC
TCGTCCATTGCAAAACATCTAATGATGAGTGGTCATCAAATTGACCCAAAATCAGCCTTT
AGAGTTGTGACATGTCATCAAAACCCACACACACTCAAACTACTCGAAGCTATCTTGATT
GGTCGGAAAAGTCCAACTTTGTGTGTTCAAAAACAACTGTACGTTGACCTTTGTTTACCA
TGGTTCTAG
>lcl|CABG01000039.1:409128-455335():9108-11297 ORF1_CABG01000039.1:409128-455335():9107:11296
ATGAAAATCTATGACTTGGAAAGGAATCTCCTTCAGAGACAAGATTCCGTTGAAAACCTA
CCGTCTGAGCTTCAGTCAATGTTCATGGATTACGTTGAAAAAATTGCCAAGAATAGATCG
GAGAAGACGATGACAAAACTGGTGAAAACTTTGGAAAACAAAAAACCAGATAAGGAATTT
CCTTTCGACCCGAAACGGTACGTACACAATTTTTCCAATATCGAACTAGATGTAATACAG
CTAGAAGCATTATCTTTGGGGCCTAAGTTCTGTGATAGTAGACATAAAATCAACCCATTA
GATATTGATGTACAGTTTGAGAATCTATTTTCACAAACAAGTGACTTGATTCCCACCTCA
TCAGAGGACCTAGTCAGGTTTAAGACCACTTTAGTTGACAGCAGCCAACAATATAAGAAT
AGTAAAAGTACTACTAACCGCCTACTTACCAAGCAGCACCGAGACTGTTTAACTAAACTA
AGAAAGGAGGAAACCTTGATTATAAGCAAACCTGATAAAGGAGAAGGCATAGTGCTGATG
AATAAAAAGGACTACGTTGAAAAGATGGAAACAATGCTTAATGATCCCAGCAAATTTCAA
AAAGTCACCAGTCATTCCGATATCAATAAAAAAGTGGAAAACCAGTTGACTAACTCTCTT
AAGGATTTAAAGAATAAGGGAATAATTACAAAAGAGATTCTTGATTCTATCAAACCGTCT
GGATTTTATACGCCACGACTGTATGGTTTACCCAAAGTTCATAAACCAGGTCTTCCACTG
CGCCCAGTCCTAGATATGTTCAATTCCCCTTACCACAAAATTGCAAAGTGGCTAGTACGT
ATCTTAGAGCCCTTGCACAAATCAATTGTTAGTACGAGTGTAAAAGATGTATTCGACTTC
ACTTCCAAAGTGGAAAATATGAATGTTAGCATGAAAAATATGTTCTCACTAGATGTAGTA
TCCTTGTTTACTAACGTACCACTTATGGAGACTATTGAGTTCATATGCGAGCAAATAACT
GAAAAACAAATCAACATTGGCCTGCCGGAAGATTGTCTGAAAGAACTGCTTTTAAGATGT
ACACTGAATGTTCATTTTGTCTTCAACAATGCCTATTATAGACAAATAGACGGAATAGCC
ATGGGCTCACCTCTAGGCCCGATTCTCGCTGATCTCTTCTTAGCTAAGCTAGAAAATGGC
CCACTTAAGGAGGCTACTAAGAAGCTCGATCTATACTGCCGATACATCGACGATACATTC
ATAGTCGTGGATCAGAACACCAGTAAGGATGAACTACTAGAACAGTTCAACAGTGTACAT
CCAGCGATTAGCTTCACTGGTGAAGGCGAGTGTGACATGAAGCTGAATTTCCTTGACGTT
ACACTAAGCAGGCGAAGTGATGGCTCGTTAAGTAGAAGCGTGTATAGAAAGAGACCCTCT
GCCTGCCAATACACTCACTTCTATAGCTTTACACCTATCCAATATAAGAGAAACTTGGTT
AGATGCCTCAATAGTAGGGCAAATAAGATCTGTTCTGTTGATACTTTAAGTCAGGAACTG
GAATTTATCTATAACTCACTGACTGAGATCGGCTACCCTGCTGCGTTCATCAAAAAGTAC
ATGTATGATACAAGGAAGAAATCGGAGATTTTAACTGTTCGTAAGAAGCCTCTATACATG
AAATTACCATTCAACGGGGATGTAGCTAGTGAAACTCTGAAAGATAGGTTAACAAAAGTA
ATTAGTAGAACTTTCTACGCAGCCTATCTTGCATTGACTTTCTCGAGTCGACCAGTGATG
TCTACTCAAACAAAGGATAAGTTACCTGAGTTGGCCTCCTCTATGTGCATTTATAAGTTC
AGCTGCTCCTGTGGAGATAGCTACATTGGGCGTACTACTAGGCAACTTAACCAACGAATG
AGTGAACATCTACCAGCATGGTTTGGAAAGGGCCAAATAAAAACAATACGCAGTTCTATC
TTGGCACATCTAATTGATAGTGGTCATATTGTCGATAAATTGAAATCATTTCAAGTGATC
TATCGTATACCTCCATCGTTTCCCAACGGAGTTCGCTCCCGTCTACTTCATATAGCAGAA
GCCATAGGAATTCGTACATTCCATCCCAATTTATGTGTACAGAAGAAATTCGTAACCCCC
CTATCCCTTCCATGGCCGGACATAACTTAA
>lcl|CABG01000039.1:3097012-3125681():18246-20183 ORF1_CABG01000039.1:3097012-3125681():18245:20182
ATGTCAAAAAATGTCAACGAGCGAATTTACGCGGTTGAAGAGCTCCCTGTTAAGTTAAGA
AAACAATATCTGGACTATGTTAAGCTGGTGGTGAACTCAAGAAAAGAAAAGAAAAATATG
AGACTTAAGAAATATCTAGACAAACAGGTTCCAGAAATGAAATTCCCACCTAATCCAGGT
CAGTACGTACACAATTTTTCCAGTATAAAGCTTGATATGACTGGGTTAGAAGCGTTATCA
TTAGGCCCTAAGTTTTGTGACTTTAAGAAGACGGTTAATAAGATGGACGTCGAAATTCAG
TTTGAAAATCTGTATGCCCAAACGGCAGAATTAGTATCTTCTTCAAAAGATAATGTCGAA
AGTTTCAAATCAACACTAGTGGACTGTTGCTTTAGATACTTAAATCATGGACATAGTTCG
AAAGGAATTTTGACGAATAAACATAAGGAAGCTTTAAGAAAACTTAAAACTAATGACAAT
TTATTAATCACTAAACCAGACAAAGGTTATGGGATAGTACTCATGGATAAAAACAACTAT
ATAAACAAGATAAAAGCCCTTTTAAATGATCAAAGTAAATTTCAGAAACTAGTAGTGAAG
AATGACTTGGCAGACAAGATTGAAAAGCAAATAATAGATTCGTTGAAACAAATCAAACAA
CAGGGTTTTATCTCAGAAAAAGTGTTCGAAATGTTAAAACCTACAACAACGAGTACACCA
AGGCTATATGGCTTGCCAAAAATACATAAAAGTGGCTTGCCCCTTCGACCCGTTTTAGAT
ATGAATAACTCAGCCTACCACACTACAGCAAAATGGTTGGTGCAAATTCTCAAACCACTC
CACAAGGAAATTGTTAAACATAGTGTCAAGGATTCCTTTGAATTTGTCAATAATATAAAA
AACCTATCGCCCAAGAATAAATTTATGATATCATTAGATGTAACGTCCCTATTCACCAAC
ATTCCTCCACTTGAAACGGTAGATTTTATTTGCAATGAATTAACAGAGAGGAACTTAGAA
ACGGTAATTCCCGTATCCGCAATAAAACAGCTAATTCTTAGATGCACAATGAATGTTCAA
TTCCGATTTGACAATGAGTATTATAGACAATTGGATGGGGTAGCCATGGGGTCACCATTG
GGCCCTATACTGGCAGACATTTTTCTGGCAAAACTAGAAAATGGTCCACTCAATGACACA
ATTAGCCATCTAACATCATATTGTCGCTATATAGATGATACCTTCATAGTATTAGAAAAA
GAACATGAAAAGGAGAACATCCTTAATATATTTAATAATATCCACCCATCAATTACGTTT
ACACTAGAAGAAGAACAGAATGGTAGTATATCGTTTTTAGATGTCCAACTAACCAGAAGA
CTAGATGGAACATTAAAAAGAGGATTACATAGAAAATCTACAGTTGGACAGTACACTCAT
TTCTATAGCGCAGTACCAATGAAATACAAAAGAAACCTAATAAAGATCCTAACTCATCGT
GCCAGAATGATTTGCTCTGATGACATTATTTTAGATGAATTGGTTAATATTCGAAACTCG
CTTAGTAGGAATGGGTACCCAATGAAATTCATCGACAAACACATGACGGAGACGAAAATA
ATGACAAGGGTACCTACTGTTCCGAAGAAGGTACTGTTCCTAAAGTTACAATTCTTAAAT
GATTCTACGGAAGAAATCTTGACACAGAGGTTAAGAAGGGCAGTACAGAAAACATTTAAT
GCAGCCCGACTTAGTACCGTCTTCTACAACCGTCCCACAATAAGAACTGTTAATAAAGAC
AAATTGCCTGAATTCGCCACATCTGTGTGTATTTACCAATTCAACTGCTCCTGTGGAGCC
AGTTATATAGGGCGTACAATTCGGCAAGTTCGTCAACGAATAACAGAACACCATCCGTCG
TGGTTGACCAAAGGATAG
>lcl|CABG01000041.1:16736-19237():396-2048 ORF1_CABG01000041.1:16736-19237():395:2047
ATGAATAAAAAGGACTACGTTGAAAAGATGGAAACAATGCTTAATGATCCCAGCAAATTT
CAAAAAGTCACCAGTCATTCCGATATCAATAAAAAAGTGGAAAACCAGTTGACTAACTCT
CTTAAGGATTTAAAGAATAAGGGAATAATTACAAAAGAGATTCTTGATTCTATCAAACCG
TCTGGATCTTATACGCCACGACTGTATGGTTTACCCAAAGTTCATAAACCAGGTCTTCCA
CTGCGCCCAGTCCTAGATATGTTCAATTCCCCTTATCACAAAATTGCAAAGTGGCTAGTA
CGTATCTTAGAGCCCTTGCACAAATCAATTGTTAGTACGAGTGTAAAAGATGTATTCGAC
TTCACTTCCAAAGTGGAAAATATGAATGTTAGTATGAAAAATATGTTCTCACTAGATGTA
GTATCCTTGTTTACTAACGTACCACTTATGGAGACTATTGAGTTCATATGCGAGCAAATA
ACTGAAAAACAAATCAACATTGGCCTGCCGGAGGATTGTCTGAAAGAACTGCTTTTAAGA
TGTACACTGAATGTTCATTTCATCTTCAACAATTCCTATTATAGACAAATAGACGGAATA
GCCATGGGCTCACCTCTAGGCCCGATTCTCGCTGATCTCTTCTTAGCTAAGCTAGAAAAT
GGCCCACTTAAGGAGGCTATTAAGAAGCTCGATCTATACTGCCGCTACATCGACGATACA
TTCATAGTCGTGGATCAGAACACCAGTAAGGATGAACTACTAGAACAGTTCAACAGTGTA
CATCCAGCGATTAGCTTCACTGGTGAAGGCGAGTGTGACATGAAGCTGAATTTCCTTGAC
GTTACACTAAGCAGGCGAAGTGATGGCTCGTTAAGTAGAAGCGTGTATAGAAAAAGACCC
TCTGCCTGCCAATACACTCACTTCTATAGCTTTACACCTATCCAATATAAGAGAAACTTG
GTTAAATGCCTCACTAGTAGAGCAAATAAGATCTGTTCTGTTGATACTTTAGGTCAGGAA
CTGGAATTTATCTATAGCTCACTGACTGAGATCGGCTACCCTGCTGCGTTCATCAAAAAG
TACATGTATGATACAAGGAAGAAATCGGAGATTTTAACTGTTCGTAAGAAGCCTCTATAC
ATGAAATTACCATTCAACGGGGATATAGCTAGTGAAACTCTGAAAGATAGGTTAACAAAA
GTAATTAGTAGAACTTTCTACGCAGCCTATCTTGCATTGACTTTCTCGAGTCGACCAGTG
ATGTCTACTCAAACGAAGGATAAGTTACCTGAGTTGGCCTCCTCCATGTGCATTTATAAG
TTCAGCTGCTCCTGTGGAGATAGCCATATCGGACGCACTACTAGGCAACTTAACCAACGA
ATGAGTGAACATCTACCAGCATGGTTTGGAAAGAGCCAAATAAAAACAATACGCAGTTCT
ATCTTGGCACATCTAATTGATAGTGGTCATATTGTTGATAAATTGAAATCATTTCAAGTG
ATCTATCGTATACCTCCATCGTTTCCCAACGGAGTTCGCTCCCGTCTACTTCATATAGCA
GAAGCCATAGGGATTCGTACATTCCATCCCAATTTATGTGTACAAAAGAAATTCGTAACC
CCCCTATCCCTTCCATGGCCGGACATAACTTAA
>lcl|CABG01000043.1:1578053-1805814():75590-76846 ORF1_CABG01000043.1:1578053-1805814():75589:76845
ATGGTAAGCTTTGATGTTGTATCTTTATATACTAGTATTCCTATTGATATATGCTTAGAA
TTCATTAGTGGCTTACTAGAGAATGACATTACTCTATCGGACAGATGTCCTTTAAGCATC
AGTTTAATCATGAGATCGTTAAAACTCTGCTTAAATTCAACTCTATTCACCTTCAACGGA
ACGTTATACAGACAAACAAATGGTGTAGCAATGGGTTCTCCCGTGTCCCCGATTGTGGCC
AATCTTTTTATGACACACATAGAATCAAAGATTTTCTCCAACGAAATTAAACCACGAATT
TGGTTCAGATATGTAGATGACACATTTGTAGTAATAAAAAAGACGCATCTAAGATCGTTT
TCAAAACAGATAAATACACTTTCATCTCACATCAAATTCACGAATGAGAATGAAAATGAA
CATGGAGAGCTACCTTTCTTAGATTGCCTAGTGAAAATGAATATAAATGGAGTTCTAAAT
TTATCCATCTACCGAAAGCCCACACACTCCAATCGTTACATCGACTTCCATTCAGCACAT
CCTTTCAGTGCTAAAATCTCGTTAGCCTTAAATCTTTTTAGAAGAGCCAACAAGATCATC
TCTTCAGAAGAGGACAAACAAAAAGAACAAAAGAATGTAATTAACATCTTACAATTTAAT
AATTTTCCTATGAAGATTATTAGAAGTATATTAAAACGAGACAATTCAGTACGCAATAAT
AATAATAATTCGAATGAAATGCCATGGATTGGTACTGCAGTTTTACCATACCGTCCTGGC
ACAACTGAAGAACTCCAAAGAATCTTAAGACAACACAGAATTAAAGTATATTACAAAACA
ACTAACACACTTCGAAATACTTTAGTTCGATTAACAGGAAAAATACCATTCATGTCTACA
CAGAACTGCGTCTACAAATTAGGTTGTGTCGATTGTGATGCCTTCTATATTGGAGAGTCA
TCTCGCGAAATCTTAACTCGCGCCAAAGAACATATCAGGTACACAAAGGAACCTCCTAAT
AATCCTGTAGAATTAAGTAGACTTCAGATTAAATCGGCAATAGTAGTTCACGCCATTTTC
AACAGTCATCAAATTGATTTCGAAAATATCAAAATACTACAGAAAGGTTTTTCCAACTAC
AAAGAAAGAAGAGTAGCTGAAGCTTTCCATATAACGCTTAATCCCACAGCTCTCAATAGA
AAGAAAGGCCTTACCATACAGCCTACTTGGACCATCTATCCTAGTCACTCAGTCTGA
>lcl|CABG01000051.1:146054-225754():26654-28309 ORF1_CABG01000051.1:146054-225754():26653:28308
ATGAATAGAATAGACTATGTTAATAAAGCTCTTGAACATCTTGCAACAGGACCTTATGAA
AAGATCAATCAATCAAATTCTCAAACGATGAAAAATAAAGTCAAATCAGATACAAGTGAA
CTTTTGAAAGAACTAAAACCAGTAATTGGGGCTTCGCTTTGGTCTGCTTTGTATCCCAAA
TCATGTAATACTTCACGGTTTTATGGTTTACCGAAAATTCACAAACCAGATATTCCTCTA
AGACCAATAGTAGATTTTACCAACGCACCGACATATGCTTTATCTAAATATCTAAGCAAC
ATATTAAAGCCACTACAGCTTAACGTACATAATATGATTAAAGATACGTATGACTTTAAA
TCAAAATTATCGGAATTAATTATTGAAAAGAATGAAGTCATGGTAAGCTTTGTTGTTGTA
TCTTTATATACTAGTATTCCGATTGATATATGCTTAGAATTCATTAGTGGCTTACTAGAG
AATGACATTACTCTATCGGACAGATGTCCTTTAAGCATCAGTTTAATCATGAGATCGTTA
AAACTCTGCTTAAATTCAACTCTATTCACCTTTAACGGAACGTTATACAGACAAACAAAT
GGTGTAGCAATGGGTTCTCCCGTGTCTCCGATTGTGGCCAATCTTTTTATGACACACATA
GAATCAAAGATTTTCTCCAACGAAATTAAACCACGAATTTGGCTCAGATATGTAGATGAC
ACATTTGTAGTAATAAAAAAGACGCATCTAAGATCGTTTTCAAAACGGATAAATACACTT
TCATCTCACATCAAATTCACGAATGAGAATGAAAATGAACATGGAGAGCTACCTTTCTTA
GATTGCCTAGTGAAAAGAAATATAGATGGAGTTCTAAATTTATCCATCTACCGAAAGCCC
ACACACTCCAATCGTTACATCGACTTCCATTCAGCACATCCTTTCAGTGCTAAAATCTCG
TTAGCCTTAAATCTTTTTAGAAGAGCCAACAAGATCATCTCTTCAGAAGAGGACAAACAA
AAGAATGTAATTAGCATCTTACAATTTAATAATTTTCCTATGAAGATTATTAGAAGTATA
TTAAAACGAGACAATTCAGTACGCAATAATAATAATAATAATAATAATTCGAATGAAATG
CCATGGATTGATACTGCAGTTTTACCATACCGTCATGGCACAACTGAAGAACTCCAAAGA
ATCTTAAGACAACACAGAATTAAAGTATATTACAAAACAACTAACACACTTCGAAATACT
TTAGTTCGATTAAAAGAAAAAATACCATTCATGTCTACACAGAACTGCGTCTACAAATTA
GGTTGTGTCGATTGTGATGCCTTCTATATTGGAGAGTCATCTCGCGAAATCTTAACTCGC
TCCAAAGAACATATCAGGTACACAAAGAAACCTCCTAATAATCCTGTAGAATTAAGTAGA
CTTCAGATTAAATCGGCAATAGCAGTTCACGCCATTTTCAACAGTCATCAAATTGATTTC
GAAAATATTGAAGTACTAGAGAAAGGTTTTTCCAACTACAAAGAAAGAAGAGTAGCTGAA
GCTTTCCATATAATGCTTAATCCCACATCTCTCAATAGAAAGGAAGGCCTTACCATACAG
CCTACTTGGACGATCTATCCTAGTCACTCAGTCTGA
>lcl|CABG01000053.1:744646-754364():2772-4766 ORF1_CABG01000053.1:744646-754364():2771:4765
ATGAAATCTGATCCGAATGATCTAAGAATCGTTCATAATTTGTCTGACAGAAACTTAACG
AATCATGAAATCATCCTACTGGAGAAAGGATTAAATTTCAATTTACATAGAAAACCACTT
AGCACCCTTGAAGTTGCTCCAATTTTAGAGCCTATAATCGCAAAACTACCAGAAAAAGAA
TCGCATTTATTACGTCAAAAGACTTCCCATATCTTGACTAAACAAAAACACCTTACACCA
AACATCTCAAAAGAAGAATACAAGGCCATACATTCGCTTAAAAAGGACAAAACGATCATA
ATCACAAAAGCAGACAAAGGCAACACAACAGTAGTCATGAATAGAATAGATTATGTTAAT
AAAGCTCTTGAACATCTTGCAACAGGACCTTATGAAAAGATCAATCAATCAAATTCTCAA
ACGATGAAAAATAAAATCAAATCAGATACAAGTGAACTTTTGAAAGAGCTAAAACCAGTC
ATTGGGGCTTCGCTTTGGTTTGCTTTGTATCCCAAATCATGTAATACTTCACGGTTTTAT
GGTTTACCGAAAATTCACAAACCAGATATTCCTCTAAGACCGATAGTAGATTTTACCAAC
ACACCGACATATGCTTTATCTAAATATCCAAGCAACATATTAAAGCCACTACAGCTTAAC
GTACATAATATGATTAAAGATACATATGACTTTAAATCAAAATTATCGGAATTAATTATT
GAAAAGAATGAAGTCATGGTAAGCTTTGATGTTGTATCTTTATATACTAGTATTCCGATT
GATATAGGCTTAGAATTCATTAGTGGCTTACTAGAGAATGACATTACGCTATCGGACAGA
TGTCCTTTAAGCATCAGTTTAATCATGAGATCGTTAAAACTCTGCTTAAATTCAACTCTA
TTCACCTTCAACGGAACGTTATACAGACAAACAAATGGTGTAGCAATGGGTTCTCCCGTG
TCCCCGATTGTGGCCAATCTTTTTATGACACACATAGAATCAAAGATTTTCTCCAACGAA
ATTAAACCACGAATTTGGCTCAGATATGTAGATGACACATTTGTAGTAATAAAAAAGACG
CATCTAAGATCGTTTTCAAAACGGATAAATACACTTTCATCTCACATCAAATTCACGAAT
GAGAATGAAAATGAACATGGTGAGCTACCTTTCTTAGATTGCTTAGTGAAAAGAAATATA
AATGGAGTTCTAAATTTATCCATCTACCGAAAGCCCACACACTCCAATCGTTACATCGAC
TTCCATTCAGCACATCCTTTCAGTGCTAAAATCTCGTCAGCCTTAAATCTTTTTAGAAGA
GCCAACAAGATCATCACTTCAGAAGAGGACAAACAAAAAGAACAAAAGAATGTAATTAGC
ATCTTACAATTTAATAATTTTCCTATGAAGATTATTAGAAGTATATTAAAACAAGACAAT
TCAGTACGCAATATTAATAATAATAATTTGAATGAAATGCCATGGATTGGTACTGCAGTT
TTACCATACCGTCATGGCACAACTGAAGAACTCCAAAGGATCTTAAGACAACACAGAATT
AAAGTATATTACAAAACAACTAACACACTTCGAAATACTTTAGTTCGATTAAAAGGAAAA
ATACCATTCATGTCTACACAGAACTGCGTCTACAAATTAGGTTGTGTCGATTGTGATGCC
TTCTATATTGGAGAGTCATCTCGCGAAATCTTAACTCGCGCCAAAGAACATATCAGGTAC
ACAAAGAAACCTCCTAATAATCCTGTAGAATTAGATAGACTTCAGATTAAATCGGCGATA
GCAGTTCACGCCATTTTCAACAGTCATAAAATTGATTTCGAAAATATCAAAATACTACAG
AAAGGTTTTTCCAACTACAAAGAAAGAAGAGTAGCTGAAGCTTTCCATATAATGCTTAAT
CCCACAGCTTTCAATAGAAAGGAAGGCCTTACCATACAGCCTACTTGGACCATCTATCCT
AGTCACTCAGTCTGA
>lcl|CABG01000056.1:593371-645195():15607-16653 ORF1_CABG01000056.1:593371-645195():15606:16652
ATGGGATCACCGGTTTCCCCAAATGTTGCTAACCTTTTTATGCATTCATTGGAAACTAGT
GCCATCTCATTATGTTCTCAGGCACCAAAAGTATGGTTAAGATATGTTGATGACACCTTT
GTCATTATAAAACGGGATCATTCGGACAAACTGTCTAAACTTGTCAACAACTTTGATGGA
AAAATCAAGTTCACCAAGGAGTTGGAATCTCCTGAACACAAATTACCTTTCCTAGACTGT
TTAGTTGAAAGGAAAGATTATGATAGTTTAAAAATTAGTATATTCCGAAAGCCGACAAAT
TCAGGAAAATTTCTAGATTTTAAATCGGCACATCCACACTCGACCAAAGTGACAGTAGTT
AAAAATATGATTACAAGAGCTCAAAAACTTGTCACTGAACAAAATGATATGAAAACGGAA
ATAAATTTAATTACATCTACCCTAATGATGAACAATTATCCAAAAGATTTTATTAAAAGA
ATAATTAAGAATGAAAGAAAAGACGACATTGTTAATACAAAGAGATTACAGAAAAAGGAA
TGGGTTAACACAGTGGTGATCCCATATCGGAAAGGAGTTTCGGAAGATATTCGAAGAATC
TTAAATAATCAAAATATAAGAGTATTTTTTCGAACAAACAATACTCTAAGATCAAAATTA
GTAAGAATTAAGGATCCAATACATAAAGAAGAACAACAAAATTGTGTCTATGAAATCAAA
TGTAGTGACTGTAATGCAACGTATGTAGGTGAAACATCAAGACAACTGAATGTGAGGGTG
AAGGAACACAAACAATGCTTGAAACACATTCCTAAATCCTCAGATGATGTAAGGAAACTG
GAGAACAAATCAGCGACAGCATTACACTCGATAGAATCGGGTCATACAATTGATTTCGTT
CACACAAAAATCCTTCAAAAAGATTTCAATTCTTACAAGGAAAGACAAACAGCTGAAGCC
CTATACATTTGGGCTAATCCAAACAATATTAATAGGAGAGATGGAGTACAATTAGCAGTG
CCATGGCAGCTAATCATTAATAAGTAA
>lcl|CABG01000056.1:749819-757494():5881-7152 ORF2_CABG01000056.1:749819-757494():5880:7151
ATGATATCTTTGGATGTAACATCACTATTCACGAATGTCCCACTTCTAGAGACCGTAGAA
TATATAGGGGAACAACTGATTGAAAATAAAATTGAAACTACAGTTCCGATTAATGTCTTG
AAAGAGTTATTACTGAAATGCACCATGAATGTAAATTTCAAATTCAACAGTGAAATATTT
AGACAAACAGATGGTGTAGCAATGGGTTCACCTCTGGGCCCTATACTAGCTGATATATTT
CTAGCTAAACTAGAGAACGGTCCTCTAAAAAAGATTATTCAAGAATTCAAATTTTACTGC
AGATATATGGATGACACATTCATCCTGTGTAAAGATAATATTTCACAACAAGATGTGCTT
AGGCAGTTTAACGAAGTGCATCCAGCCATTCAGTTTACATCGAAGGAGGAGAGTGATGGC
CGAATAGCCTTTTTGGACGTCCTCTTAACTAAAAGATCAGATGGATCGTTAAGAAGAAAC
ATAAACAGAAAAAGTACTTGGACTGGACAATATACGCACTTCCTTAGCTTTGTATCTCTA
CAGTACAAACGAAACCTGATCAAAACCCTTAGCTATCGAATACGCACTATATGTTCGGCA
GATGTAGTTGACAATGAGCTAAACACATTGTATAATGCTCTGAGGGAAAACGGTTATCCC
AGAAAGTTTATAATTAAATATATGATCTTGAAAGTGAAAATAGGCGAAATCCAAACGGTC
AAGAAGAAATCCTTGTTCATGCGCCTACAATTCAGGGGGGATGCCGCTAGCGAAATACTT
GCTCAGAGATTACTCAGATCTATCCAAAAATCTTTCAACGCCTGTGAACTACGTTTGCTG
TTTTCTACTCGTCCAATGGTGACACCGAGGCTTAAAGATGAAGTTCCTAGAATGACCACT
TCATTTTGTATTTATCAGTTCGATTGCTCCTGTGGAGTAAGTTATATTGGTCGAAGTTCT
AGGAATTTACATTTTCGTGCTCGTGAACACCTCCCAGCGTGGCTAAGCAAAGGTCTGATG
AGGAAAGTAAACAGCTCGATTTTGGCCCATTTAGTACAAACTGGTCATAGTGCCAGTATA
AACCAATCTTTTTCAATTATTTATAGGGTCAGTAATTTTTTGTCTAAGCTTGTCAGGCTT
AACGTCCTTCAAACGGCGGAGGCAGTAGCCATCAGAATGAAGAAACCAGAGCTATGCGTA
CAGAAGAAATATCTCCAACCCCTACTCCTCCCTTGGCCAACCACAAGGCCAATTAATGAA
CAATCATCTTAG
>lcl|CABG01000056.1:749819-757494():3008-4195 ORF3_CABG01000056.1:749819-757494():3007:4194
ATGAAATTGAAACTACAGTTCCGATTAATGTCTTTTAAAGAGTTATTACTGAAATGCACC
ATGAATGTAAATTTCAAATTCAACAGTGAAATATTTAGACAAACAGATGGTGTAGCAATG
GGTTCACCTCTGGGCCCTATACTAGCTGATATATTTCTAGCTAAACTAGAGAACGGTCCT
CTAAAAAAGATTATTCAAGAATTCAAATTTTACTGCAGATATATGGATGACACATTCATC
CTGTGTAAAGATAATATTTCACAACAAGATGTGCTTAGGCAGTTTAACGAAGTGCATCCA
GCCATTCAGTTTACATCGAAGGAGGAGAGTGATGGCCGAATAGCCTTTTTGGACGTCCTC
TTAACTAAAAGATCAGATGGATCGTTAAGAAGAAACATAAACAGAAAAAGTACTTGGACT
GGACAATATACGCACTTCCTTAGCTTTGTACCTCTACAGTACAAACGAAACCTGATCAAA
ACCCTTAGCTATCGAATACGCACTATATGTTCGGCAGATGTAGTTGACAATGAGCTAAAC
ACATTGTATAATGCTCTGAGGGAAAACGGTTATCCCAGAAAGTTTATAATTAAATATATG
ATCTTGAAAGTGAAAATAGGCGAAATCCAAACGGTCAAGAAGAAATCCTTGTTCATGCGC
CTACAATTCAGGGGGGATGCCGCTAGCGAAATACTTGCTCAGAGATTACTCAGATCTATC
CAAAAATCTTTCAACGCCTGTGAACTACGTTTGCTGTTTTCTACTCGTCCAATGGTGACA
CCGAGGCTTAAAGATGAAGTTCCTAGAATGACCACTTCATTTTGTATTTATCAGTTCGAT
TGCTCCTGTGGAGTAAGTTATATTGGTCGAAGTTCTAGGAATTTACATTTTCGTGCTCGT
GAACACCTCCCAGCGTGGCTAAGCAAAGGTCTGATGAGGAAAGTAAACAGCTCGATTTTG
GCCCATTTAGTACAAACTGGTCATAGTGCCAGTATAAACCAATCTTTTTCAATTATTTAT
AGGGTCAGTAATTTTTTGTCTAAGCTTGTCAGGCTTAAAGTCCTTCAAACGGCGGAGGCA
GTAGCCATCAGAATGAAGAAACCAGAGCTATGCGTACAGAAGAAATATCTCCAACCCCTA
CTCCTCCCTTGGCCAACCACAAGGCCAATTAATGAACAATCATCTTAG
>lcl|CABG01000059.1:201839-240848():17462-18760 ORF1_CABG01000059.1:201839-240848():17461:18759
ATGAATGTTAGTATGGAAAATATGTTCTCACTAAATGTAGTATCCTTGTTTACTAATGTA
TCACTCATGGAGTCTATTGAGTTCATATGCGAGCAAATAACAGAAAAACAAATCAACATT
GTCTTGCCGGAAGATTGTCTGAAAGAACTGCTTTTAAGATGTACAATGAATGTTCATTTT
GTCTTCAACAATTCCTATTATAGACAAATAGACGGAATAGCCATGAGCTCACCTCTAGGC
CCGATTCTCGCTGATCTCTTCTTAGCTAAGCTAGAAAATGGCCCACTTAAGGAGGCTATT
AAGAAGCTCAATCTATACTGCCGCTACATCGACGATACTTTCATTGTCGTGGATCAGAAC
ACCAGTAAGGATGAACCACTAGAACAGTTCAACAGTGTACATCCAGCGATTAGCTTCACT
GGTGAAGACGAGTGTGACATAAAGCTGAATTTCCTTGACGTTACACTAAGCAGGCGAAGT
GATGGCTCGTTAAGTAGAAGCGTGTATAGAAAAAGACCCTCTGCCTGCCAATACACTCAC
TTCTATAACTTTACACCTATCCAATATAAGAGAAACTTGGTTAGATGCCTCACTAGTAGA
GCAAATAAGATCTGTTCTATTGATACTTTAAGTCAGGAACTGCAATTTATCTATAACTCA
CTGACTGAGATCGGCTACCCTGCTGCGTTCATCAAAAAGTACATGTATGATACAAGGAAG
AAGTCGGAGATTTCAACTGTTCGTAAGAAACCTTTATACATGAAATTACCATTCAACGGG
GATGTAGCTAGTGAAACTCTGAAAGATAGGTTAACAAGAGTAATTAGTAGAACTTTCTAC
GCAGCCTATCTCGCATTGACTTTCTCGAGTCGACCAGTGATGTCTACTCAAACGAAGGAT
AAGTTACCTGAGTTGGCCTCCTCCATGTGCATTTATAAGTTCAGCTGCTCTTGTGGAGAT
AGCTATATCGGGCGTACTACTAGGCAACTTAACCAACGAATGAGTGAACATCTACCAGCA
TGGTTTGGAAAGGGCCAAATAAAAACAATACGCAGTTCTATCTTGGCACATCTAATTGAT
AGTGGTCATATTGTTGATAAATTGAAATCATTTCAAGTGATCTATCGTATACCTCCATCA
TTTCCCAACGGAGTTCGCTCCCGTCTACTTCATATAGCAGAAGCCATAGGAATTCGTACA
TTTCCATCTCAATTTATGTATACAGAAGAAATTCGTAACCCCCCTATCCCTTCCAGGGCC
GGACATAACTTAATAAATGACATTATTATATATTTGTAA
>lcl|CABG01000062.1:554462-558452():221-2644 ORF1_CABG01000062.1:554462-558452():220:2643
ATGGGAATTTTCACTTTATTAAAATGTTCTGAGCATTCATTTGCGCTAAAGGTTCTCAAC
GAGTATCTGAAATATAGCACAAGGCTCAGTGAAGCGAAAACAAATGTTGATTTTATAAAG
CAGTGCATTGAAACTAACTTGTATCCCAAATTGTATTGGAAATCGTTACGTCGCTCTAGA
GTTCGACCAAATGGAAGGACTCTCAAACGCTATGCGCTTAATCAAATTGATTCTCTAAAT
TCATATATTACCGAGATGTCAAAAAATGTCAACGAGCGAATTTACGCGGTTGAAGAGCTC
CCTGTTAAGTTAAGAAAACAATATCTGGACTATGTTAAGCTGGTGGTGAACTCAAGAAAA
GAAAAGAAAAATATGAAACTTAAGAAATATCTAGACAAACAGGTTCCTGAAATGAAATTC
CCACCTAATCCAGGTCAGTACGTACACAATTTTTCCAGTATAAAGCTTGATATGACTGAG
TTAGAAGCGTTATCATTAGGCCCTAAGTTTTGTGATTTTAAGAAGACTGTTAATAAGATG
GACGTCGAAATTCAGTTTGAAAATCTGTATACCCAAACAGCAGAATTAGTATCTTCTTCA
AAAGATAATGTCGAAAGTTTCAAATCAACACTAGTGGACTGTTGCTTTAGATACTTAAAT
CATGGACATAATTCGAAAGGAATTTTGACGAATAAACATAAGGAAGCTCTAAGAAAACTT
AAAACTAATGACAATTTATTAATCACTAAACCAGACAAAGGTTATGGGATAGTACTCATG
GATAAAAACAACTATATAAACAAGATGAAAGCCCTTTTAAATGATCAAAGTAAATTTCAG
AAACTAGTAGTGAAGAATGACTTGGCAGACAAGATTGAAAAGCAAATAATAGATTCGTTG
AAACAAATCAAACAACAGGGTTTCATCTCAGAAAAAGTGTTCGAAATGTTAAAACCTACA
GGAACGAGAACACCAAGGCTATATGGCTTGCCAAAAATACATAAAAGTGGCTTGCCCCTT
CGACCCGTTTTAGATATGAATAACTCAGCCTACCACACTATAGCAAAATGGTTGGTGCAA
ATTCTCAAACCGCTCCACAAAGAAATTGTTAAACATAGTGTCAAGGATTCCTTTGAATTT
GTCAATAATGTAAAAAATCTATCGCTCAAGAATAAATTTATGATATCATTAGATGTAACG
TCCCTATTCACCAACATTCCTCTACTTGAAACGGTAGATTTTATTTGCAATGAATTAACA
GAGAGGAACTTAGAAACGGTAATTCCCGTATCCGCAATAAAACAGCTAATTCTTAGATGC
ACAATGAATGTTCAATTCCGATTCGACAATGAGTATTATAGACAATTAGATGGGGTAGCC
ATGGGGTCACCATTGGGCCCTATACTGGCAGACATTTTTCTGGCAAAACTAGAAAATGGT
CCACTCAAAGACACAATTAGCCATCTAACATCATATTGTCGCTATATAGATGATACTTTC
ATAGTATTAGAGAAAGAACATGAAAAGGAGAACATCCTTAATATATTTAATAATATCCAC
CCATCAATTACTTTTACACTAGAAGAAGAACAGAATGGTAGTATATCGTTTCTAGATGTC
CAACTAACCAGAAGAATAGACGGAACATTAAAAAGAGGATTACATAGAAAATCTACAGTT
GGACAGTACACTCATTTCTATAGCGCAGTACCAATGAAATACAAAAGAAACTTAATAAAG
ATCCTGACTCATCGTGCTAGAATGATTTGCTCGGATGACATTATTTTAGATGAATTGGCT
AATATTCGAAACTTGCTTAGTAAGAATGGGTATCCAATGAAATTCATCGACAAACACATG
ACGGAGACGAAAAGAAGGACAAAGTTACTTACTGTTCCGAAGAAGGTACTGTCCCTAAAG
TTACAATTCTTAAATGATGCTACTGAAGAAATCTTGACACAGAGGTTAAGAAGGGCAGTA
CAGAAAACATTTAATGCAGCCCGACTGAGTACCGTCTTCTACAACCGCCCCACAATAAGA
ACTGTTAATAAAGACGAATTGCCTGAATTCGCCACATCTATGTGTATTTACCAATTCAAC
TGCTCCTGTGGAGCCAGTTATATAGGGCGTACAATTCGGCAAGTTCGTCAACGAATAACA
GAAAACCATCCGTCATGGTTGTCCAAAGGACAGATAAAGGTGATTAAGAGTTCTATTCTC
GCTCACTTGGTGGACACAGGTCATCATGTTGAACTGAACCAAGCTTTTAAGGTTATCTAC
CATATTCCATCAGATGTGCCACATGGTTTACGAGCTCGTCTATTGCACATAGCTGAAGCC
ATCGCAATTCATATTCACAAACCAAACCTTTGTATCCAAAATAAATTTGTACAACCATTC
TTGCTACCTTGGCCATCGGTATAG
>lcl|CABG01000063.1:474860-480241():867-2255 ORF1_CABG01000063.1:474860-480241():866:2254
ATGAATAACTCAGCCTACCACACTATAGCAAAATGGTTGGTGCAAATTCTCAAACCGCTC
CACAAGGAAATTGTTAAACATAGTGTCAAGGATTCCTTTGAATTTGTCAATAATATAAAA
AATCTATCGCTCAAGAATAAATTTATGATGTCATTAGCTGTAACGTCCCTATTCACCAAC
ATTCCTCTACTTGAAACGGTAGCTTTCATTTGCAATGAATTAACAGAGAGGAACTTAGAA
ACAGTAATTCCTGTATCCGCAATAAAACAGCTAATTCTTAGATGCACAATGAATGTTCAA
TTCCGATTTGACAATGAGTATTATAGACAATTGGATGGGGTAGCCATGGGGTCACCATTG
GGCCCTATACTGGCAGACATTTTTCTGGCAAAACTAGAAAATGGTCCACTCAAAGACACA
ATTAGCCATCTAACATCATATTGTCGCTATATAGATGATACCTTCATAGTATTAGAAAAA
GAACATGAAAAGGAGAACATCCTTAATATATTTAATAATATCCACCCATCAATTACGTTT
ACACTAGAAGAAGAACAGAATGGTAGTATATCGTTTTTAGATGTCCAACTAACCAGAAGA
GTAGATGGAACGTTAAAAAGAGGATTACATAGAAAATCTACAGTTGGACAGTACACTCAT
TTCTATAGCGCAGTACCAATGAAATACAAAAGAAACCTAATAAAGATCCTAACTCATCGT
GCTAGAATGATTTGCTCTGATGACATTATTTTAGATGAATTGGCTAATATTCGAAACTTG
CTTAGTAGGAATGGGTACCCAATGAAATTCATCGACAAACACATGACGGAGACGAAAAGA
AGGACAAGGGTACCTACTGTTCCGAAGAAGGTAATGTTCCTAAAGTTACAATTCTTAAAT
GATGCTACGGAAGAAATCTTGACACAGAGGTTAAGAAGGGCAGTACAGAAAACATTTAAT
GCAGCCCGACTTAGTACCGTCTTCTACAACCGCCCCACAATAAGAACTGTTAATAAAGAC
AAATTGCCTGAATTCGCCACACCTATGTGTATTTACCAATTCAACTGCTCCTGTGGAGCC
AGTTATATAGGGCGTACAATTTGGCAAGTTCGTCAACGAATAACAGAACACCATCCGTCG
TGGTTGACCAAAGGACAGGTAAAGGGGATTAAGAGTTCGATTCTCGCTCACTTGGTGGAC
ACAGGTCATCATGTTGAACTGAATAAAGCTTTTAAGGTTATCTACCATATTCCATCTAAT
TTGCCACATGGTTTACGAGCTCGTCTATTGCACATAGCTGAAGCCATCGCAATTCATATC
CACAAACCGAACCTTTGTATCCAAAAGAAGTTTGTACAACCACTCTCGCTACCTTGGCCA
TCGGTATAG
>lcl|CABG01000064.1:170686-302342():124638-126086 ORF3_CABG01000064.1:170686-302342():124637:126085
ATGACAAGAATATCATCACCGAAACTGCATAAGCCTGGAACACCTATGAGACCAATTTTG
TCCATGATAAATTCACCATACCATAAGCTAGCAAAGTGGTTGAAAGGAATTTCGGATCCT
GTTTGTAAACAACTGTCGACACATACTGTCATTGATTCTTTTGAACTTCTCCCAACCTTG
GAACACTTGAATATTTCTAATAGTCGGATGTGTTCTTTCGATGTAAACTCTTTGTTCACA
AATGTACCTCTCGAAGAAACTGTGGAATTTATTTGTGATTTCATAACTTCACACAACATA
AGAATACCCATTCCTACTACCTATCTTCGAGATCTAATTTTGCTGTGCACAAAGAATATA
AAATTCTATTTCCAAGGTAAAGCATATATGCAAATCGATGGAGTGGCTATGGGAAGCCCT
CTCGGACCTGTTTTAGCAAACATATTCATGGGAATGATAGAAAGGCAAGTGAGTCAGTTC
ATTGATGGTATTACACTTTACAAACGATATGTCGATGATATTCTTGTCATATTACCACAG
TCTACAGATATTAATCAAGTCAATGATTTATTTAATGCAATTCACCCGAATCTGAAAGTC
ACTTATGAGGAAGAAAACAATAATGAACTAGCTTTCCTCGACATCCTGCTCCATCGCCGT
CCAGACGGATCGATCAGACGCAGAGTACATCGCAAACCCACCTGGTCGGGACAGTACCTC
CACTTCACTAGTTTCTGCCCCATACAATATAAACGTTCTATTGTCAAAACTTTATTCGCT
CGGGCAAGTAGAATCTGCACTGTAGATACATTGGACGACGAATTTAAGTTTATTACTGAG
ACACTTAAATTAAACGGATATCCTGAAACGTTTATTGGTCATCAGAACACAAATACGACG
AAACTGATAGCAACGGATGTGCCCAAGAAACCAGTATACCTACAGTTACCTTTCAAGGGT
GATCATTGCATGAAAATTACAACCAAACAGACTGCAGCTGCAATAAAAAAGACCTTCAAT
GCAGCTAATCTGAGGCTTATCACAACAACTCAATCGATCTCAGTTAACCCTATCAAGTCT
CCAAGACCGATTCAGTCCAAATCCCACTGTATTTACCAATTCACATGTAACTGCGGAGAA
AGTTACTTAGGTAGGACAGATCGCCGATTGGAGGACAAGATAGGGGAACATATTCCAAGA
TGGTTAATCAAATCCATGATTCATCCACCTAGCCCGTCATCTCAAGATCGATCAAGAAAC
CCAGCCTCGTCCATTGCAAGACATCTAATGATGAGTGGTCATCAAATTGACCCAAAATCA
GCCTTTAGAGTTGTGACATGTCATCAAAACCCACACACACTCAAACTACTCGAAGCTATC
TTGATTGGTCGGAAAAGTCCAACTTTATGTGTTCAAAAACAACTGTACGTTGACCTTTGT
TTACCATAG
>lcl|CABG01000074.1:341334-509402():15422-17602 ORF1_CABG01000074.1:341334-509402():15421:17601
ATGTACATAAACAATCTGGAAAGAAATCTTTCACAAAGAGGATCTACGGTAGATAACCTA
CCACCACAAATAAAATCACAATTTATGGATTATACTAACATGGTAGCGAAAAGTAGATCA
GAGAAATTAGAGAGAAAACTAATTCAGTCACTGGGACATGATAAACCTGAAAGAAAATTT
CCTATGGACCCTGAGCGGTACGTTCATAACTTTTCTAGTGTTACGTTAGACAGATTACAA
TTAGAGGCTTTGTCGCTCGGCCCTAGATTTTGTGACTATAGGAATAAAATAAATCAACTT
GATACAGATGTGCAGTTTGAAAACTTATTTACACAAACAACAGATTTGGTCCCTACCTCT
CCTGATGAACTTACTAGGTTTAAGACCACATTGGTGGACATCTGCCAACAATTCAAGAAT
AGTAAATATACTGTAAAAAATCCACTTACCAAACAGCATCGAGACGCTTTACATATACTT
AAGAAAGATAACACTCTAATCATGAGCAAGCCTGACAAAGGAGGAGGTCTAGTTCTAATG
GACAAAGCCGATTACATCGATAAAATGAACTCGATTTTGAATGACACGACTAAATTTCAG
AAACTCAACGACGTAAAAGACATAAATATGAAAACAGAGAAAATGTTGACTCATTCACTC
AAGGAATTAAAAAATAAAGGAATAATCACTCCGAGTATACACGATTCACTTAAACCCACC
GGATCGAACATGCCACGACTATATGGTCTACCCAAAGTTCACAAGGCAGGTCTTCCGCTT
CGTCCAGTTTTAGACATGTATAATTCACCCTACCATAAAACTGCAAAGTGGCTAGTTCAA
ATCCTGGAACCCTTACACAAACTAGTCGTCAACAAAAGCGTGAAAGACGTTTTTGATTTC
ATTTCGAAGGTGGAACATTTGAACTTAAGTGGTAAACGGATGATATCTTTAGATGTAGCT
TCCCTGTTCACCAACGTTCCACTAACTGAGACTATTGATTTTGTGTGTCAACAATTGCAT
GAAAAACAAATCAATGTCGGAATTCCGGAGGTCAGTCTTAAAGAGTTACTTTTGAAATGT
ACAATGAATGTTCATTTTGTCTTTAATAATACATATTATAGACAAATTGATGGTATAGCG
ATGGGTTCACCTCTAGGTCCTATCCTAGCGGACTTTTTTCTTGCGAAACTAGAGAATGGA
CCCCTCAAAGATGTTATCAACAAGCTTGACTTCTATTGTCGGTACGTTGATGACACTTTT
ATTATCGTGGATCAGGACATAGGCAAAGTCGAACTACTCGAACAGTTTAATAATAAGCAT
CAAGCTATTAAATTCACATGTGAAGAGGAAATAGATAATAAATTAAATTTCCTTGACGTA
TTGTTAATAAAAAAAGCGAACGGTTCCATCAGTAGAAGTTTGTTTAGGAAAAGCTCTTCA
TCTAGCCAGTACACACACTTCTTAAGCTTCGTACCTATCTACTATAAAAGGAACTTAGTC
AAATGTCTGGCAAATAGAGCTAGGAAGATTTGCTCAGTCGATTCTATCAACAATGAGCTA
GAGGTTATCCATAATATGTTGATTGAAAGGGGTTATCCACAAGGATTCCTGAATAAACAT
TTACATTCAACAAATAAGAAAGTAAAGATATCAACAGCTGCGAAGAAACCACTCTTCCTG
AAACTACAATTCAACGGCGATTTAGCTGATGATGTACTACGGGATAGACTGACTAAAGCA
GTTAAGAGAACGTTTAATGCTGCCGACCTCTTTCTTTCTTACTCGACACGATCTATGGTG
ATTCCCCAACTAAAGGATAAGTTGCCTGGTTATGCCACTTCTATGTGTATCTATAAATTC
AGCTGCTCCTGTGGAGAAAGCTATATTGGGCGCACTACCAGACAATTGAACCAAAGAGTT
AGTGAACACCTCCCTTCGTGGTTAGGAAAAGGTATGGTCAAGTCGATACGGAGCTCGATT
CTTTCACACTTGATTGATAGCGGTCATGAAGTTGACAGAAACCAGTCTTTTAAAGTTATT
TATCGTATTCCTACTATTTTTCCTTATGGGGTTCGATCTCGTCTCCTACACATAGCAGAA
GCTATAGGAATTCGATCCAACAACCCAAGTCTTTGTGTTCATAAGAAATTTGTAACACCC
TTATCTCTCCCTTGGCCTTAA
>lcl|CABG01000078.1:25740-92554():39174-40589 ORF1_CABG01000078.1:25740-92554():39173:40588
ATGTATAACTCTCCTTATCATACTATAGCTAAATGGTTGGTAACTTTATTGAAACCTCTC
CACGAAAAGCTGGTAAAACATAGTGTTAAGGATGTATTTCAATTTGTTGATAAAGTAAAA
AATGTCAATACTTTGGGACTAAAGATGATGTCTTTGGATGTAACATCACTATTCACGAAT
GTCCCACTTCTTGAGACCGTAGAATATATAGGGGAACAACTGATTGAAAATAAAATTGAA
ACTACTGTTCCGATTAATGTCTTGAAAGAGTTATTACTGAAATGCACCATGAATGTAAAT
TTCAAATTCAACGGTGACATATTTAGACAAACAGATGGTGTGGCAATGGGTTCACCTCTG
GGCCCTATACTAGCTGATATATTTCTAGCTAAATTAGAGAACGGTCATCTGAAAAAGATT
ATTCAAGAATTCAAATTTTACTGCAGATATATGGATGACACATTCATCCTGTGTAAAGAT
AATATTTCACAACATGATGTGCTTAGGCAGTTTAACGAAGTGCATCCAGCCATCCAGTTT
ACATCGGAGGAAGAGAGTGATGGCCGATTAGCCTTTTTAGACGTCCTCTTAACTAAGAGA
TCTGATGAATCGTTAAGAAGAAACATGAACAGAAAAAGTACTTGGACTGGACAGTATACA
CACTTCCTTAGCTTTGTACCTCTACAGTACAAACGAAACCTAATCAAAACCCTTAGCTAT
CGAATACGCACTATATGTTCGGCGGATGTAGTTGACAATGAGCTAAACACATTGCATAAT
GCTCTAAGGGAGAACGGGTATCCCAGAAAATTTATAATTAAATATATGATCTTTAAAGTG
AAAATAGGCGAATTCCAAACGGTCAAGAAAAAGTCCTTGTTCATGCGCCTACAATTCAGG
GGGGATGCCGCTGGCGAAATACTTGCTCAGAGATTACGCAGATCTATCCAAAAATCTTTC
AACGCAGGTGAACTACGTTTGGTGTTTTCTACGCGTCCAATGGTGACACCGAGGCTTAAA
GATGAATTACCTAGAATGACCACCTCATTTTGTATTTATCAGTTCGACTGCTTCTGTGGA
GCAAGTTATATTGGTCGAAGTTCTAGGAATTTACATTTTCGTGCTCGTGAACACCTCCCA
GCGTGGCTAAGCAAAGGTCTGATGAGGAAAGTAAACAGCTCGATTTTGGCCCATTTAGTA
CAAACTGGTCATAGTGCCAGTATAAACCAATCTTTTTCAATTATTTATAGGGTCAGTAAT
TTTTTGCCTAAGCTTGTCAGGCTTAAAGTCCTTCAAACGGCGGAGGCAGTAGCCATCAGA
ATGAAGAAACCTGAGCTATGTGTACAGAAGAAATATCTCCAACCCCTACTTCTCCCTTGG
CCAACCACAAGGCCAATTAATGAACAATCATCTTAG
>lcl|CABG01000086.1:149066-319541():167842-169815 ORF2_CABG01000086.1:149066-319541():167841:169814
ATGGGCATGATAGTTGTGAATCTATCTGACAAACATTTAAATGAACACGAACTATCATTG
CTTAAAAAAGGTCCCAATTACAATTTGAGCAAAACACAACTTATGGCCTCTGAAATTATT
CCGATTATTGAACCTGCCTTAAACAATATTCCGACTGATCAAGCGAATTCAGTGAGGTTT
AAAATCTCAAATGTATTATTGAAACAAAAACCGAATACACCTAATCTATGTAAAGAAGAA
ATGTGTGCTTTAAAACAGTTACGTAAAGACAGAAAAATTGTTATAATGAGAGCTGACAAG
GGAAACACCACTGTTGTTATGAATAATTCTGATTATGAGAAAAAAGTCAATGAACATCTC
GACACTGGATCTTATGAAAAAATCAAGATTAACAAATGTAGAGCAACTTTGAATAAGTTG
AAAGCCGAAACAGCCAAAATGCTACAGGCTTTAAAACCGAAACTAGGACCATCTCTATGG
TTTTCTCTATATCCGAAAAGCAACAAACCATGCAGATTTTATGGACTACCAAAAATACAT
AAAACAGATGTCCCAATAAGACCTGTTGTTGATTATACCAATTCACCAACCTACAATCTT
TCTAGATACCTAGCTAAGATTCTTAAACCATATGAAAGCACAATCAAACACGGAATAAAA
AATTCTAATGATTTTAAAGATGTTATCTCTAATATTCACATAGAAGAAGATGAAATAATG
GCAAGTTTTGATGTTTGCTCATTATTCACTAATGTTTCAATTAAGAAAACATTAGATATT
ATATATAATCTATTAGATTCTGACAATGATCTTAAACAGCGCTGTCCTCTAGTTACCTCG
GATATTATTAGAGCGTTAGATCTATGTTTACGTTCAACTATATCCAGTTTTCGAGGGGAT
TTATACAGACAGACAGAAGGTGTAGCTATGGGATCACCGGTTTCCCCAATTGTTGCTAAC
CTCTTTATGCATTCATTGGAAACTAGTGCCATCTCAATGTGTTCTCAGGCACCAAAAGTA
TGGTTAAGATATGTAGATGACACTTTTGTCTTTATAAAACGAGACCATTTGGACGAACTG
TTTAAACTTGTCAACAACTTTGATGGAAAAATCAAATTCACCAAAGAGTTGGAATCTCCT
GAAAACAAATTACCTTTCCTAGACTGTTTAGTGGAAAGGAAAGTTAATAATAGCTTAAAA
ATTAGTATATTTCGAAAGCCGACAAATTCAGAAAAATTTCTAGATTTTAAATCGGCACAT
CCACACTCAACCAAAGTGACAGTAGTCAAAAATATGATTACAAGAGCTCAAAAACTTGTC
ACTGAACCAAATGATATAAAAACGGAAATAAATTTAATTACATCTACCTTAATTATGAAC
AATTATCCAAAAGATTTTATTAAAAGAATAATTAAGATTAAAAGAAAAGACGACATTGTT
AATACAAAAAGATTACAGAAAAAGGAATGGGTTAACACAGTGGTGATCCCATATCGGAAA
GGAATTTCGGAAGATATTCGAAGAATCTTAAATAATCAAAATATAAGAGTATTTTTTCGA
ACAAACAATACTCTAAGATCAAAATTAGTAAGAATTAAAGATCCAATTCACAAAGAAGAA
CAACAAAATTGTGTCTATGAAATCAGATGTAGTGACTATAATGCAACACATGTAGGTGAA
ACATCAAGACAACTGAATGTGAGGGTGAAGGAACACAAACAATGTTTGAAACACATTCCT
AAATCCTCAGATGATGTAAGGAAACTAGAGAACAAATCAGCGATAGCATTACACTCGATA
GAATCGGGTCATACAATTGGTTTCGTTCACACAAAAATCCTTCAAAAAGATTTCAATTCT
TACAAGGAAAGGCAAACAGCTGAAGCCCTATACATTTGGGCTAATCCAAACAATATTAAT
AGGAGGGATGGAATACAATTAGCAGTGCCATGGCAGCTAATCATTAATAAGTAA
>lcl|CABG01000090.1:11766-135679():15681-17393 ORF1_CABG01000090.1:11766-135679():15680:17392
ATGCTCCTGAGAAGAAATAAGGATTTAATACTAAGTAAACCTGACAAAGGAGCTGGTGTA
GTCTTACTTGACCGCCAAGAATATTTGGAAAAAATGAGATTAATCTTAAACGATGTCACT
AAATTCTCTAAACCTAAAGGAGAAGGTGATAAAACACTGCAGATTGAAAAACAGCTAACG
GATGTTGTTAAAAACCTTAAAAATAAAGAGATAATTACCCAGGATTTATATGATCACATT
CGCCCAATGGGTTCAATCATCCCACGCTTATACGGACTACCGAAAGTACATAAAGCAGGT
TTACCATTACGACCTATTTTAGACATGTCAAGTTCACCATACCACCGAATAGCCCAATGG
TTAGCTGAAAAATTGGAACCAGTTAGAAGGCAAGTATCTAAATATTCTATTCATGATACT
TTTCAATTTATTGATCGTATTAAGGATGTTAATACTTCCGGAAAACACATGTTCTCACTT
GATGTTAATTCTTTATTCACTAGTGTACCGTTAACGGAAACTATATGTTATATTTGTGAG
TATATTGACTCTAACAACATAGATCTAGGTGTTCCAACTGAACACTTAAAAGAATTATTG
TTACGTTGTACCTTTAATGTCCAGTTCAGTTTCAACAATGAAATATATAGACAAAGAGAT
GGGATCGCAATGGGATCTCCTTTAGGTCCAATTCTAGCAGACTGCTTCATGGCAAAACTA
GAAAACGATCAACTCAGTTCAATGATAAATCGATTCCAACTATACGTAAGATACATGGAC
GACACATTTGTCGTTTGTGACGATAATATTGATTTGGACAATATCTTACACTTCTTCAAC
TCATGCCACCCTTCCATAGACTTTACATTAGAAAGAGAGAGAGACCAATCAATCCCTTTT
CTTGATGTACATCTATTGAGAAGAAGCAATGGTTCTTTAAAAAGATCTATCTTTAGAAAG
CAAACATGGAACGGTCAACTAACCAACTTCTATAGCTGGGTTCCATTAATTAGAAAGAGA
AACTTGATTCATTCTTTATGCTATCGTATACATCGGATATGTAGTACAGAATGCATCAAC
GAAGAACTAGCGTTCCTCAAGAAAACTTTGTTGAAAAATGGCTACCCAGACCGGTTCATA
GAGAAGAATATGAACAGAAGTAGCGTCGATAGGAATCCTAGTTATTCAGTCCCAAAGAAA
AGCCTTTATATAAGTCTGGAATTTAAAGGTGATCGAACATCAGACATAATTAAAAATCGT
TTAACAACAACGATTAAAAGGGCATTTAACGCTGCAAAACTACGAATAACCTTCACCAGT
AAGAACTTAATTTCTGTATCCATAAAAGATAAGCTTCCGCGTTTGGTCGCCTCCATGTGC
ATCTACCAGTTCACCTGCTCTTGTGGAGCAAGGTACATCGGCCGTAGCCAGCGCTCGCTT
TCAACCCGGATACGAGAACATATACCAGCTTGGTTCTACAATGGTGGAAAGAAAGCAGTT
CGAAGTTCTATACTCGAACACCTAATCGACTGTAATCATTCGACGAATCCACAGTCTGAT
TTTAAGGTTGTTTATATGATTCGTTCAAATCTACCAAGATTTCTTCGGATCAAACTTTTA
AAAATAGCCGAAGCTCTTACCATCCATGAGCTCAAACCAGAACTATGCGTACAAAAGAAG
TACGTTTTATCATTATCGTTACCATGGCCTTAA
>lcl|CABG01000106.1:155003-294502():127988-129112 ORF3_CABG01000106.1:155003-294502():127987:129111
ATGGGATCACCAATATCAGGACTCATCGCGGAAGCAGTAATGCAACGACTAGAAACCATA
ATTCTACCAGTGATCAAACCGAAAATTTGGATTCGTTATGTAGACGACACATTCGTCATC
GTCAAAAAGGAGGAACTAGAAAACACCTACAAGCAGATCAACAACGTCTTCAACGACATC
AAGTTCACAATGGAACAAGAGTCGGACAACAAGTTACCATTCTTAGATGTATTAATCACC
AGAACTGACACAGGAAAACTAGAGACTCAAGTGCACAGGAAGCCGACCCACACCGATCAA
ATTCTCAACTACAATAGCAACAACCCAAGAACTCACAAAATCAACTGTGTACAAACTTTG
TTCAAGAGGGCGAGAACACACTGCAATACAATCACAGCACGAAAAAATGAAGAAAAACAC
CTGAAAACCATTCTTCAAAAGAACGGCTATCCAATCAATTTCATCAAAAAATACCAGTCG
CACACACCATCAGAAACGAAATCAGGTATGAAAATCAACAAAATGATCACCCTACCATAC
ATAAAGGGCATATCGGAAACGACAACAAGGCTGCTGAAAACCTTCGGAATAGGTGTAGCC
CACAAACCAACAAAGTCCCTCCACTCAATCTTATGCAAACCAAAAGATGAAATAGCAAAA
GAGGACAAAACAAACTTCATCTACAAGATAAATTGTACCAACTGCAACAAACACTATATT
GGACAAAGCGGACGCCCCCTGCACCTTCGCCTACATGAACACCAATTAGCAGTCAAACGT
CACGACATTTCTTCACTCATATCAATACACGTGGAAAACTACGGACATACATTCGACTGG
GAAAACGTGCAGATTTTGGACAGAGGCAATTCCAAAAATACCAGAGAATTTTTAGAAGCT
TGGCACTCAGGTCAATCAGCAATAAACAAACATATTGAAATCAATCCAATCTATCAACCA
ATCAAGAAAATTATGCAGGAAGATAGGAACAAAAATCAAACCAATAGGAGATACAACCAA
AACAAAGAAATAAACAATGACAGATTTAAGGTCAATAAGAACCAATCAACATCGAGGTGC
AGAGGACAAGCTGTGAATCACATGTGGAGAAATTCAAATACTTAA
>lcl|CABG01000118.1:129649-135750():4733-5779 ORF1_CABG01000118.1:129649-135750():4732:5778
ATGGGTTCCCCTGTGTCCCCGATTGTTGCCAACCTTTTTATGACACACATAGAATCAAAG
ATTTTCACCAACCACATTAAACCACGAATTTGGCTTAGATATGTAGATGACTTATTTTTA
GTGATAAAAAAGACGCATCTTAGATCATTTTCAAAACAGATAAATACACTTTCATCTCAT
ATCAAATTCACGAATGAGAATGAAATTGAACACGGTGATCTTTCGTTCTTAGATTGTTTA
GTGAAAAGAAATATAAATGGAGTTCTACATGTATCCATCTACCGAAAGCCTACGCACTCT
AATCGTTACATCGACTTCCATTCAGCACATTCTTTCAGTGCTAAAATTTCGTTAGCCTTA
AATTTTTTTAGAAGAGCCAATAAAATCATCACTTCAGAAGAGGACAAACTAAAAGAACAA
AAGAATATAATTAGCATCTTACAATTTCATAATTTTCCGATGAAGATTATCAGAAGTATA
TTAAAACAAGACAATTCAGCACGTAATAATAACAATAATTCGAATGAAATGCCATGGATT
GGTAATGCAGTTTTACCATACCGTCATGGCACAACTGAAGAACTCCAAAGAATCTTAAAA
CAACATAGAATTAAAGTGTATTACAAAACAACGAACACTCTTCGAAATACTTTAGTTAGA
TTAAAAGAAAAGATACTTTTCATGTCTACACAGAACTGCGTCTACAAATTAGGTTGTGTC
GACTGTGATGCCTTCTATATTAGAGAGTCATCACGCGAAATCATGACTCGCGCCAAAGAA
CATATTAGGTACACAAAGAAACCTCCCAATAATCCTGTAGAACTAGATAGACTTCAAATT
AAATCGGCATTAGCGGTTCATGCCATTTTCAATAATCATCAAATTGATTTCAAAAACATC
AAAATACTACAGAAAGGTTTTTCCAATCACAAAGAAAGAAGAGTAGCTGAAGCTTTCCAT
ATAATGCTTAATCCCACTGCCCTCAATAGAAAAGAAGGCCTTACCATACATTCCACTTGG
ACTATCTATCCTAGTCAACCAGTCTAA
>lcl|CABG01000129.1:155725-171041():13541-14716 ORF1_CABG01000129.1:155725-171041():13540:14715
ATGCTATCACTAGACATAGCATTCTTGTTCACTAACATCCCCCTGATTGAAACTATCGAT
TACATATGTGAACAAGTGCTAGAAAAGAAAATAGGGATACCGATTCCAACAAATAAATTG
AAAGAAATCCTGTTGAAATGTACTATGAATATCTACTTTAAGTTCAACAAAGAATTTTAC
AGACAAGTAGATAGAGTAGCAATGGGATCACCACTAGGCCCGATCCTTGCTGACATTTTT
CTGGCCAAACTGGAAAATGGACCGTTAAAAGACACCTTAAGTAAGCTAGACTACTACTGT
CGATACATAGATGACACACTGATCGTATGCGATGAAATGGTTGACAAACAGGAGATGTTA
GATTTTTTCAATAAGGTCCACCCAGCTATTCAATTCACCAGCGAAGAAGAGAAAGACAAT
AGTATAGCTTTCCTCGACGTCCTACTTTCTAGAAGGAGACATGGTTCCATCAAACGAAAT
ATATTTAGAAAGAATACATGGACGGGTCAGTATACCCATTTTCAAAGCTTCATTCCTCTT
CAGTATAAAATAAATTTGGTTAAATTTCTCAGTCACAGAATCAAGCTATTATGTTCTGAG
GACACTGTTGAGAGTGAAATAGATATACTGAAAAGTACATTGCGAAAGAATGGCTACCCG
GATAAGTTCGTTAAGAAATACCTAGTAGAAAGTACTGTTAAAATAAGAAGAAATTGTGGA
ACAGTGAGTAAAAAAACCTTGTATTTGAAACTGGACTTCAAAGGTGACATAGCGGGTGAT
ATTCTAACACGCCGACTGAAAAGATCGGTTGAAAGGACATTTTACGCAGCTAAGCTACAC
GTCACTTTCTCAACTAAACCAGTACTCATACAATTAATCAAGGATAAATTACCGAAGATG
GGCTCTTCCATGTGTGTATACCAATTCAACTGCTTCTGTGGAGCTGGTTACATAGGCCGT
ACTCAGAGGGCTTTATCCTTGCATATTCGTGAACATGTACCAGCATGGTTGGGAAAAGGA
GTCACTAAATCCATTAACAGCGCCATCCTTTCCCACTTGCTAGACAGTGAACATCATATC
AAAATAGAAGAAACCTTCTCTGTTTTATATCAAGTTCCGAAAACTCTACCTCAAAGAGCT
AGATTACGATTACTTTACGTAGCCGAAACCATCTAG
>lcl|CABG01000141.1:85498-108045():14288-15517 ORF1_CABG01000141.1:85498-108045():14287:15516
ATGAAAACAGAGAAAATGTTGACTCATTCACTCAAGGAATTAAAAAATAAAGGAATAATC
ACTCCGAGTATACATGATTCACTTAAACCCACCGGATCGAACACGCCACGACTATATGGT
CTACCCAAAGTTCACAAGGCAGGTCTTCCGCTTCGTCCAGTTTTAGACGTGTATAATTCA
CACTACCATAAAACTGCAAAGTTGCTAGTTCAAATCCTGGAACCCTTACACAAACTAGTC
GTCAACAAAAGCGTGAAAGACGTTTTTGATTTCATTTCGAAGGTTGAACATATGAACTTA
AGTGGTAAACGGATGATATCTCTAGATGTTGCTTCCCTGTTCACCAACGTTCCACTAACT
GAGACTATTGATTTTGTGTGTCAACAATTACATGAAAAACAAATCAATGTCGGAATTCCT
GAGGTCAGTCTTAAAGAGTTACTTTTGAAATGTACAATGAATGTTCATTTTGTCTTTAAT
AATACTTATTATAGACAAATTGATGGTATAGCAATGGGTTCACCTCTAGGTCCTATCCTA
GCGGACTTTTTTCTTGCGAAACTAGAGAATGGACCCCTTAAAGATGTTATCAACAAGCTT
GACTTCTATTGTCGGTACGTTGATGACACTTTTATAATCGTGGATCAGGACATTGGCAAA
GTCGAACTACTCGAACTGTTTAACAATAAACACCAAGCTATTAAATTCACATGTGAAGAG
GAAATAGATAATAAATTAAATTTCCTTGACGTTTTGTTAATAAAAAAAGCGAACGGTTCC
ATCAGTAGAAGTGTGTTTAGGAAAAGCTCTTCATCTAGCCAGTACACACACTTCTTAAGC
TTCGTACCTATCTACTATAAAAGGAACTTAGTCAAATGTCTGGCAAATAGAGCTAGGAAG
ATTTGCTCAGTCGACTCGATCAACAATGAGTTAGAGGTTATCCATAATATGCTGATTGAA
AGGGGTTATCCACAAAGATTCCTGAAAAAACATTTGCATTTAACAAATAAGAAAGTAAAG
ATATCAACAGCTGCGAAGAAACCACTCTTCCTGAAACTACAATTCAACGGCGATTTAGCT
GATAATGTACTACGGGATAGACTGACTAAAGCAGTTAAGAGAACGTTTAATGCTGCCGAC
CTCTTTCTTTCTTACTCGACACGATCTATGGTGATCCTGTGGAGAAAGCTATATTGGGCG
CACTACCAGACAATTGAACCAAAGAGTTAG
>lcl|CABG01000144.1:14762-44553():19513-21291 ORF1_CABG01000144.1:14762-44553():19512:21290
ATGGCACACCAATTTCATAATGTTGGACCTAAGCAGAGAAGCATATTAACTTCTCAACAT
TTTAAATCACTAAAAGAACTACGAACAAACACGGATATTGTCTTGTTGAAGCCTGATAAA
GGATCAGGAGTGGTTATCATGAACAAATGTGAATATAAGGGTAAGATGTTATCCATCCTC
AGTGATGAAAGTAAATTCATGCCTGATGTTGAATTTGGAGGTATTAACAAACTAGAGGGA
AGAGTAAATTCAAACCTGGAAAAATTGCTTCACATGAATGTTATTGATAAAGAGGAATTT
AATCTCTTAAAACCTATGGGTTCAGAGTATCCTCATTTATATGGACTACCTAAAATTCAC
AAATCAAATATTCCTTTACGTCCAATTTTATCAATGTGCCGATCACCCACACATAACCTA
GCCAAATGGCTAACAAAATTATTGGATCCTATTGGAAGACGTTTATGTAAGCATTCTCTA
AAGGATTCTTTTGAATTGGTCGATCATTTAGGTGACATTAATATCAAAGGAAAATCTATG
TGCTCATTATACGTGAATTCCTTATTCACAAATGTACCTTTAAAAAAGACTATTGACATT
TTATGTGACTATATATCTTCAAACAACCTTAATTTACCTATCCCCTTAAAAATTCTTAAA
GATTTATTACTTTTATGTACTGATAAAGTTCAGTTCACTTTTGAAGGCGAATACTTTCGC
CAGATTGATGGGGTCGCTATGGGTAGTCCGTTAGGACCATTACTAGCAGATGTGTTTATG
GCACATGTAGAAAATTTATCTGAAGACTCAATCGAAAACATGTCACTTTATAAGAGCTAT
GTGGACGATATCTTAGTGATCTGTGAAAGAAGGGAAGATATAAACTGCCTATTGAATAAA
CTTAATACTATCCAAAACCATATCAGTCTTTCATGTGAAGAGGAGAAGAACGACCAACTT
CCTTTCCTAGATATACTTCTAAACAGACGAGAAGATGGCTCAATAAAACGATCCATTTTT
CGAAAACCGACGTGGACGGGTCAATATCTTAGTTACTATAGTTATTGCCCTGTGCAATAC
AAACGTGGTTTGGTAAAGTGCCTTTTTAACAGGCTTCGTCGTATTTGCACAAACGACGCT
ATTGATGACGATGTTAAGTTGTTAACCAAGACATTAATCGGGAATGGCTATCCACCTAAA
TTTATCAATAGATGGAAAGTTCAGGGCACAGCGAGACCTATTGTAGCCTTGGTAGAGAAA
AAGCCTGTCTACATCACCTTACCATTTAGAGGTGATTCAAATAGCCTTTTATTGAAACAA
AGGCTTAAATCTGTTATCAACAAAACGTATTGTGCTGCGAAAGTCATTATCAAGGAAAAA
ACGAGGTCCATGCTTCATTCAAAACCTAGACGACATGAAAACAGTTATGTCACATCCCAC
TGCGTTTACCAATTTAAATGTGTGTGTGGTCACACATGCATAGGAAGGAGCAATCGTGAT
CTGAAAATTAGGGTGGGTGAACATGTACCAAAATGGTTGCAAAAACAAATACAGTCGAAT
GGCCCAATAAGAGTAGAGGATAAACATCCATCATCCTCTATTGCTAAACATAAAATCGAA
ACAGGTCATAAGATTGATCTAAACTCGGCTTTTGTTGTGTTGTTTAAAAGTGTAAAAGGG
CGTATACTAAGGTTTATTGAAGCCTTAGCCATTCGAAAATTCAAACCCCCTTTGTGTATT
CAAAAACAGTTTGTTCTCACCTTAAAACTACCCTGGTAA
>lcl|CABG01000168.1:37089-75281():19440-20459 ORF2_CABG01000168.1:37089-75281():19439:20458
ATGGCAAGTTTTGATGTTTGCTCATTATTCACTAATGTTCCAATTAAGAAAACATTAGTT
ATTATATATAATCTCTTAGATTCTGACATCGATCTTAAACAGCGCTGTCCTCTAGTTACC
TCGGATATTATTAAAGCGTTAGATCTATGTTTACGTTGGACTATATTCAGTTTTCGAGGG
GATTTATACAGACAGACAGACAGACAGACAGAAGGTGTAGCTATGGGATCACCAGTTTCC
CCAATTGTTGCTAACCTCTTCATGCATTCATTGGAAACTAGTGCCATCTCAATGTGTTCT
CAGGCACCAAAAGTATGGTTAAGATATGTAGATGACACTTTTGTCATTATAAAACGAGAC
CATTTGGACGAACTGTTTAAACTTGTCAACAACTTTGATGGAAAAATCAAATTCACCAAA
GAGTTAGAATCTCTTGAACACAAATTACCTTTCCTAGACTGTTTAGTTGAAAGGAAAGAT
AATGATAGCTTAAAAATTAGTATATTCCTAAAGCCGACAATTTCAGGAAAATATCTAGAT
TTTAAATCGGCACATCCACACTCGACCAAAGTGACAGTGGTCAAAAATATGATTACAAGA
GCTCAGAAACTTGTCACTGAACCAAACGATATAAAAAAGGAAATAAATTTAATTACATCT
ACCCTAATGATGAACAATTATCCGAAAGATTTTATTAAAAGAATAATTAGGAATGAAAGA
AAAGACGGTATGGATAATACAAAAAGATTACAGAAAAAGGAATGGGTTAACACAGTGGTG
ATCCCATATCGGAAAGGAATTTCGGAAGATATTCGAAGAATCTTAAATAATCAAAATATA
AGAGTATTTTTTCGAACAAACAATACCCTAAGATCAAAATCAGTAAGAATTAAAGATCCA
ATTGGCAAAGAAGAAGAACAAAATTGTGTCTATGAAATCAGATGTAGTGACTGTAATGCA
ACATATGTAGGTGAAACATCAAGACAACTGAATGTGAGGGAGAAGGAACACAAACAATAA
>lcl|CABG01000228.1:58-36722():19526-21181 ORF1_CABG01000228.1:58-36722():19525:21180
ATGAATAGAATAGATTATGTTAATAAAGCTCTTGAACATCTTGCAACAGGACCTTATGAA
AAGATCAATCAATCAAATTCTCAAACGATGAAAAATAAAGTCAAATCAGATACAAGTGAA
CTTTTGAAAGATCTAAAACCAGTCATTGGGGCTTCGCTTTGGTTTGCTTTGTATCCCAAA
TCATGTAATACTTCACGGTTTTATGGTTTACCGAAAATTCACAAACCAGATATTCCTCTA
AGACCAATAGTAGATTTTACCAACACACCGACATATGCTTTATCTAAATATCTAAGCAAC
ATATTAAAGCCACTACAGCTTAACGTACGTAATATGATTAAAGATACATATGACTTTAAA
TCAAAATTATCGGAATTAATTATTGAAAAGAATGAAGTCATGGTAAGCTTTGATGTTGTA
TCTTTATATACTAGTATTCCGATTGATATATGCTTAGAATTCATTAGTGGCTTACTAGAG
AATGACATTACTCTATCGGACAGATGTCCTTTAAGCTTCAGTTTAATCATGAGATCGTTA
AAACTCTGCTTAAATTCAACTCTATTCACCTTCAACGGAACGTTATACAGACAAACAAAT
GGTGTGGCAATGGGTTCTCCCGTGTCCCCGATTGTGGCCAATCTTTTTATGACACACATA
GAATCAAAGATTTTCTCCAACGAAATTAAACCACGAATTTGGCTCAGATATGTAGATGAC
ACATTTGTAGTAATAAAAAAGACGCATCTAAGATCGTTTTCAAAACAGATAAATACACTT
TCATCTCACATCAAATTCACGAATGAGAATGAAAATGAACATGGAGAGCTACCTTTCTTA
GATTGCCTAGTGAAAAGAAATATAGATGGAGTTCTAAATTTATCCATCTACCGAAAGCCC
ACACGCTCCAATCGTTACATCGACTTCCATTCAGCACATCCTCTCAGTGCTAAAATCTCG
TTAGCCTTAAATCTTTTTAGAAGAGCCAACAAGATCATCTCTTCAGAAGAGAACAAGCAA
AAAGAACAAAAGAATGTAATTAGCATCTTACAATTTAATAATTTTCCTATGAAGATTATT
AGAAGTATATTAAAACGAGACAATTCAGTACGCAATAATAATAATAATTCGAATGAAATG
CCATGGATTGGTACTGCAGTTTTATCATACCGTCATGGCACAACTGAAGAACTCCAAAGA
ATCTTAAGACAACACAGAATTAAAGTATATTACAAAACAACTAACACACTTCGAAATACT
TTAGTTCGATTAAAAGAAAAAATACCATTCATGTCTACACAGAACTGCGTCTACAAATTA
GGTTGTGTCGATTGTGATGCCTTCTATATTGGAGAGTCATCTCGCGAAATCTTAACTCGC
GCCAAAGAACATATCAGGTACACAAAGAAACCTCCTAATAATCCTGTAGAATTAAGTAGA
CTTCAGATTAAATCGGCAATAGCAGTTCACGCCATTTTCAACAGTCATCAAATTGATTTC
GAAAATATCAAAATACTACAGAAAGGTTTTTCCAACTACAAAGAAAGAAGAGTAGCTGAA
GCTTTCCATATAATGCTTAATCCCACAGCTCTCAATAGAAAGGAAGGCCTTACCATACAG
CCTACTTGGACCATCTATCCTAGTCACTCAGTCTGA
>lcl|CABG01000330.1:1891-7015():31-1605 ORF1_CABG01000330.1:1891-7015():30:1604
ATGTCCATTTTAAAAGATCCTACGAGATTTATAACCGACAACACCCAGAAAGACTTAACA
GATGCAACTGAGAAGCGACTCTTAAAAAAGTTGAGAGAACTGTTGAAGAAAAATCTAATA
GATAACCATACATATAACGAACTCAAACCAAAAGGATCACAATTACCGTACTTATACGGT
CTACCCAAAATACACAAAACCGACGTCCCGATAAGACCAATAATATCTATGACAAAATCA
CCCTTTCATAAACTCGCCCGCTGGCTGACAAGGTGCTTGGAACCAATCCTCAAGAAACTA
GCACCCTATAGTCTGAAAGATAGTTTTGAATTTGTACAAAAACTTGACAATATAAATGCA
TCTGATAAATTCATGGTCTCATTTGACGTCTCATCGCTTTTCACCAATATACCCTTAGAT
GAAACGGCAGACATCATAGGTGAATACTCGGAACTTTTACCTTTACCAATCCATGAATTC
AAACAGCTTCTGTTTCTGTGCACAAAAAACATACAATTCAAATTCAACAATGTATTCTAC
CGTCAAATTGATGGAGTAGCCATGGGTAGCCCTTTGGGTCCTATTCTGGCCGACACATTT
ATGGGGAACCTCGAACAGAAGAAGCTTAAGCATGCTATCGATAGTACCACACTATACTGC
AGATACATGGATGACACCTTTCTTGTTTGCGACAATCATAAACACTCCATCAATCTGCTC
AGTTTGTTTAATAAAGCACACAAGGATATAGAATTTACGATGGAACATGAAGACGAAGAT
AAATTCCATTTCCTAGATATTGGAATTAGACGAACACCAGCGGGTACATTACTAAGATAT
GTTCATCACAAAAACACTTGGAGTGGACTGTATCTCAATTACTACAGTTTCTGTCCGATG
AGTTACAAAAAGGGTATTGTACGAACCCTTTTCGACCGCGCACGCAAAATCTGCTCCAAT
GAGTGTCTTGAGGAAGAAATAGCTTTAATCACCAAATGCCTACGTGAAAATGCATATCCA
GAGAAATTCATCCACAAATATGCAAACACCAACCGTCGAATAAAATATGATCGAGTTGAA
AAGAAAACATGTTTCCTATACCTACGTTTCAAAGGAGACGAAATCGCTGGAATAATTAAC
CACCGACTTAATTCAGCGTTGAAAGCGACCTACCCAGCAGCTAAACTGACAACAGTGTGG
GAAACAAACTGCTCACTCAAACAAACTAAAATCGACAAGTCCTCTTTTCTCAGTAGCTCC
AACTGCATTTACCAATTTACATGTACGTGCCGAAGCACATACATTGGAAGAACCGAGAGA
AGAGTGCATGTCCGCATTTCTGAGCATGTTCCCAAGAAACTGAGGCTGCAAGGCTCCAGG
GCTCTCAACAGTGCGATAGCTCGGCATTTACTCGACACCGGGCACAGCATTGACATTTCT
CATGCCTTTAAAATCATTAGTAAACAAAGAAGTACAACTGCTCTCCGGTTTGCTGAAGCG
ATCGCGATAAAAAAACTCAAACCGGATCTATGTATTCAAAAAGAGACAGTGATAAACTTA
TTACTACCCTGGTAA
>lcl|CABG01000505.1:3345-6852():1506-2894 ORF1_CABG01000505.1:3345-6852():1505:2893
ATGTTCAATTCCCCTTATCACAAAATTGCAAAGTGGCTAGTACGTATCTTAGAGCCCTTG
CACAAATCAATTGTTAGTACGAGTGTAAAAGATGTATTCGACTTCACTTCCAAAGTGGAA
AATATGAATGTTAGTATGAAAAATATGTTCTCACTAGATGTAGTATCCTTGTTTACTAAC
GTACCACTTATGGAGACTATTGAGTTCATATGCGAGCAAATAACTGAAAAACAAATCAAC
ATTGGCCTGCCGGAAGATTGTCTGAAAGAACTGCTTTTAAGATGTACAATGAATGTTCAT
TTTTTCTTCAACAATTCCTATTATAGACAAATTGACGGAATAGCAATGGGCTCACCTCTA
GGCCCGATTCTCGCTGATCTCTTCTTAGCTAAGCTAGAAAATGGTCCACTTAAGGAGGCT
ATTAAGAAGCTCGATCTATACTGCCGCTACATCGACGATACATTCATTGTCGTGGATCAG
AACACCAGTAAGGATGAACTACTAGAACAGTTCAACAGTGTACATCCAGCGATTAGCTTC
ACTGGTGAAGGCGAGTGTGACATGAAGCTGAATTTCCTTGACGTCACACTAAGCAGGCGA
AGTGATGGCTCGTTAAGTAGAAGCGTGTATAGAAAAAGGCCCTCTGCCTGCCAATACACT
CACTTCTATAACTTTACACCTATCCAATATAAGAGAAAATTGGTTAGATGCCTCACTAGT
GGAGCAAATAAGATCTGTTCTGTTGATACTTTAAGTCAGGAACTGGAATTTATCTATAAC
TCACTGACTGAGATCGGCTACCCTGCTGCGTTCATCAAAAAGTACATGTATGATACAAGG
AAGAAATCGGAGATTTCAACTGTTCGTAAGAAGCCTCTATACATGAAATTACCATTCAAC
GGGGATGTAGCTAGTGAAACTCTGAAAGATAGGTTAACAAAAGTAATTAGTAGAACTTTC
TACGCAGCCTATCTCTCACTGACTTTCTCGAGTCGACCAGTGATGTCTACTCAAACGAAG
GATAAGTTGCCTGAGTTGGCCTCCTCTATGTGCATTTATAAGTTCAGCTGCTCCTGTGGA
GATAGCTATATCGGGCGTACTACTAGGCAACTTAACCAACGAATGAGTGAACATCTACCA
GCATGGTTTGGAAAGGGCCAAATAAAAACAATACGCAGTTCTATCTTGGCACATCTAATG
GATAGTGGTCATAATGTAGATAAATCGAAATCATTTCAAGTGATCTATCGTATATCTCCA
TCGTTTCCCAACGGAGTTCGCTCCCGTCTACTTCATATAGCAGAAGCCATAGGAATTCGT
ACATTCCATCCCAATTTATGTGTACAGAAGAAATTCGTAACCCCCTATCCCTTCCATGGC
CGGATATAA
>lcl|CABG01000734.1:1474-2915():360-1439 ORF1_CABG01000734.1:1474-2915():359:1438
ATGTGCTCATTTGACGTGAATTCCTTATTCACAAATGTACCTTTAAAAAAGACTATTGAT
ATATTATGTGACTATATATCTTTAAACAACCTTAAATTACCTATCGCTTTGAGAATTCTT
AAAGATTTACTACTATTATGTACTGACAAAGTTCAGTTCATTTTTGAAGGCGAATACTTT
CTCCAGATTGATGGGGTTGCTATGGGTAGTCCGTTAGGACCATTATTAGCAGATGTGTTT
ATGGCACATGTGGAAAATCTGTCTGAAGACTTAATCGAAAATATATCACTTTATAAGAGA
TATGTGGACGATATCTTAGTTATCTGTGAAAGAAAGGATGATATAAACTGCTCATTGAAT
AAACTTAACACTATCCAAAACCACATCAGTCTCTCATGCGAAGAGGAGAAGAACGACCAA
CTTCCCTTCCTAGACATACTTCTAAGCAGACGAGAAGATGGCTCAATAAAACGATCCATT
TTTCAAAAACCGAGGTGGACGGGTCAATACCTTAGTTACTATAGTTATTGCCCTGTGCAA
TACAAACGGGGTTTGGTAAGGTGCCTATTTAATAGGCTTGATCGTATTTGCACAAACGAC
GCTATTGATGATGATGTTAAGTTGTTAAACAAGACATTAATGGGGAATGATTATCCACCT
AAATTTATCAATAGATGGAAAGTTCATGGCACAGTGAGACCTACTGTAGCCGTGGTGGAG
AAAAAGCCTGTCTACATCACCTTACCATTTAGAGGTGATTCAAATAGCCTTTTATTGAAA
CAAAGGCTTAAATCAGTCATCAACAAAACGTATTGTGCAGCGAAGGTCATTATCAAAGAG
AGAACGAGATTCATGCTTTATTCAAAACCCAAAAGACATGAAAACGATTGTGTCACATCC
CACTGCGTTTACCAATTCAAATGTGTGTGTGGTCACACATACTTAGGGAGGAGCGATCGT
GATCTGACAATTAGGGTGGGTGAACATGTACCAAAATGGTTGCAAAAACAAATAGAATCG
AATGACCCAATAAGAGTAGACATTAAACATCCATCATCCTCTATCGCCAAACATATAATC
>lcl|HE601624.1:1747149-1809658():43282-44610 ORF1_HE601624.1:1747149-1809658():43281:44609
ATGAGGTATGTCTATCTTCTCTTTCTACCCGGTCACATTTTAAATTTTCCAGATACGTTA
ACTCTAAATAAGAAGAAAGTTATAAATAGTACCTTTAATGTCCAGTTAAGTTTCAACAGT
GAAATATGTAGACAAAGAGATGGGATCACATTGGGGTCTCCATTAGGTCTAATTCTAGCA
AACTGTTTCATGGAAAAACTAGAAAACGACCAACTCAGTTCAATGATCAATCGATTTCAC
CTGTACTCAGGATACATGGACGACACATTTGTCGTTTGTGACTATAATATTGTTTCACGG
GATATCTTACACACCTTCAACTCATGCCGCCCTTTCATAAACTTCACCTTAGAAAGGGAG
CGAGACCAATCAATCACTTTTCTCGATGTACGTATGATGAGAAGAAGTAATGGTTTGTTA
AAAAGATCCATCTTTAAAAAACAAACGTGGAATGGCCAGCTAACCAACTTCTATAGCTGG
GTTCCGTTAAGTAGAAAGAGAAACCTCATTCATTCTTTAAGATATCGAATACATCAGACA
TGCAGTACGGAATGCATTAACGAAGAACTCGCATTCTTCAAGAAAACCTTGACGAAAAAT
GGCTACCCAGACCGTTTCATAGAGAAGAATATGAATAGAAGTAGTTTCGACAGGAAACCT
AGTTGTTCCGTCCCAAAGAAAAACCTTTATATAAGTCTGGAATTTATAGGTGATCGAACA
TCAGATCTAATCAAAATTCGTCTAAGAACAACGATTAAAAGAACATTTAATGTGGCTAAA
TTGCGAATAACCTTCACTAGTAGGAGCTTATTTTCTGTATCCATCAAAGATAAGCTTCCG
CGTCTGGTCACCTCCATGTGCATCTACCAGTTCACCTGCTCTTGTGGAGCAAGGTACATC
GGCCGTAGCCAGCGCTCGCTTTCAACTCGGATACGAGAACATATCCCAGTTTGGTTCTAC
AAGGTTGAAAAGAGAGCAGTTAGGAGTTCTGTACTTAAACACTTAATCGACTGTAATCAT
TCTACAGATCCACAGTTTGATTTTAAGGTTGTTTATATGATTCGTTCAAATCTACCTAGA
TTTCTACCCATCCAACTCTTAAAAATAGCCGAAGCTCTTACCATCCATGAGCGTACAAAA
GAAATACGTCTCATTATTATCATTACCGTGGCCTTATTTAATATTATTATTATATTGATA
TTATTATCATTATTATTATTGTCATCGTTATTATTATTGCTGCATTCCCCTTTACTTATT
TCTTATATTCTCATTACTTTGTTCATGAATACTCATCATATCACCTTACTTATTTTTACA
CCTCTATGA
>lcl|HE601624.1:1951440-1966272():81-1283 ORF1_HE601624.1:1951440-1966272():80:1282
ATGGTCTCATTTGACGTCTCATCGCTTTTCACCAATATACCCTTAGATGAAACGGCCGAC
ATCATAGGTGAATACTCTGAACTTTTACCTTTACGATTCCATGACTTCAAACAGCTTCTG
TTTCTGTGCACAAAAAACATACAATTCAAATTCAACAATGTGTTCTACCGTCAAATTGAT
GGAGTAGCCATGGGTAGCCCTTTGGGTCCTATTCTGGCTGACATATTTATGGGGAACCTC
GAACAGAAGAAGCTTAAGCATGCTATCGATAGTACCACACTATACTGCAGATACATGGAT
GACACCTTTCTTGTTTGCGACAATCATAAACACTCCATCAATCTGCTCAATTTATTTAAC
AAAGCACACAAGGATATAGAATTTACGATGGAACATGAAGACGAAGATAAATTCCATTTC
CTAGATATTGGAATTAGACGAACATCAGCGGGTACATTACAAAGATATGTTCATCACAAA
AACACTTGGAGTGGACTGTATCTCAATTACTACAGTTTCTGCCCGATGAGTTACAAAAAG
AGTATGGTACGAACCCTTTTCGACCGCGCACGCAAAATCTGCTCCAATGAGTGTCTTGAG
GAAGAAATAGCTTTAATCACCAAATGCCTACGTGAAAATGCATATCCAGAGAAGTTCATC
CACAAATATGCAAACACCAATCGTCGAATAAAGTATGATCGAGTTGAAAAGAAAACATGC
TTCCTATACCTACGCTTCAAAGGTGACGAAATCGCTGGAATGATTAACCACAGACTTAAT
TGCGCGTTGAAAGTGACCTACCCAGCAGCTAAATTGACGACGGTGTGGGAAACAAATTGC
TCACTCAAACAAACCAAAATCGATAAGTCCTCTTTTCTCAGTACCTCCAACTGCATTTAC
CAATTTACATGTACGTGCCGAAGCACATACATTGGAAGAACCGAGAGAAGAGTGCATGTC
CGCATTTCTGAGCATGTTCCCAAGAAACTGAGGTTGCAAGGGTCCAGGGCTCTCAACAGT
GCGATAGCTCGGCATTTACTCGACACCGGGCACAGCATCGACATTTCTCATGCCTTTAAA
ATCATTAGTAAACAAAGAAGTACAACTGCTCTCCGGTTTGCTGAGGCGATCGCTATAAAA
AAACTCAAACCGGACCTATGTATTCAAAAAGAGACAGTAATAAACTTATTACTACCTTGG
TAA
>lcl|HE601624.1:4524781-4647238():80882-82333 ORF1_HE601624.1:4524781-4647238():80881:82332
ATGGGACTTTCAGTAACAGAAGTCATAAATGGAAATGGAATAACAGCACTATTCACTTCA
ATTGAACCAAACTTAGAAAAAGAAACTCTGTCCTTGCTTCTAACCAACGACGAAAACCTT
GCGAAATACACTAAACTTCAAAGTCAAAGCCTACTTGAACTCATAGATCTATGTCTAACA
ACATATTTCCAATTCAATAACAAAATCTACAAACAAACAAAAGGGACACCAATGGGATCA
CCAATATCAGGACTCATTGCGGAAGCAGTAATGCAACGACTAGAAACCACAATTCTACCA
GTGATCAAACCAAAAATTTGGATTCGTTATGTAGACGACACATTCGTCATCGTCAAAAAG
GAGGAACTAGAAAACACCTACAAGCAGATCAACAACGTCTTCAACGACATCAAGTTCACA
ATGGAACAAGAGTCGGACAACAAGTTACCATTCTTAGATGTATTAATCACTAGAACTGAC
ACAGGAAAACTAGAGACTCAAGTGCACAGGAAGCCGACCCACACCGATCAAATTCTCAAC
TACAGTAGCAACAACCCAAGAACTCACAAAATCAACTGTGTACAAACTTTGTTCAAGAGG
GCGAGAACACACTGCAATACAATCACAGCACGAAAAAATGAAGAAAAACACCTGAAAACC
ATTCTTCAAAAGAACGGCTATCCAATCAATTTCATCAAAAAATACCAGTCGCACACACCA
TCAGAAACGAAATCAAGTATAAAAATCAACAAAAGGATCACCCTACCATACATAAAGGGC
ATATCGGAAATGACAACAAGGCTGCTGAAAACCTTCGGAATAGGTGTAGCCCACAAACCA
ACAAAGTCCCTCCACTCAATCTTATGCAAACCAAATGATGAAATGGCAAAAGAGGACAAA
ACAAACATCATCTACAAGATAAATTGTACCAACTGCAACAAACAGTATATTGGACAAAGC
AGACGCCCCCTGCATCTTTGCCTACATGAACACCAATTAGCAGTCAAACACCACGACATT
TCTTCACTCATATCAATACACGTGGACAACTACGGACATACATTCGACTGGGAAAATGTG
CAGATTTTGGACAGAGGCAATTCGAAAAATACCAGAGAATTTTTAGAAGCTTGGCACTCA
GGTCAATCAGGAATAAACAAACATATTGAAATCAATCCAATCTATCAACTAATCAAGAAA
ATTATGCAGGAACATAGGAACAAAAATCAAACCAATAGGAGATACAACCAAAACAAAGAA
ATAAACAATGACAGATTTAAGGTCAATAAGAATCAATCAACATCGAGGTGCAGAGGACAA
GCTGTGAATCACATGTGGAGAAATTCAAACACTTCACGTCTACCCGAAGTTTGTGCTGCG
GATGATGTCGTTCAGAAGGACGATGAAAGCTCCACGACCAAACCATCCAGCTCAGGGAAC
AAACCAACATGA
>lcl|HE601624.1:8920848-9094508():72844-74583 ORF1_HE601624.1:8920848-9094508():72843:74582
ATGGAACCCGATAAAGGATCTTGTGTTGTAATTATGAATAAGTCCGATTACATAAATAAA
ATGGAATCGATTCTCAGTGATAAGAGCAAATTCATGGCTGATGTTGACTCTGATGGATTA
CATAAATTAGAAAAGAGAGTAAACTTGAATCTAACACAATTGTTAAACATGAACGCTATT
AACAAGGATGAGTTTCATTTATTAAAACCTATGGGTTCGGTGTATCCTCATTTATATGGA
TTGCCAAAAATACATAAGCCTAATATCCCTTTACGTCCAATTCTATCAATGTGTCGGTCA
CCTACACACAAACTTGCGAAATGGCTTACAAAAGTATTAAATCCTATCCGACATCAATTT
TGTAAGTATTCCTTGATTGACTCATTTGATTTAATTAAATACTTAAAGGATATGAATATT
AAAACAAAGACAATGTGTTCTTTTGATGTGAACACTTTATTTACAAATGTACCCCTTAGA
AAAACTATTGATATTTTATGTGACTATATTTCACTTAATAATCTTCCATTGCCATTTCCT
GTTGAAACTCTTAAAGATCTATTATTTCAAGGTGAACACTTTCGACAAATTGATGGCGTA
GCTATGGGTAGTCCTTTAGGACCGTTGCTGGCGGATGTGTTCATGGGGTATGTTGAAAAT
TTGGCTGACAACTCAATCCAAAAGATGTGTCTGTATAGACGATACGTTGATGACATCATA
ATCATAGGGGATAAATGTGAAGACGTGAACCGCTTGTTAAAAGAACTCAATACAAGTCAG
AAACATATTTCTCTTACGTGCGAAGAAGAGAAGAACAACAAACTTCCTTTTCTAGATATA
CTGATCAGTAGGAGAGAAGATGGTTCCATCCAACGTTCTATATACAGAAAGCCGACATGG
ACGGGGCAATACCTTAATTTCCATAGTCACTGCCCAATTCATTACAAACGTGGTTTAATA
AAGGGCTTATTCAATAGAATCAATCGTATTTGTACTAGTGATACTATTGATGTAGAAACG
AAGCTTTTAACTGATACGTTGATGAATAATGGTTATTCATTTAAGTTCATAAACCGCTGG
AAGCGTTGCAATACGATTAGACCTATGACGCTTCTGGCACCCAAAAAGCGAGTTTATGTT
ACATTACCATTTAGGAGTGACTCAAATAGTATTATGTTGAGACGGAGACTAAAATTAGCC
ATAAACAGGACATTCTATGCAGCTCAGCTTGTCATCATTGAAAAGACAAGGTCGTTGTTT
CACCAAAAACCTAGACAGCACATAAGCGATTGTGTCACATCCCATTGTGTATACCGATTT
ACATGTATGTGCGGAAATACATACATAGGGAGGAGCAATCGTGATTTGCAAATAAGGGTG
GCGGAACACATACCTAAATGGCTGCAGAACCAAATGAATTCCAATGGTCAAATAAGATCA
CAGGATCGACAAACATCTTCCTCCATTGCGAAACATTTAGTTGAAACTGGTCATAAGGTT
GACATCAAATCAGTGTTTGTAGTGTTGTACAAAAGCCTTCAAGGACGTATACGAAGGTTT
ATTGAAGCTTTGGCTATACGGAAATTGAAACCCCCTTTATGTGTTCAAAAACAATTTGTT
CTCACACTTAACCTACCCTGGCAATGCTTATTTATTATCCAGAGTAGTCATCACATTGTT
TTTGTGTACTTTATTTATTTGCTGTCTTTGTTACGGCTTACCTTTAACCTGTCTAGTTGA
>lcl|HE601624.1:15162800-15227666():47050-48306 ORF1_HE601624.1:15162800-15227666():47049:48305
ATGGGATCACCAATATCAAGACTTGCCGCAGAAGCAGTATTGCAGAGACTAGAAGCCGTG
ATCTTACCAGTGATCAAACCAAAAATTTGGGTTGGTTATAGAGAAGACACATTCATCATC
GTCAAAAAAGATGAACTAGAAAACACCTACAGGCAGATCAACAACGTCTTCAATGACATC
AAGTTCACCATGGAACAAGAGTCGAACGACAAGCTATCATTCTTGGATATATTAATCACC
AGAACCGACACAGGTAAACTGGAGACTCAAGTGTACAGGAAGCCGACCCACACTGATCAA
ATTCTTAACTACAATAGCAACAGCCCAAGAGCTCACAAAATCAACTGTGTACAAACTTTG
TTCAAGAGAGCGAGGACACACTGCAACACAATTACAGCACAGAAAAATGAAGAAAAATAC
TTGAAAACCATCCTTCAAAAGAACGGCTACTTAATCAATTTCATCAAAAAATACCAACCG
CATCCATCATCAGAAATAAAGTCAACTACAGAAATCAACAAAAGGATCACCATACCATAC
ATAAAAGGTATATCGGGAACGACAAAGAGACTGCTAAAAGCCTTCAGAATAAATGTTGCT
CACAAACCAACAAAATCCCTCCATTCAATCTTATGCAAACCAAAAGATGAAATAACAAAA
GAAGACAAACCAAACATCATCTACAAAATAAATTGTGCCAACTGCAACAAACACTACATC
GGACAAAGCGGACGCCCTCTTCATCTTCGCCTGCAAGAACATCAATTAGCAGTCAAACAC
CATGACATGTCTTCACTTATATCCATGCACGTGGACAACTACAGACACACATTCGACTGG
AAAAATGTGGAGATTTTGGATAGAGGCAATTCCAAAAACACCAGAGAATTTTCAGAAGCT
TGGCACTCAGGTCAATCAGCAATAAACAAGCACATTGAAATCAATCCAATTTATCAACCA
ATCAGGAAAATTATGCAGAAACATAGGAACAAAAATCAAACCAATGGGAGATACAACCAA
AACAAAGAAATAAACAATGACAGATTTGATGTCAACAAGAACCAATCAACATCGAGGTGC
ACAGGACAAGCTGTAAACCACATGTGGAGAAATTCAAACACTTCACTTCTACTCGAAGTT
TGTGCTGATGATGTCGTTCAGAAGGACGATGAAAGCTCCACGACCAAACCATCCAGCTCA
GAGAATAAAACTCCATCAAAAGTTGAGAAGTTCATTCATCTATCAGTTCATATATAA
>lcl|HE601624.1:17765767-17775462():3844-6264 ORF1_HE601624.1:17765767-17775462():3843:6263
ATGAGTTATTTTAGTTATCTAAAGAGCTGCAAGGATCATACGACAGTAAAGGAACTAAGT
GGGTTTCTTAGTTATTCTGTCAAGCTTGCAATAGCGAATACTAGAATCAATTTTCTGAGA
AGCTGTATAGACAAACGTGAATATCCAAGACCATTTTTCAAATCATTACGCCGTAACCAT
ATTCATCCAAATCATCGGTCTTTGAAACGCCTTACTTTGAATTATGTCGATGAAATTAAG
TCTAGAATCCCAGAATTGGAACGGAATATTTCATTACGTTCACACACGTTATTTGATTTG
TCAGAAGATCAACGTTTCAAATTTAAGGATTACATTGATACTGTCAGCAAAAATCGTACG
GAAGATGTGACTTTGAAATTAATGAAAAGTTTAAAACAGACGGAGACTCAAGCTTCTTTT
CCCGAATCTCCAGAGAAATATGTTTTCATTTATTCAAGCATAACATTATCGACTATTCAG
CTACAAGCATTATCCCTTGGTCCTAAATTTTGTAGTACGTCTACTAACATTAATGAATTG
AACGCTAAAATCCAATTTGAAAGTCTTATCCGTCAAACAAATGACCTTATTCCAGTATCT
AATAAAGATTTTGAGCATTTCAAAACAACTCTTGTAGACTGTTGTAATCAATATGTAAAT
AAAATCCCTACAGTTAGCCGCTTACTCACAAAAAAACACAAATCTCAATTATCTGATCTT
CGGAAAAATCATGACTTAGTGTTATGTCGCCCAGACAAGGGTGCAGGAATTGTATTTATG
GATCGCCCTGACTATATTTCCAAAATATCTTCGATACTATCTGATCCGGTCAAATTCTCT
AAAGAAACCGTCCAAAATGACACAACTGAAAAAACCGAACAGATGCTAATTAAAATCCTA
AAGAAGATGAAAGATGAGTTCATTATCAATTGTGACCTCTTTGAACATCTCAAACCATCG
GGTTCTGTCGTACCTAGACTATATGGACTCCCAAAAGTTCATAAGAATAATGTCCCTTTA
CGTCCAATACTTGATATGAACAACTCTCCATATCACTCTATTGCTAAATGGTTAGTTGAC
ATTTTACAACCTGTTAAAAATCATATCAACAAATACAATGCTCTTGATTCCTTTGAATTT
GTCGACTCAATCAGAAATATCAACGTAATGGGTAAGAAAATGCTCTCATTAGATGTCACG
TCGTTGTTTACAAATGTTCCTCTCACAGAAACTATTTGTTTTTTATGTGACTATATTGAA
AATAATAATCTGGAGATATGTATCCCAAAACACTATCTTAAAGAACTACTCCTACGATGC
ACGCTCAACGTACAATTTAAATTTAATGATGGTTCCTATAGACAAACAGATGGAGTTGCA
ATGGGCTCTCCATTGGGTCCTCTTTTGGCTGATTGTTTCATGGCCAGTCTAGAAAATTCA
GCACTTCGTCCAATAATCGAGAAATTTCATTTATATAAGAGATATATGGATGATACTTTC
ATTATTTGTGATGATGATATGGACCACAATGAAATATTAAATATTTTCAATAACTGTCAC
CCTGCAATTCAATTTACCTTAGAGGCAGAATCGAACCACGAATTCCATTTTCTTGATGTC
CGTTTGAAAAGATTGCCTGATGGTTATTTACAAAGATCTATGTATAGAAAACCCACTTGG
AATGGACAATACACGAATTTCCATAGTTGGGTTCCACTGAGTCGAAAGAGGAACTTAATT
CACTCTTTATCATCTAGGATTAAGCGAATCTGTTCTAGTGACACAATAAATGAAGAATTA
CTTCATCTTCGACAGACCCTCATCAAAAACGGTTATCCACCGAGGTTCGTTGATTGCAAC
TTAACATCTGGACGTCAGCAAGAAATAACTTTGACAGTGCAGAAGGAAACCTTGTTTATG
AATATGGAATTCAAGGGAGACACGGCTGCTGAAATCCTGAATAAACGGATTTCAAAAACG
TTGAATAAAACTTTCTACACAGCCAAGCTCCGAATCGTTTTCTCTAGCCGGCCTACCATT
CGGGGGTGTGTTAAGGATAAACTTTCGCTTTGGGCCACATCGATGTGTATTTATAAATTT
ACTTGCTCATGTGGAGCACGTTATATAGGCCGCACAAAGCGATCGCTTTCCAAACGTATC
TCTGAACACTATCCAGCTTGGCTCCTAAAAGGTGAATGTAAAAAGATAACCAGTTCGATA
CAAGAGCATTTGATCAATTGTGGACACATTGCTCCAAAAGACACGTCTTTTAAAATAATC
TGTAGAGTTAAAGGAACCGGATCAAAGGGAGGTCGAATCAATATTTTATGCACTGCTGAG
GCATTGGCAATCCATGAATTCAAGCCTGAACTTTGCGTGCAGAAACGATTTGTCCAACCT
CTTACCCTTCCTTGGCCCTAA
>lcl|HE601624.1:24458529-24465735():4291-5418 ORF1_HE601624.1:24458529-24465735():4290:5417
ATGAATGTAAATTTCAAATTCAACGGTGACATATTTAGACAAACGGATGGTGTGGCAATG
GGTTCACCTCTGGGCCCTATACTAGCTGATATATTTCTAGCTAAACTAGAGAACGGTCAT
CTGAAAAAGATTATTCAAGAATTCAAATTTTACTGCAGATATATAGATGACACATTCACC
CTGTGTAAAGATAATATTTCACAACAAGATGTGCTTAGACAGTTTAACGAAGTGCATCCA
GCCATCCAGTTTACATCGGAGGAAGAGAGTGATGGCCGATTAGCCTTTTTAGACGTCCTC
TTAACTAAGAGATCTGATGGATCGTTAAGAAGAAACATGAACAGAAAAAGTACTTGGACT
GGACAGTATACACACTTCCTTAGCTTTGTACCTCTACAGTACAAACGAAACCTAATCAAA
ACCCTTAGCTATCGAATACGCACTATATGTTCGGCGGATGTAGTTGACAATGAGCTAAAC
ACATTGCATAATGCTCTAAGGGAGAACGGGTATCCCAGAAAATTTATAATTAAATATATG
ATCTTTAAAGTGAAAATAGGCGAATTCCAAACGTTCAAGAAAAAGTCCTTGTTCATGCGC
CTACAATTCAGGAGGGATGCCTCTGGCGAAATACTTGCTCAGAGATTACGCAGATCTATC
CAAAAATCTTTCAACGCAGGTGAACTACGTTTGGTGTTTTCTACGCGTCCAATGGTGACA
CCGAGGCTTAAAGATGAAGTTCCTAGAATGACCACTTCATTTTGTATTTATCAGTTCGAC
TGCTCCTGTGGAGCAAGTTATATTGGTCGAAGTTCTAGGAATCTACATTTTCGTGCTCGT
GAACACCTCCCAGCGTGGCTAAGCAAAGGTCTGATGAAGAAAGTAAACAGCTCGATTTTG
GCCCATTTAGTACAAACTGGTCATAGTGCCAGTATAAACCAATCTTTTTCAATTATTTAT
CGGGTCAGTAATTTTTTGCCTAGGCTTGTCAGGCTTAAAGTCCTTCAAACGGCGGAGGCA
GTAGCCATCAGAATGAAGAAACCTGAGCTATGTGTACAGAAGAAATATCTCCAACCCCTA
CTTCTCCCTTGGCCAACCACAAGGCCAATTAATGAACAATCATCTTAG
>lcl|HE601624.1:26344188-26346903():10-2715 ORF1_HE601624.1:26344188-26346903():9:2714
ATGACATGTGGAGAAATTCAAACACTTCGCTTCTACTCGAAGTTTGTGCTGATGATGTCG
TTCAGAAGGACGATGAAAGCTCCACGACCAAACCATCCAGCTCAGAGAACAAACCAACAT
CAAAATCACCCACCTGAGCTACAAATCTTCTCCACCATCTCAAAATCTTACGAGCGTAGT
ACGCTTCTCGTTGTTCGAAAATGGGAGAATTTCGCCAAAAGGCAAGCTTCCACTCAAGAG
CAACTGTATTTTCTCCACGAGTGCATTCGCCAGCATGTTCTGCCAACAAGTGTAAGATAC
AGACCTGCAATCAACTGCCCATTAGGATGGAAAATAGCTGAGCAAAGTGGAAGAAAAATG
GTTCATCTAATGATAACGGACGCACATTACAGGATCCGCAAATACCAACATGTCATAGAG
GACCAAAAGAGGAAGCTACAACAGACACTCACACCAGAACACTTCGAAACCTTGACAACA
GCCATCGAAACATTATGCAAATCACACAGAGAAAAAAGAAGAAACATCCTTAAAAAGAAA
ATAATCAAAATCTCAAAACCAACTATAGAAAAAAACACAAACAACAGCGTGGTCAACTTA
TCAAAACAACCACTAACAAACACAGAAGAACAGCTACTCCGAAAAGGATTAAATTACAAT
ACAAGCGATGCCTCAAAACTAGAATTCTACGCAGCACTAGAGTCATCACTCAAAACTTCA
GGAATAAGTGAGGAAACGCAACAGGAAATAAGACAATCTATAGTATCACTAACTCAACGG
ATGAAGGGCAACAACCAACTGACGTCACAGGAACAAACAGCTTTGAAGAAACTCAGAACC
AGAAAAGATATTGTCATCGTTCCAGCAGACAAAGGATGCACCACGGTGATTATGGACAAA
GAAGAATACATCAAGAAAGTCGAGGAAATACTCGAGGACAAAAGTACATACAAACCGATG
GACATAGATCCAGTCAAAAAACTAGACAATCGCATTTCAAAAACTTTAAACAAACTCGTC
AAAGCAGGAGAAATAACGAAGCAAGATCAATGGAGAATGAAATCTAATGGACCAGTAATC
CCTCGGTTCTACGGCAGACCAAAGATACACAAACCAAACATCCCACTACGTCCAATTGTA
GCACTACCAGGAACACCAACGTACAATTTATCAAAAGAAATCTCAAGAATACTGAAACAT
TTAGTAGATTCGTCGAACCACTCCATCAAATCAGCCACACAATTCCTTGATCAGATTAGG
AACATTCAAATCAACGACGACGAACTAATGATATCCTTCGATGTAACAGCACTATTCACT
TCAATTGAACCAAACATAGAAAAAGAAACTCTGTCCTTGCTTCTAACCAATGACGAAAAC
CTCACGAAATACACGAAACTTCAAAGTCAAAGCCTACTTGAGCTCATAAATCTATGTCTA
ACAACATATTTCCAATTCAATAACAAAATCTACAAACAAACAAAATGGACACCAATGGGA
TCACCAATATCAGGACTCATTGCGGAAGCAGTAATGCAACGACTAGAAACCACGATTCTA
CCAGTGATCAAACCAAAAATTTGGATTCGTTATGTAGACGACACATTCGTCATCGTCAAA
AAGGAGGAATTTGAAAACACCTACAAGCAGATCAACAACGACATCAAGTTCACAATGGAA
CAAGAGTCGGACAACAAGTTACCATTCTTAGATGTATTAGTCACCAGAACTGACACAGGA
AAACTAGAGACTCAAGTGCACAGGAAGCCGACCCACACCGATCAAATCCTCAACTACAAT
AGCAACAACCCAAGAACTCACAAAATCAACTGTGTACGAACTTTGTTCAAGAGGGCGAGA
ACACACTGCAATACAATCACAGCACGAAAAAATGAAGAAAAACACCTGAAGACCATTCTT
CAAAAGAATGGCTATCCAATCAATTTCATCAAAAAATACCAGTCGCATACACCATCAGAA
ACGAAATCAAGTATAAAAATCAACAAAAGGATCACCCTACCATACACAAAGGGCATATCG
GAAACGACAACAAGGCTGCTGAAAACCTTCGGAATAGGTGTAGCCCACAAACCAACAAAG
TCCCTCCACTCAATCTTATGCAAACCAAAAGATGAAATGGCAAAAGAGGACAAAACAAAC
ATCATCTACAAGATAAATTGTACCAACTGCAATAAACACTATATTGGACAAAGCGGACGC
CCCCTGCATCTTCGCCTACATGAACACCAATTAGCAGTCAAACGCCACGACATTTCTTCA
CTCATATCAATACACGTGGACAACTACGGACATACATTCGACTGGGAAAATGTGCAGATT
TTGGACAGAGGCAATTCCAAAAATACCAGAGAATTTTTAGAAGCTTGGCACTCAGGTCAA
TCAGCAATAAACAAACATATTGAAATCAATCCAATCTATCAACCAATCAGGAAAATTATT
CAGGAACATAAGAACAAAAATCAAATCAATAGGAGATACAACCAAAACAAAGAAATAAAC
AATGACAGATTTAAGGTCAATAAGAACCAATCAACATCGAGGTGCAGAGGACAAGCTGTG
AATCACATGTGGAGAAATTCAAGCACTTCACTTCTACTCGAAGCTTGTGCTGATGATGTC
GTTCAGAAGGACGATGAAAGCTCCACGACCAAACCATCTAGCTCAGAGAACAAACCAACA
TCAAAA
>lcl|HE601624.1:32128175-32147529():2586-3602 ORF1_HE601624.1:32128175-32147529():2585:3601
ATGGGCAGCCCTCTAGGGCCCCAATTCTTGCCGACATTTTTATGGGACATCTGGAACAAA
AGAAACTTGAAGCGCGCAATCGACAGTACCACACTCTACTGCAGATATATGGATGACACG
TTCCTTGTCTGCAAAAATCACCAACACTCCATGTACCTACTAAGTCTGTTCAATAAAGTA
CACAAAGATATAGAATTTACCATGGAACATGAAGTTGATGATAAATTCCATTTCCTAGAT
ATTGGAATTAGGCGAACATTAGATGGCACACTACAAAGACACATTCACCGCAAAAATACT
TGGAGCGGAGTTTATCTCAACTTTAACAGCTTCTGTCCAATGAGCTATAAAAAGGGTATT
GTGCGAAACCTTTTTGACCGCGCACGAAAAATCTGCTCAAAAGAATGCCTCGAAGAAGAA
ATTACTACAATCACCAAATGCTTACGTGAAAATGCATATCCGGATAAATTCACCCACAAA
TATGCTAATACAAACCCTCCGATTAAGCATGATACAGTTGAAAAGAAAACCTGCTTCCTA
TCCTTACGCTTCAAAGGAGATGAAGTCGCCGGAATTATCAATCACAGAATTAATTCCGCT
TTAAAAGTGACCTACCCGGCAGCCAAAGTGACTACGTTATGGAAAACATACTGTTCACTG
AAACAAACGAAAATCGACAAGTCCTCTCCCCTCTGTTGCTCCAACTGCATTTACCAATTC
ACATGTACGTGCCGTAGCACATACATTGGAAGAACTGAGAGAAGAGTACAGGTTCGTATT
TCTGAGCATATTCCGAAGAACTTGACGTTGCGAGGGACTAAAGCTTTTAACAGTGCAATA
GCTCGGCATCTACTTGACACCGGGCATACCGTCGATATTATGTGCGCGTTTAAAATTATC
AATAGACAAAGAACCACTACCACTCTCCGCTTTGCTGAAGCCATTGCAATTAAGAAACTG
AAACCGGACTTATGCATCCAAAAAGAGACTTTAATAAACTTATCACTACCCTGGTAA
>lcl|HE601624.1:32684444-32752344():60421-62868 ORF2_HE601624.1:32684444-32752344():60420:62867
ATGGGGATTTTTAAACTACTAAAATCCAGTGAGCACCCAGTTGCACTGAAGGGACTCAAC
GAATTCCTGAAGTATAGTGCGAAACTCACAGAAGCGAAAACCAATCTTGATTTTATTCGT
AATTGCACTGTTACACACCGATATCCGAAAGCCTATTGCAAATCCTTACGACGATGTAAA
ATTAAACCTAATATCAAATCACTAAAAAGATATGCGCTCAGTCAAATCGAATCTCTTCAA
GCATATACTGTAGAATTAGAAAGGAATATTGCACAGCGATTATATGCCGTTGAAGATCTT
CCACAAAACTTAAAGGATTCATTTATGACTTATGTCCTAGAAGTACAAAAAACAAGGGAA
AACAAAAAGAGAATCGACCTAATCAAAGGACTAGACAACCAGATATTTAAACCGGATTTT
CCAGACGACTGTAAGCGGTATGTTTTTAACTTTTCCTCTGTTAATCTCGATAGGACTCAA
CTAGAGGTTTTATCATTAGGTCCTAAGTTTTGTGATAGTCGTAGACATGTGGATCATCTG
AAGACTGATGTCCAGTTTGAAAATCTATTTACCCAGACACAAGACCTTACACCCACGACA
AAAGTAGAACATGGAAGGTTCAAAACCACGCTGGTTGACTGCTGTAACCAATTTAAAAGC
AACAAGCATTATACAAATAGTATATTGACTGATAAACATCGTGAAGCTATCCGGAAACTA
AAATTGAATGAACACATTCTTATCACTAAACCTGATAAAGGATCCGGCACCGTAATTCTA
AACAAAACAGATTACTTAGATAAGATGAATAACCTACTGCGTGATCAAACTAAATTCCAA
AAGCTTGGTTCATGTAAAGACCACAATGAAAAGACTGAACGCCAACTAACTGAGGCATTA
AAATTTTTAAAACAACATCAATACATCTCTGAGCATACCTATAATGAGCTCAAGCCTTCT
GGAACATATACTCCTCGACTCTATGGCCTACCTAAGATTCACAAACCTGAGGTTCCTTTA
CGCCCAATTCTGGACATGTCAAACTCACCATACCATTCAACAGCAAAATGGTTAGTGAAA
TTATTGGAACCATTACACCAAGAACTGGTTAACCACAGTGTTAAAGACGTGTTTGAATTT
GTGGATTCAATAAAAAATAGGAATATAAATGGTAAAACCATGCTATCACTAGACATAGCA
TCTTTGTTCACTAACATCCCCCTGATTGAAACTATCGATTACATATGTGAACAAGTGCTA
GAAAAGAAAATAGGGATACCGATTCCAATAAATAAATTGAAAGAACTCCTGTTGAAATGT
ACTATGAATATCTACTTTAAGTTTAACAATGAATTTTACAGACAAGTAGATGGAGTAGCA
ATGGGATCACCACTAGGCCCGATCCTTGCTGACATTTTTCTGGCCAAACTGGAAAATGGA
CCGTTAAAAGACACCTTAAGTGAGCTAGACTACTACTGTCGATACATAGATGACACACTA
ATCGTATGCGACGAAATGGTTGACAAACAGGAGATGTTAGACTTTTTCAATAACGTCCAC
CCAGCTATTCAATTCACCAGCGAAGAAGAGAAAGACAATAGTATAGCTTTCCTCGACGTC
CTACTTTCTAGAAGGAGAAATGGTTCCATCAAACGAAATACATTTAGAAAGAATACATGG
ACGGGTCAGTATACCCATTTCCAAAGCTTCACTCCTCTTCAGTATAAAATAAATTTGGTT
AAATGTCTCAGTCACAGAATCAAGCTATTATGTTCTGAGGACACTGTTGAGAGTGAAATA
GATATACTGAAAAATACATTGCGAAGGAATGGCTACCCGGATAAGTTCGTTAAGAAATAC
CTAGTAGAAAGTACTGTTAAAATAAGAAGAAATTGTGAAACAGTGAGTAAAAAAACCTTG
TATTTGGAACTGGACTTCAAAGGTGACATAGCGAGTGATATTCTAACACGCCGACTGAAA
AGATCGGTTGAAAGGACGTTTTACGCCGCTAAGCTACACGTCACTTTCTCAACTAAACCA
GTACTCACACAATTAATCAAGGATAAGTTGCCGAAGATGGGCTCTTCCATGTGTGTATAC
CAATTCAACTGCTCCTGTGGAGCTAGTTACATAGGCCGTACTCAGAGGGCTTTATCCTTG
CGTATTCGTGAACATGTACCAGCATGGTTGGGAAAAGGAGTCACTAAATCCATTAACAGC
GCCATCCTTTCTCACTTGGTAGACAGTGAACATCATATCAAAATAGAAGAAGCCTTCTCT
GTTTTATATCAAGTTCCGAAAACTCTACCTCAAAGAGCTAGATTACGATTACTTTACATA
GCCGAAGCCATCTGGATCAACTCTAGAAAACCAAATTTATGTATCCAAAAAAAGTATATC
CAGCCACTATGTTTACCTTGGCCTACGACTGGATCACCGGTTTCCTAA
>lcl|HE601624.1:32684444-32752344():2447-3496 ORF3_HE601624.1:32684444-32752344():2446:3495
ATGGGTAGTCCGTTAGGACCATTACTAGCAGATGTGTTTATGGCACATGTGGAAAATTTG
TCTGAAGACTTAATCGGAAACATGTCACTTTATAAGAGATATGTGGACGATATCTTAGTA
ATCTGTGAAAGAACGGAGGATATAAACTGCTTATTGAATAAATTTAACACTATCCAAAAC
CATATCAATCTTTCATGCGAAGAGGAGAAGAACGACCAACTTCCCTTCCTAGATGTACTT
CTAAGCAGACGAGAAGATGGCTCAATCAAACGATCCATTTTTCGAAACCCGACGTGGAAG
GGTCAATATCTTAGTTACTATAGTTATTGCCCTGTGCAATACAAACGTGGTTTGGTAAAG
TGCCTTTTTAACAAGCTTTGTCGTATTTGCACAAACGACGCTATTGATGATGTTAAGTTG
TTAACCAAGACATTAATTGGGAATGGTTATCCACCTAAATTTATCAATAGATGGAAAGTT
CAGGGTACAGTGAGACCTACTGTAGCCTTGGTAGAGAAAAAGCCTGTCTACATCACCTTA
CCATTTAGAGGTGATTCAAACAGCCTTTTATCGAAACAAAGGCTTAAATCTGTCATCAAC
AAAACTTATTGTGCAGCAAAGGTCGTAATCAAAGAAAGAACGAGGTCCATGCTTCATTCA
AAACCTAGACGACATGAAAACAATTGTGTCACATCCCACTGCGTTTACCAATTTAAATGT
GTGTGTGGTCACACATACATAGGGAGGAGCAATCGTGATCTGAAAATTAGGGTGGGTGAA
CATGTACCAAAATGGTTGCAAAAACAAATACAGTCGAATGACCCAATAAGAGTAGATGAT
AAACATCCATCATCCTCTATTGCTAAACATATAATCGAAACAGGTCATAAGATTGATCTA
AACTCGGCTTTTGTTGTGTTGTTTAAAAGTGTAAAAGGGCGTATACTGAGGTTTATTGAA
GCCTTAGCCATACGAAAATTCAAAACCCCTTTGTGTATTCAAAAACAGTTTGTTCGCTCC
TTAAACCTACATGCTTATTATCCAGAGTGA
>lcl|HE601624.1:35199511-35340063():57153-58397 ORF2_HE601624.1:35199511-35340063():57152:58396
ATGTTCTCGCTTGATGTTAATTCTTTATTCACTAGTGTACCGTTAACGGAAACGATATGT
TATATTTGTGAGTATATTGACTCTAACAACATAGATCTAGGTATTCCAACTGAACACTTA
AAAGAATTATTGTTACGTTGTACCTTTAATGTCCAGTTCAGTTTCAACAATGAAATATAT
AGACAAAGAGATGGGATTGCAATGGGGTCTCCATTAGGTCCAATTCTAGCAGACTGCTTC
ATGGCAAAACTAGAAAACGACCAACTCAATTCAATGATAAATCGATTCCACCTATACGTA
AGATACATGGACGACACATTTGTCGTTTGTGACGATAATATTGATTTAAATGATATCTTA
CACTCTTTTAATTCATGCCACCCTTCCATAGACTTCACATTAGAAAGGGAACGCGACCAA
TCAATCCCTTTTCTCGATGTACGTCTAGTAAGAAGAAATAATGGTTCTTTAAAAAGATCC
ATTTTTAGAAAGCTAACATGGAATGGCCAACTAACTAACTTCTATAGCTGGGTTCCGTTA
AGCAGAAAGAGAAATGTGATTCATACTTTGTGTTTTCGTATACATCGAATATGTAGTACG
AAATGCATTAACGAAGAACTCGCGTTCCTTAAGAAAACTTTGATGAAAAACGGCTACCCA
GACCGGTTTATAGAGAAAAATATGAATAGAGGTAGCGTCAACAGGAAACCTAGTCATTCA
GTGCCGAAGAAAAACCTTTATATAAGTCTGGAATTTAAAGGTGATCGAACATCAGACGTT
ATTAAAAATCGTTTAACAACAACGATAAAAAGGACATTTAATGCTGCTAAACTACGAATC
ACCTTCACGAGCAAGAACTTATTTTCTGTATCCATCAAAGATAAGCTTCCGCGTCTGGTC
GCCTCTATGTGCATCTACCAGTTCACCTGCTCTTGTGGAGCAAGGTACATCGGCCGTAGC
CAGCGCTCGCTTTCAACTCGGATACGAGAACATATCCCGGTTTGGTTCTACAAAGGTGAA
AAGAAAGTAGTTAAGAGCTCTATACTTGAACACCTAATCGACTGTAATCATTCTACGGAT
CCACAGTCTGATTTTAAGGTTGTTTATATGGTTCATTCAAATCTGCCCAGATTTCTTCGG
ATCAAACTCTTAAAAATAGCCGAAGCTCTTACCATCCATGAACTCAAACCAGAACTATGC
GTACAAAAGAAGTACGTCTTATCATTATCGTTACCATGGCCTTAA
>lcl|HE601624.1:36959941-36991993():30208-31464 ORF1_HE601624.1:36959941-36991993():30207:31463
ATGGCAAGTTTTGATGTTTGCTCATTATTCACTAATGTTCCAATTAAGAAAACATTAGAT
ATTATACATAATCTATTAGATTCCGACATTGATCTTAAACAGCGCTGTCCTCTATTTACC
ACGGATATTATTAAAGCGTTAGATCTATGTTTACATTCAACCATATTCAGTTTTCGAGGG
GATTTATACAGACAGACAGAAGGTGTAGCTTTGGGATCACCAGTTTCCCCAATTATTGCT
AACCTCTTTATGCATTCATTGGAAACTAGTGCCATCTCATTATGTTCTCAGGCACCAAAA
GTATGGTTAAGATATGTAGATGACACCTTTGTCATTATAAAACGGGACCATTTGGATGAA
ATGTTTAAACTTATCAACAACTTTGATAGAAAAATCAAGTTCATCAAAGAGTTGGAATCT
CCTGAAAACAAATTACCTTTCCTAGACTGTTTAGTTGAAAGGAAAGATTATGATAGTTTA
AAAATTAGTATATTCCGAAAGCCGACAAATTCAGGAAAATTTCTAGATTTTAAATCGGCA
CATCCACACTCGACCAAAGTGACAGTAGTCAAAAATATGATTACAAGAGCTCAAAAACTT
GTCACTGAACAAAACGATATGAAAACGGAAATAAATTTAATTACATCTACCCTAATGATG
AACAATTATCCAAAAGATTTTATTAAAAGATTAATTAAGAATGAAAGAAAAGACGACATT
GTTAATACAGAAAGATTACAGAAAAAGGAATGGTTTAACACAATGGTGTTCCCATATCGG
AAAGGAGTTTCGGAAGATATTCGAAGAATCTTAAATAATCAAAATATAAGAGTATTTTTT
CGAACAAACAATACTCTAAGATCAAAATTAGTAAGAATTAAGGATCCAATACATAAAGAA
GAACAACAAAATTGTGTCTATGAAATCAAATGTAGTGACTGTAATGCAACGTATGTAGGT
GAAACATCAAGACAACTGAATGTGAGGGTGAAGGAACACAAACAATGCTTGAAACACATT
CCTAAATCCTCAGATGATGTAAGGAAACTGGAGAACAAATCAGCGACAGCATTACACTCG
ATAGAATCGGGTCATACAATTGATTTCGTTCACACAAAAATCCTTCAAAAAGATTTCAAT
TCTTACAAGGAAAGACAAACAGCTGAAGCCCTATACATTTGGGCTAATCCAAACAATATT
AATAGGAGAGATGGAGTACAATTAGCAGTGCCATGGCAGCTAATCATTAATAAGTAA
>lcl|HE601624.1:38163500-38182346():17139-18461 ORF1_HE601624.1:38163500-38182346():17138:18460
ATGATTAAAGATACATATGACTTTAAATCAAAATTATCGGAATTAATTATTGAAAAGAAT
GAAGTCATGGTAAGCTTTGATGTTGTATCTTTATATACTAGTATTCCGATTGATATATGC
TTAGAATTCATTAGTGGCTTACTAGAGAATGACATTACTCTATCGGACAGATGTCCTTTA
AGCATCAGTTTAATCATGAGATCGTTAAAACTCTGCTTAAATTCAACTCTATTCACCTTC
AACGGAACGTTATACAGACAAACAAATGGTGTAGCAATGGGTTCTCCCGTGTCCCCGATT
GTGGCCAATCTTTTTATAACACACATAGAATCAAAGATTTTCTCCAACGAAATTAAACCA
CGAATTTGGCTCAGATATGTAGATGACACATTTGTAGTAATAAAAAAGACGCATCTGAGA
TCGTTTTCAAAACTGTTAAATACACTTTCATCTCACATCAAATTCACGAATGAGAATGAA
AATGAACATGGAGAGCTACCGTTCTTAGATTGCTTAGTGAAAAGAAATATAAATGGAGTT
CTAAATTTATCCATCTACCGAAAGCCCTCACACTCCAATCGTTACATCGACTTTCATTCA
GCACATCCTTTCAGTGCCAAAATTTCGTTAGCCTTAAATCTTGTTAGAAGAGCCAACAAG
ATCATCTCTTCAGAAGAAGACAAACAAAAAGAACAAAAGAATATAATTAGCATCTTAAAA
TTTAATAATTTTCCTATGAAGATTATTAGAAGTATATTAAAACAAGACAATTCAATACAC
AATAATAATAATAATTCGAACGAAATGCCATGGATTGGTACTGCAGTCTTACCATACCGT
CATGGCACAACTGAAGAACTCCAACGGATATTAAGACAACATAGAATTAAAGTATATTAC
AAAACAACTAACACACTTCGAAATACTTTAGTTCGATTAAAAGAAAAAATACCATTCATG
TCTACACAGAACTGCGTCTACAGATTAGGTTGTGTCGATTGTGATGCCTTCTATATTGGA
GAGTCATCTCGCGAAATCTTAACTCGCGCCAAAGAACATATCAGGTACACAAAGAAACCT
CCTAATAATCCTGTAAAATTAAGTAGACTTCAGATTAAATCGGCAATAGCAGTTCACGCC
ATTTTCAACAGTCATCAAATTGATTTCGAAAATATCAAAATACTACAGAAAGGTTTTTCC
AACTACAAAGAAAGAAGAGTAGCTGAAGCTTTCCATATAATGCTTAATCCCACAGCTCTC
AATAGAAAGGAAGGTCTTACCATACAGCCTACTTGGACCATCTATCCTAGTCACTCAGTC
TGA
>lcl|HE601624.1:38502872-38537657():15138-16778 ORF2_HE601624.1:38502872-38537657():15137:16777
ATGAATAAGTCCGATTACATAAATAAAATGGAATTGATTCTCAGTGATAAGAGCAAATTC
ATGGCTGATGTTGACTCTGATGGACTACATAAATTAGAAAAGAAAGTAAACTCCAATCTA
ACAAAATTGTTAAACATGAACGCTATAAACAAGGATGAGTTTCATTTATTAAAACCTATG
GGTTCGGTGTATCCTCATTTATATGGATTGCCAAAAATACATAAGCCTAATATCCCTTTA
CGTCCAATCCTATCAATGTGTCGGTCACCTACACACAAACTAGCGAAATGGCTTACAAAA
GTATTAAATCCTATCCGACATCAATTTTGTAAGTACTCCTTGATTGACTCATTTGATTTA
ATTAAATACTTAAAGGATATGAACATAAAAACAAAGACAATGTGTTCTTTTGATGTGAAC
ACTTTATTTACAGATGTACCCCTGAGAAAAACTATTGATATTTTATGTGACTATATTTCA
CTTAATAATCTTCCATTGCCATTTCCTGTTGAAACTCTTAAAGATCTATTATTATTATGC
ACTGACAATGTAAAATTCACATTTCAAGGTGAGCACTTTCGACAAATTGATGGCGTAGCT
ATGGGTAGTCCTTTAGGACCGTTGCTGGCGGATGTGTTCATGGGGTATGTTGAAAATTTA
ACTGAAAACTCAATCCAAAAGATGTGTCTGTATAGACGATACGTTGATGATATCATAATC
ATAGGGGATAAATGTGAAGACGTAAACCGCTTGTTAAAAGAACTCAATACAAGTCAGAAG
CATATTTCTCTTACGTGCGAAGAAGAGAAGAACAACCAACTTCCTTTTCTAGATATACTG
ATCAGTAGAAGAGGAGATGGTTCCATCCAACGTTCTATATATAGAAAGCCGACATGGACG
GGGCAATACCTTAATTTCCATAGTCACTGCCCAATTCATTACAAACGTGGTTTAATTAAG
GGCTTATTCAATAGAATCAATCGTATTTGTACTAGTGATACTATTGAAGTAGAAACGAGA
CTTTTGACTAATACGTTAATGAATAATGGTTTTTCATTTAAGTTCATAAACCGCTGGAAG
GGTTGCAATACGATTAGACCTATGACGCTTCTGGCACCCAAAAAGCGAGTTTATATTACA
TTACCATTTAGGAGTGACTCTAATAGTCTCATGCTGAGACGGAGACTAAAATTAGCCATA
AACAGGACATTCTATGCAGCTCAACTTGTCATCATTGAAAAGACAAGGTCGATGTTTCAC
CAAAAACCTAGACAGCACATAAGCGATTGTGTCACATCCCATTGTGTATACCAATTTACA
TGTATGTGCGGAAACACGTACATAGGGAGGAGCAATCGTGATTTGCAAATAAGGGTGGCG
GAACACATACCTAAATGGCTACAGAACCAAATGAATTCGAATGGTCAAATAAGATCACAG
GATAGACAAACATCTTCCTCTATTGCGAAACATTTAGTTGAAACTGGTCATAAGGTTGAC
ATCAAATCAGCATTTGTAGTGTTGTACAAAAGCCTTCAAGGACGTATACTAAGGTTTATT
GAAGCCTTAGCTATACGGAAATTGAAACCCCCTTTATGTGTTCAAAAACAATTTGTTCTT
ACCCTTAACCTACCCTGGTAA
>lcl|HE601624.1:41300681-41344824():10212-11810 ORF1_HE601624.1:41300681-41344824():10211:11809
ATGCATGAATATATCAATAAGGTAATGACCATTTTAAATAACTCCACTAGATTTATCATT
GACAATACCCAGAAAGACTTAACAGATGCGACAGAGAAACGTGTCTTAAGAAAGTTGAGA
GAACTTGTTAAGAAAAATCTAATAGATAATCATACGTATAACGAACTTAAACCAAAAGGG
TCACAATTGCCATACTTATATGGGCTACCCAAAACACATAAACCCGACGTCCCTATAAGA
CCAATATTATCGATGGCCAAATCACCTTTCCATAAACTTGCCCGTTGGCTTACTAGATGC
TTGGAAACAATCCGCAAAAAACTAGCAGCCTACAGTTTGAAAGACAGCTTTGAATTTGTA
CAAAAACTTGATAACCTTAATGTCTCTGACAAATTCATGGTTTCATTTGATGTCTCTTCG
CTTTTCACAAATATCCCCCTTGAAGAAACGGCAGAGATCATATGTGAATATCCAGAACTC
CTGCCTTTACCACCTCAGGAATTTAAACAGCTCCTGTTTTTGTGTACAAAAAACATACAA
TTTAAATTTAACAATGTTCTGTACCGACAGATTGATGGAATAGCAATGGGCAGCCCTCTA
GGCCCAATTCTTGCCGACATTTTTATGGGACATCTGGAACAAAAGAAACTGAAGCACGCA
ATCGACAGTACCACACTCTACTGCAGATATATGGATGACACGTTCCTTATCTGCAAAAAT
CACCAACACTCCATGTACCTACTAAGTCTGTTCAATAAAGTACACAAAGATATAGAATTT
ACCGTGGAACATGAAGTTGATGATAAATTCCATTTCCTAGATATTGGAATTAGGCGAACA
TCGGACGGCACACTACAAAGACACATTCACCGCAAAAATACTTGGAGCGGAGTTTATCTC
AACTTTAACAGCTTCTGTCCAATGAGCTATAAAAAGGGTATTGTGCGAAACCTTTTTGAC
CGCGCACGAAAAATCTGCTCAAAAGAATGCCTCGAAGAAGAAATTACTACAATCACCAAA
TGCCTACGCGAAAATGCATATCCGGATAAATTCATCCACAAATATGCTAATACAAACCCT
CCGATTAAGCATGATACAGTTGAAAAGAAAACCTGCTTCCTATCCTTACGTTTCAAAGGA
GATGAAGTCGCCGGAATTATCAATCACAGAATTAATTCCGCTTTAAAAGTGACCTACCCG
GCAGCCAAAGTGACTACGTTATGGAAAACATACTGTTCACTGAAACAAACGAAAATCGAC
AAGTCCTCTCCCCTCTGTTGCTCCAACTGCATTTACCAATTCACATGTACGTGCCGTAGC
ACATACATTGGAAGAACTGAGAGAAGAGTACAGGTTCGCATTTCTGAGCATATTCCGAAG
AACTTGACGCTGCGAGGGACTAAAGCTTTTAACAGTGCAATAGCTCGGCATCTACTTGAC
ACCGGGCATACCGTCGATATTATGTGCGCGTTTAAAATTATCAATAGACAAAGAACCACT
ACCACTCTCCGCTTTGCTGAAGCCATTGCAATTAAGAAACTGAAACCGGACTTATGCATC
CAAAAAGAGACTTTAATAAACTTATCACTACCCTGGTAA
>lcl|HE601624.1:47712525-47743459():16876-18510 ORF1_HE601624.1:47712525-47743459():16875:18509
ATGAATAACATCTTGAATGATCACCGAAAATTTCAGAAATTGAATAACCAGAAGGATGTC
AATAATAAGATAGAAAATGAACTGACCAGGTCTTTAAAAAAGCTCAGAGATCAACAGATA
ATTCCACCAGACATATATGAATCAATCAGGCCGACAGGTACTCATTTACCTAGGTTATAC
GGACTACCGAAGGTACATAAACCTGATATCCCATTGAGACCAATTTTAGACATGTACGAT
TCTCCTTACCATACGGTAGCAAAGTGGTTAGTAACCGTTTTAAAACCACTTCACAAACAA
CTAGTAAAGCACAGTATTAAGGATGTATTCCAATTCGTCGAGAAGATTAAAAACATAAAC
ACCAAAGGTCTAAAGATGATGTCCTTTGACGCAACGTCATTGTTCACAAATGTACCACTC
AGAGAGACTGTAGAATATATTTGTGAACAGCTTAGAGAACAGGAAGTAGTAACTACAGTC
CCTGTGGAGACCATCAAAGAATTGCTACTAAAATGTACTATGAATGTACATTTCAAATTC
AATGGTGAAATCTACAGACAAATAGATGGTGTCGCGATGGGTTCACCCCTAGGTCCCATA
TTGGCTGATATTTTTCTCGCGAAACTAGAAAACGGCCCATTCACACGACAGATTGAAAAG
TTTTCACTTTATTGCCGATATATGGACGACACGTTCATCCTATGTAACGACTATACTGAC
TTAATGCAGACACTACAGCTATTCAATACAGCCCATCCGTCTATTAACTTCACATGTGAG
GAGGAAAATGGAGGTAGGATCGCTTTTCTAGATGTTCTCCTTACAAAGAGAAAAGACGGT
TCATTAAGGAGAAATATAAACAGGAAAAAATCGTGGACGGGTCAGTATACTAACTTTCTT
AGTTTTGTTCCTCTACAGTACAAAAGGAACCTAATTAAGACATTACACTATAGAATTAAG
ACCATATGCTCTGAAGATACGGTCGAGGAAGAAACAAAAGCATTATATAGGACCCTGAGA
GAAAATGGATACCCGGAGAAATTTATAAGTAAAAACATTACTAATAAAAGAGACCATAAA
GAATGTTTAATTGTGAATAAAAAACCTCTGTATATACGTCTACAATTCAGAGGTGACGCA
CCTGGTGAAATGGTAAGATTGAAACTACGAAGATCAATCGAAAGGACTTTTAATGCAGGT
AAACTACAACTAATGTTTTCCACACGCCCAATGATCACGCCGACATTGAAAGATAAATTG
CCTAGACTAGCCACTTCTTTCTGTATCTATCAATTCAACTGCTCCTGTGGAGCAAGTTAT
ATAGGCAGATGTTCTAGGAATTTGTATACTCGGGCTCGTGAACACCTTCCAGTGTGGTTA
AGCAAAGGTGTAGTCAGAACGGTTAACAGCTCTGTTTTAGCCCATTTAGTTCAGACGGGA
CATAGAGCCGACATTGAGCAATCTTTCACAGTAATATATCGTGTAAATAGCAGTCTACCT
AATTCTGTCAGACAGAGAATCCTGCAGACGGCTGAGGCAATTGCTATTCGGATCAAAAAG
CCAGAGCTCTGCATCCAAAAGAAATATGTACAGCCACTCCTTTTACCCTGGCCAACTTCA
GGGTCAACTTGTTAA
>lcl|HE601624.1:49231515-49355973():86050-87087 ORF1_HE601624.1:49231515-49355973():86049:87086
ATGGGTTCACCATTTTCTCCGATTGTTGAGAATTTATTCATGCATTCACTCGAAACTAGT
GCAATCGTAAGAAGTGCTTGTCCACCAAAGGTCTGGCTACGGTATGTAGATGACATTTTT
GTTATCATTAAACAGGACTATTTGGAAGAATTGTTTGCAAATGTGAACAACATTTCGGAA
CACATTAATCTAACGAAGGAAATAGAGTCTGTTGACCACAAACTGGCATTTCTCGACTGT
ATGGTTGAGCAAAGACTTAATAACAGGAAGTTGAAAATAAATGTTTTCAGAAAATCAACA
CATTCAGAGAGATACTTAGATTTTGATTCGGCTCATGCTTTATGTACGAAAGTCACAGTT
GTTAAAAATTTAATTAACAGAAGTCTTAAGCTTGTTACAGATAAGGAGGACCAACAATAT
GAATTGAATAGGATTTTATCCACACTTAGGGATAACAACTACCCAAAAGAGTTTTTAAAG
AAGATTGTTAGAAAGGAAAGAAAAGCTAAACTACAATGTGTACAGAAAGATTGGAAGTCC
ACTGTAGTCATACCATACCGTAGTGAAACATCGGAAGAAATCAAACGGATCTTAAACAAG
CATGATATAAGAGTGTATTTTAGAACATGTGACACTATAAGATCGTCATTGGTGAAGGTT
AAAGATAGGTTACCAAAAGAAGAACAACAAAATATTGTCTATGAGATCGATTGTCATGAT
TGTAATGCAGCTTATATTGGAGAAACATCCAGACAATTGAAGGTAAGATTGAAGGAACAC
AAACAATGTTTAAAAAATGTTCCCAAAACTTCGGTTGACTTAAGGAAACTTGAGAATAAG
TCTGCAATAGCGTTACATGCGTTGGAAACGGGACACATGATTAATTTTGAAGGGGCCATA
ATACTTCAGAAAGGTTTCAACACTCATAAAGAAAGATTGACAGCAGAAGCGCTGTATATA
TGGGCGAATAAGAACAGCCTAAACAGAAAGGATGGTATTCAGCTAGCTACCATTTGGCAA
ATATTCATCAACAAGTAA
>lcl|HE601624.1:51278359-51338137():53962-55749 ORF1_HE601624.1:51278359-51338137():53961:55748
ATGAACGACGAAAAACGAAGCTGGTTAAAATCAAAACTAGTCGATATTACGAATCAATAC
GTTATGACACCAATTCCGCAATCAAAATTATTGACTAAAGATCATCAACAAGCATTAAGA
AAACTTATGAAAGATGAAACAATTTCGCTACTTTGTCCTGACAAAGGTTCCGGTGTAGTC
ATTCTCAACAGAGATGAATACACCAGCAAAGTTATGTCCATTTTAAATGATCCCACGAGA
TTTATAACCGACAACACCCAGAAAGACCTAACAGATGCAACTGAGAAGCGCCTCTTAAAA
ATGTTGAGAGAGCTGCTGAAGAAAAATCTAATAGATAACCATACGTATAACGAACTCAAG
CCAAAAGGATCACAATTACCGTACTTATACGGCCTACCAAAAATACACAAAACCGACGTC
CCCATAAGACCAATAATATCTATGACAAAATCACCCTTTCATAAACTCGCCCGCTGGCTG
ACAAGGTGCTTGGAACCAATCCGCAAGAAACTAGCACCCTATAGTCTGAAAGATAGTTTT
GAATTTGTACAAAAACTTGACAATATAAATGCATCTGATAAACTCATGGTCTCATTTGAC
ATCTCATCGCTTTTCACCAATATACCGTTAGATGAAACGGCCGACATCATAGGTGAATAC
TCTGAACTTTTACCTTTACCATTTCATGACTTCAAACAGCTTCTGTTTCTGTGCACAAAA
AACATACAATTCAAATTCAACAATGTGTTCTACCGTCAAATTGATGGAGTAGCCATGGGT
AGCCCTTTGGGTCCTATTCTGGCAGACATATTTATGGGGAACCTCGAACAGAAGAAGCTT
AAGCATGCTATCGATAGTACCACACTATACTGCAGATACATGGATGACACCTTTCTTATT
TGCGACAATCATAAACACTCCATCAATCTGCTCAATTTATTTAACAAAGCACACAAGGAT
ATAGAATTTACGATGGAACATGAAGACGAAAATAAATTCCATTTCCTAGATATTGGAATT
AGACGAACACCAGCGGGTACATTGCAAAGATATGTTCACCACAAAAACACTTGGAGTGGA
CTGTATCTCAATTACTACAGTTTTTGCCCGATGAGTTACAAAAAGGGTATTGTACGAACC
CTTTTCGACCGCGCACGCAAAATCTGCTCCAATGAGTGTCTTGAGGAAGAAATAGCTTTA
ATCATCAAATGCCTACGTGAAAATGCATATCCAGAGAAGTTCATCCACAAATATGCAAAC
ACCAATCGTCGAATAAAGTATGATCGAGTTGAAAAGAAAACATGCTTCCTATACCTACGC
TTCAAAGGTGACGAAATCGCTGGAATAATTAACCATAGACTTAATTCCGCGTTGAAAGCG
ACCTACCCAGCAGCTAAATTGACGACGGTGTGGGAAACAAATTGCTCACTCAAACAAACC
AAAATCGATAAGTCCTCTTTTCTCAGTACCTCCAACTGCATTTACCAATTTACATGTACG
TGCCGAAGCACATACATTGGAAGAACCGAGAGAAGAGTGCATATCCGCATTTCTGAGCAT
ATTCCAAAGAAACTGAGGTTGCAAGGGTCCAGGGCTCTCAACAGTGCGATAGCTCGGCAT
TTACTCGACACCGGGCACAGCATCGACATTTCTAATGCCTTTAAAATCATTAGTAAACAA
AGAAGTACAACTGCTCTCCGGTTTGCTGAGGCGATCGCGATAAAAAAACTCAAACCGGAC
CTATGTATTCAAAAAGAGACAGTGATAAACTTATTACTACCTTGGTAA
>lcl|HE601624.1:53956240-54029975():30855-32138 ORF2_HE601624.1:53956240-54029975():30854:32137
ATGTGCATTAAGGTTGTCAAGTTTTTGTACAGCTTTGAAATTGTACAAAAACTTGACAAC
CTTAATGTCTCTGACAAATTCATGGTTTCATTTGATGTCTCTTCGCTTTTCACAAATATC
CCCCTTGAAGAAACGGCAGAGATCATATGTGAATATCCAGAACTCCTGCCTTTACCACCC
CAGGAATTTAAACAGCTCCTGTTTTTGTGTACAAAAAACATACAATTTAAATTTAACAAT
GTTCTGTACCGACAGATTGATGGAATAGCAATGGGCAGCCCTCTAGGCCCAATTCTTGCC
GACATTTTTATGGGACATCTGGAACAAAAGAAACTGAAGCACGCAATCGACAGTACCGCA
CTCTACTGCAGATATATGGATGACACGTTCCTTGTCTGCAAAAATCACCAACACTCCATG
TACCTACTAAGTCTGTTCAATAAAGTACACAAAGATATAGAATTTACCATGGAACATGAA
GTTGATGATAAATTCCATTTCCTAGATATTGGAATTAGGCGAACATCGGACGGCACACTA
CAAAGACACATTCACCGCAAAAATACTTGGAGCGGAGTTTATCTCAACTTTAACAGCTTC
TGTCCAATGAGCTATAAAAAGGGTATTGTGCGAAACCTTTTTGACCGCGCACGAAAAATC
TGCTCAAAAGAATGCCTTGAAGAAGAAATTACTACAATCACCAAATGCCTACGCGAAAAT
GCATATCCGGATAAATTCATCCACAAATATGCTAATACAAACCCTCCGATTAAGCATGAT
ACAGTTGAAAAGAAAACCTGCTTCCTATCCTTACGTTTCAAAGGAGATGAAGTCGCCGGA
ATTATCAATCACAGAATTAATTCCGCTTTAAAAGTGACCTACCCGGCAGCCAAAGTGACT
ACGTTATGGAAAACATACTGTTCACTGAAACAAACGAAAATCGACAAGTCCTCTCCCCTC
TGTTGCTCCAACTGCATTTACCAATTCACATGTACGTGCCGTAGCACATACATTGGAAGA
ACTGAGAGAAGAGTACAGGTTCGCATTTCTGAGCATATTCCGAAGAACTTGACGCTGCGA
GGGACTAAAGCTTTTAACAGTGCAATAGCTCGGCATCTACTTGACACCGGGCATACCGTC
GATATTATGTGCGCGTTTAAAATTATCAATAGACAAAGAACCACTACCACTCTCCGCTTT
GCTGAAGCCATTGCAATTAAGAAACTGAAACCGGACTTATGCATCCAAAAAGAGACTTTA
ATAAACTTATCACTACCCTGGTAA
>lcl|HE601624.1:60736912-60739330():396-2048 ORF1_HE601624.1:60736912-60739330():395:2047
ATGAATAAAAAGGACTACGTTGAAAAGATGGAAACAATGCTTAATGATCCCAGCAAATTT
CAAAAAGTCACCAGTCATTCCGATATCAATAAAAAAGTGGAAAACCAGTTGACTAACTCT
CTTAAGGATTTAAAGAATAAGGGAATAATTACAAAAGAGATTCTTGATTCTATCAAACCC
TCTGGATCTTATACGCCACGACTGTATGGTTTACCCAAAGTTCATAAACCAGGTCTTCCA
CTGCGCCCAGTCCTAGATATGTTCAATTCCCCTTATCACAAAATTGCAAAGTGGCTAGTA
CGTATCTTAGAGCCCTTGCACAAATCAATTGTTAGTACGAGCGTAAAAGATGTATTCGAC
TTCACTTCCAAAGTGGAAAATATGAATGTTAGTATGAAAAATATGTTCTCACTAGATGTA
GTATCCTTGTTTACTAACGTACCACTTATGGAGACTATTGAGTTCATATGCGAGCAAATA
ACTGAAAAGCAAATCAACATTGGCCTGCCGGAAGATTGTCTGAAAGAACTGCTTTTAAGA
TGTACACTGAATGTTCATTTCGTCTTCAACAATTCCTATTATAGACAAATAGACGGAATA
GCCATGGGCTCACCTCTAGGCCCGATTCTTGCTGATCTCTTCTTAGCTAAGCTAGAAAAT
GGCCCACTTAAGGAGGCTATTAAGAAGCTCGATCTATACTGCCGCTACATCGACGATACA
TTCATAGTCGTGGATCAGAACACCAGTAAGGATGAACTACTTGAACAGTTCAACAGTGTA
CATCCAGCGATTAGCTTCACTGGTGAAGGCGAGTGTGAAATGAATCTGAATTTCCTTGAC
GTTACACTAAGCAGGCGAAGTGATGGCTCGTTAAGTAGAAGCGTGTATAGAAAAAGACCC
TCTGCCTGCCAATACACTCACTTCTATAGCTTCACACCTATCCAATATAAGAGAAACTTG
GTTAAATGCCTCACTAGTAGAGCAAATAAGATCTGTTCTGTTGATACTTTAAGTCAGGAA
CTGGAATTTATCTATAACTCACTGACTGAGATCGGCTACCCTGCTGCGTTCATCAAAAAG
TACATGTATGATACAAGGAAGAAATCTGAGATTTTAACTGTTCGTAAGAAGCCTCTATAC
ATGAAATTACCATTCAACGGGGATGTAGCTAGTGAAACTCTGAAAGATAGGTTAACAAAA
GTAATTAGTAGAACTTTCTACGCAGCCTATCTTGCATTGACTTTCTCGAGTCGACCAGTG
ATGTCTACTCAAACGAAGGATAAGTTACCTGAGTTGGCCTCCTCCATGTGCATTTATAAG
TTCAGCTGCTCCTGTGGAGATAGCTATATCGGGCGTACTACTAGGCAACTTAACCAACGA
ATGAGTGAACATCTACCAGCATGGTTTGGAAAGGGCAAAATAAAAGCAATACGCAGTTCT
ATCTTGGCACATCTAATTGATAGTGGTCATATTGTCGATAAATTGAAATCATTTCAAGTG
ATCTATCGTATACCTCCATCGTTTCCCAACGGAGTTCGCTCCCGTCTACTTCATATAGCA
GAAGCCATAGGGATTCGTACATTCCATCCCAATTTATGTGTACAGAAGAAATTCGTAACC
CCCCTATCCCTTCCATGGCCGGACATAACTTAA
>lcl|HE601624.1:61164008-61187261():21321-22367 ORF1_HE601624.1:61164008-61187261():21320:22366
ATGGGATCACCAGTTTCCCCAATTGTTGCTAACCTCTTTATGCATTCATTGGGAATTAGT
GCCATCTCATTATGTTCTCAGGCACCAAAAGTATGGTTAAGATATGTAGATGACACCTTT
GTCATTATAAAACGGGATCATTTGGATGAACTGTTTAAACTTATCAACAACTATGATAGA
AAAATCAAGTTCACCAAAGAGTTGGAATCTCCTGAAAACAAATTACCTTTCCTAGACTGT
CTAGTGGAAAGGAAAGTTAATAATAGCTTAAAAATTAGTATATTCCGAAAGCCGACAAAT
TCAGGAAAATTTCTAGATTTTAAATCGGCACATCCACACTCAACCAAAGTGACAGTAGTC
AAAAATATGATTACAAGAGCTCAAAAACTTGTCACTGAACCAAATGATATGAAAACGGAA
ATAAATTTAATTACATCTACCCTAATTATGAACAATTATCCAAAAGATTTTATTAAAAGA
ATAATTAAGATTGAAAGAAAAGACGACATTGTTAATACAAAAAGATTACAGAAAAAGGAA
TGGGTTAACACAGTGGTGTTCCCATATCGGAAAGGAGTTTCGGAAGATATTCGAAGAATC
TTAAATAATCAAAATATAAGAGTATTTTTTCGAACAAACAATACTCTAAGATCAAAATTA
GTAAGAATTAAAGATCCAATACATAAAGAAGAACAACAAAATTGTGTCTATGAAATCAAA
TGTAGTGACTGTAATGCAACGTATGTAGGTGAAACATCAAGACAACTGAATGTGAGGGTG
AAGGAACACAAACAATGCTTGAAACACATTCCTAAATCCTCAGATGATATAAGGAAACTG
GAAAACAAATCAGCGATAGCATTACATTCGATAGAATCGGGTCATACAATTGATTTCGAT
GGCACAAGAATCCTTCAAAAAGCTTTTAATTCTTACAAGGAAAGACAAACAGCTGAAGCC
TTATACATATGGACTAATCCAAACAATATTAATAGGAGGGATGGAATACAATTAGCAGTG
CCATGGCAGCTAATCATTAATAAGTAA
>lcl|HE601624.1:62206805-62272985():64176-65831 ORF1_HE601624.1:62206805-62272985():64175:65830
ATGAATAGAATAGATTATGTTAATAAAGCTCTTGAACATCTTGCAACAGGACCTTATGAA
AAGATCAATCAATCAAATTCTCAAACGATGAAAAATAAAGTCAAATCAGATACAAGTGAA
CTTTTGAAAGAGCTAAAACCAGTCATTGGGGCTTCGCTTTGGTTTGCTTTGTATCCCAAA
TCATGTAATACTTCACGGTTTTATGGTTTACCGAAAATTCACAAACCAGATATTCCTCTA
AGACCGATAGTAGATTTTACCAACACACCGACATATGCTTTATCCAAATATCTAAGCAAC
ATATTAAAGCCACTACAGCTTAACGTACATAATATGATTAAAGATACATATGACTTTAAA
TCAAAATTATCGGAATTAATTATTGAAAAGAATGAAGTCATGGTAAGCTTTGATGTTGTA
TCTTTATATACGAGTATTCCAATTGATATATGCTTAGAATTCATTAGTGGCTTATTAGAG
AATGACATTACCCTATCAGACAGATGTCCTTTAAGCATCAGTTTAATCATGAGATCATTA
AAACTCTGCTTAAATTCAACTCTATTCACCTTTAACGGAACGTTATACAGACAAACAAAT
GGTGTAGCAATGGGTTCTCCCGTGTCCCCGATTGTGGCCAATCTTTTTATGACACACATA
GAATCAAAGATTTTCTCCAACGAAATTAAACCACGAATTTGGCTCAGATATGTAGATGAC
ACATTTGTAGTAATAAAAAAGACGCATCTAAGATCGTTTTCAAAACGGATAAATACAATT
TCATCTCACATCAAATTCACAAATGAGAATGAAAATGAACATGGAGAGCTACCGTTCTTA
GATTGCTTAGTGAAAAGAAATATAAATGGAGTTCTAAATTTATCCATCTACCGAAAACCC
ACACACTCCAATCGTTACATCGACTTCCATTCAGCACATCCTTTCAGTGCTAAAATTTCG
TTAGCCTTAAATCTTGTTAGAAGAGCCAACAAGATCATCTCTTCAGAAGAGGACAAACAA
AAAGAACAAAAGAATATAATTAGCATCTTACAATTTAATAATTTTCCTATGAAGATTATT
AGAAGTATTTTAAAACAAGACAATTCAGTACGCAATAATAATAATAATTCGAATGAAATG
CCATGGATTGGTACTGCAGTCTTACCATACCGTCATGGCACAACTGAAGAACTCCAAAGG
ATATTAAGACAACACAGAATTAAAGTATATTACAAAACAACTAACACACTTCGAAATACT
TTAGTTCGACTAAAAGAAAAAATACCATTCATGTCCACACAGAACTGCGTCTACAAATTA
GGTTGTGTCGATTGTGATGCCTTCTATATTGGAGAGTCATCTCGCGAAATCTTAACTCGC
GCTAAAGAACATATCAGGTACACAAAGAAACCTCCTAATAATCCTGTAGAATTAGATAGA
CTTCAGATTAAATCGGCAATAGCAGTTCACGCCATCTTCAACAGTCATCAAATTGATTTC
GAAAACATCAAAATACTACAGAAAGGTTTTTCCAACTACAAAGAAAGAAGAGTAGCTGAA
GCCTTCCACATAATGCTTAATCCCACAGCTCTCAATAGAAAGGAAGGCCTTACCATACAG
CCTACTTGGACCATCTATCCTAGTCACTCAGTCTGA
>lcl|HE601624.1:64983998-65125332():96124-97368 ORF2_HE601624.1:64983998-65125332():96123:97367
ATGATATCATTAGATGTAACGTCCCTATTCACCAACATTCCTCTACTTGAAACGGTAGAT
TTTATTTGCAATGAATTAATAGAGAGGAACTTAGAAACGGTAATTCCCGTATCCGCAATA
AAACAGCTAATTCTTAGATGCACAATGAATGTTCAATTCCGATTCGACAATGAGTATTAT
AGACAATTAGATGGGGTAGCCATGGGGTCACCATTGGGCCCTATACTGGCAGACATTTTT
CTGGCAAAACTAGAAAATGGTCCACTCAAAGACACAATTAGCCATCTAACATCATATTGT
CGCTATATAGATGATACTTTCATAGTATTAGAGAAAGAACATGAAAAGGAGAACATCCTT
AATATATTTAATAATATCCACCCATCAATTACGTTTACACTAGAAGAAGAACAGAATGGT
AGTATATCGTTTTTAGATGTCCAACTAACCAGAAGAATAGACGGAACATTAAAAAGAGGA
TTACATAGAAAATCTACAGTTGGACAGTACACTCATTTCTATAGCGCAGTACCAATGAAA
TACAAAAGAAACCTAATAAAGATCCTTACTCATCGTGCTAGAAGGATTTGCTCTGACGAC
ATTATTTTAGATGAATTGGCTAATATTCGAAACTTGCTTAGCAAGAATGGGTATCCAATG
AAATTCATCGACAAACACATGACGGAGACGAAAAGAAGGACAAAGTTACCTACTGTTCCG
AAGAAGGTACTGTTCCTAAAGTTACAATTCTTAAATGATGCTACTGAAGAAATCTTGACA
CAGAGGTTAAGAAGGGCAGTACAGAAAACATTTAATGCAGCCCGACTTAGTACCGTCTTC
TACAACCGCCCCACAATAAGAACTGTTAATAAAGACAGATTGCCTGAATTCGCCACATCT
ATGTGTATTTACCAATTCAACTGCTCCTGTGGAGCCAGTTATATAGGGCGTACAATTCGG
CAAGTTCGTCAACGAATAACAGAACACCATCCGTCATGGTTGACTAAAGGACAGATAAAG
GGGATTAAGAGTTCTATTCTCGCTCACTTGGTGGACACAGGTCATCATGTTGAACTGAAT
AAAGCTTTTAAGGTTATCTACCATATTCCATCAAATTTACCACATGGTTTACGAGCTCGT
CTATTGCACATAGCTGAAGCCATCGCAATTCATATCTACAAACCGAACCTATGTATCCAA
AAGAAGTTTGTACAACCACTCTCGCTACCTTGGCCATCGGTATAG
>lcl|HE601625.1:217521-223152():1321-2409 ORF1_HE601625.1:217521-223152():1320:2408
ATGAGACTATTGATTTTGTGTGTTAACAATTACATGAAAAACAAATCAATTTCGGAATTC
GTGAGGTCAGTCTTAAAGTTACTTTTGAAATGTACAATGAATGTTCATTTTGTCTTTAAT
AATACATATTATAGACAAATTGATGGTATAGCGATGGGTTCACCTCTAGGTCCTATCCTA
GCGGACGTTTTTCTTCCGAAACTGGATAATGGACCCCTCAAAGATGTTATCAACAAGCTT
GACTTCTATTGTCGGTACGTTGGTGACACTTTTATTATCGTGGATCAGGACATTGGCAAA
GTCGAACTACTCAAACTTTTTAAAAATAAACACCAAGCTATTAAATTCACCTGTGAAGAT
GAAATAGATAAGAAATTAAATTTCCTTGACGTATTATTAATAAAAAAAGCGAACGGTTCC
ATCGGTAGATTTGTGTTTATGAAAAGCTCTTCACCTAGCCAGTACTCAAAATTCTTAAGC
TTCGTACCTATCTACTATAAAAGGAACTTGGTCAAATGTCTAGCAAATAGAGCTAGGAAG
ATTTGCTCAGCCGATTCTATCAACAATGAGTTAGAGGATATCCATAATATGTTGATTGAA
AGGGGTTATTTACTAGGATTCCTGAAGAAACATTTGCATTTAACAAATAAGAAAATAAAG
ATATCAACATCTGCGAAGAAACCACTCTTCCTGAAACTACAATTTAACGGCGATTTAGCT
GATGATGTACTACGGGATAGACTGACTAAAGCAGTTAAGAGAACATTTAATGCAGCCGAC
CTCTTTCTTTCGTACTCGACACGATCTATGGTGATTCCCAAACTAATTGATAAGTTGCCT
GGTTATGCCACTTCTATGTGTATCTATGAATTCAGCTGCTCCTGTGGAGAAAGCTATATT
GGGTGTACTACTAGACAACTGAATCAAAGAGTTAGTGAACAACTCGCTTCGTGGTTAGGA
AAAGGTATGGTCAAGTCGATACAGAGCTCGATTCTTTCACACTTGATTGATAGCGGTCAT
GAAGTTGACAGAAATCAGTGTTTTAAAGTTATTTATTGTATTCCTACTACTTTTCCTTAT
GCGGTTTGA
>lcl|HE601625.1:1490123-1512794():67-1071 ORF1_HE601625.1:1490123-1512794():66:1070
ATGCTTCTGATAAATTCATGGTCTCATTTGACGTCTCATCGCTTTTCACAAATATACCTC
CAGATGAAACGGCAGAGGTCATATGTGAGTATTCTGAACTTTTACGTTTACCAATTCACG
AATCTAAACAACGTGTTCTACCGTCAAATTGATGGAGTAGCCATGGATAGCCCTTTGGGT
CCAATTCTGGCCGACATATTTATGGGAAACCTCGAACAGAAGAAACTAAAGCATGTCATC
GATAGTACCACACTCTACTGTAGATACATGGTTAACACTTTTCTTGTTTGCAACAATCAC
AAACACTCCATCAATCTACTCAGTTTGTTTAATAAAGCACACAAGGATATAAAATTTACC
ATGGAACATGAAGTTGAATATAAATTCCATTTCCTAGATATTGGAATTAGACGAACATCA
GTGGGTACATTACAAAGATACGTTCATCGCAAAAACACCCGGAGTGGACTGTATCTCAAC
TACTACAGTTTCTGTCCAATGAGTTACAAAAAGGGTATTGTACGAACCCTTTTTGACCGC
GCACGCAAAATCTGCTCAAATGAGTGTCTTGAAGAAGAAATAGCTCTAATCACTAAGCGC
CTACGTGAAAAAGCATACCCGGCGAAATTCATCCATAAATACGCAAACGCCAACCCTCAA
GTAAAGTATGATCGAGTGGAAAAGAAAACCTGCTTCTTATACCTACGTTTCAAGGGAGAT
GAAATCGCTGGAATAATTAATCACAGACTTAATTCTGCATTGAAAACGACCTACCAAGTA
GCTAAACTGACAACGGTGTGGGAAACTAACTGCTCACTCAAACAAACTAAAATCGAGAAG
TCCTCTTTTCTCAGTAGCTCCAACAGCATTTACCAATTTACATGTACATACCAAAGCACA
TACATTGGAAGAACCGAGATAAAAAAACATGTTCGCATTTCTGAGCATGTTCCTAAGAAA
CTGAGGCTGCGAGGGACCAGAGCTCTCAACAGTGCAATAGCTTAG
>lcl|HE601625.1:5053686-5096009():1276-3063 ORF1_HE601625.1:5053686-5096009():1275:3062
ATGCAGGCCTTATCATTGGGTCCCAAATTCTGTAATAGCACCTCCAAAACCAACAGACTT
TATACACAAATTCAATTCGAAAATCTATCAAACCAAACTCATGATCATGTGCCAACATCC
CCACAAAATCTTCAGCATTTTAAATCCACATTACTGGACTGTAGTCATGGATATGTTAAT
ATACAATGTGGTAAGAACAACTTATTAACTAAGAACCATCTGGATCAACTAATGCTCCTG
AAAAGAAATAAGGATTTAATACTAAGTAAACCTGACAAAGGAGCTGGTGTAGTCTTACTT
GACCGCCAAGAATATTTGGAAAAAATGAGATTAATCTTAGACGATGCCACTAAATTCTCT
AAACCTAAAGGAGAAGGTGACAAAACACGGCAGATTGAAAAACAGCTAACGGATGTTATT
AAAAACCTTAAAACTAAAGAGATAATTACCCAGGATTTATATAATCACATTCGCCCAATG
GGTTCAATCATCCCACGCTTATACGGACTACCGAAAGTACATAAAGCAGGTTTACCATTG
CGACCTATTTTAGATATGCCAAGCTCACCATACCACCGAATAGCCCAATGGTTAGCTGAA
AAATTGGAACCAGTTAGAAGGCAAGTATCTAAATATTCTATTCATGATACTTTTCAATTT
ATTGATCGTATTAAGGATGTTAGTACTTCCGGGAAACACATGTTCTCGCTTGATGTTAAT
TCTTTATTCACTAGTGTACCGTTAACGGAAACGATATGTTATATTTGTGAGTATATCGAC
TCTAACAACATAGATCTAGGTATTCCAACTGAACACTTAAAAGAATTATTGTTACGTTGT
ACCTTTAATGTCCAGTTCAGTTTCAACAATGAAATATATAGACAAAGAGATGGGATTGCA
ATGGGGTCTCCATTAGGTCCAATTCTAGCAGACTGCTTCATGGCAAAACTAGAAAACGAC
CAACTCAATTCAATGATAAATCAATTCCACCTATACGTAAGATACATGGACGACACATTT
GTCGTTTGTGACGATAATATTGATTTAAATGATATCTTACACTCTTTTAATTCATGCCAC
CCTTCCATAGACTTCACATTAGAAAGGGAACGCGACCAATCAATCCCTTTTCTCGATGTA
CGTCTAGTAAGAAGAAATAATGGTTCTTTAAAAAGATCCATTTTTAGAAAGCTAACATGG
AATGGCCAACTAACTAACTTCTATAGCTGGGTTCCGTTAAGCAGAAAGAGAAATGTGATT
CATACTTTATATTATCGTATACATCGAATATGTAGTACGGAATGCATTAACGAAGAACTC
GCGTTCCTTAAGAAAACTTTGATGAAAAACGGCTACCCAGACCGGTTCATAGAGAAAAAT
ATGAATAGAAGTAGCGTCAACAGGAAACCTAGTTATTCGGTGCCGAAGAAAAACCTTTAT
ATAAGTCTGGAATTTAAAGGTGATCGAACATCAGACGTTATTAAAAATCGTTTAACAACA
ACGATAAAAAGGACTTTTAATGCTGCTAAACTACGAATCACCTTCACGAGCAAGAACTTA
TTTTCTGTATCCATCAAAGATAAGCTTCCGCGTCTGGTCGCCTCTATGTGCATCTACCAG
TTCACCTGCTCTTGTGGAGCAAGGTACATCGGCCGTAGCCAGCGCTCGCTTTCAACTCGG
ATACGAGAACATATCCCGGTTTGGTTCTACAAAGGTGAAAAGAAAGTAGTTAAGAGCTCT
ATACTTGAGCACCTAATCGACTGTAATCATCCTACGGATCCAGTCTGA
>lcl|HE601625.1:9025172-9042808():682-1803 ORF1_HE601625.1:9025172-9042808():681:1802
ATGACTAAAAGGCAAGTATCTAAATATTCTATTCACGATACTTTTCAATTTATTGATCGT
ATTAGGGATGTTAATATTTCCGGAAAACACAAGTTCTCGCCTGACGTTAATTCTTTATTC
ACTAGTGTACCGTTAACGGAGATGATATGTTATGTTTGTGAGTATATTTACTCTAACAAT
ATAGATCTAAGTATTCCAACCGAAAACTTAAAAGAAATATTGGTACGTTGTACCTTTAAT
GTCCAGTCTAGTTTCAACAATGAAATATATAGACAAAGAGATGGCATTGCAATGGGGTCT
CCATTAGGTCCAATTCTAGCTGACTGTTTCATGGCAAAACTAGAAAACGACCAACTCAGT
TCAAGGATCAATCGATTCCACCTATACCTAAGATATATGGACGACATATTTGTAGTTTGT
GACAATAATATTGATTTAGAGTATATTTTACACTCCTTTAATTCATACCACCCTTTCATA
GACTTCATATTAGAAAGGGAGCGAGACCAATCAATCCTTTGTCTCGATGTACGTCTGGTA
GAAAGAAGTAATGGTTTTTTTAAAAGATCCATCTTTAGAAGGCAAACATGGAATGACCAA
CTAACCAACTTCTATAGCTGGGTTCCGTTAAGTATAGAGAGAAACCTGATTTATTTTTTA
TGTTATCCTATACATCGGATATGTAGTACGGAATGCATTAACGAAGAACTCGCGTTCCTC
AAGAAATCCTTTATGGAAAATGGCTACTCAGACCGGTTCATAGAGAAGAATATGAATAGA
AGTAGCTTCGATAGGAAACCTAGTTATTCCGTCCCGAAGAATAACCTTTATATAAGTCTG
GAATTTAAAGGTGATCGGACTTCAGACGTAATCAAAAGTCATTTAACAACAACGATTAAT
AGGACATCTAATGCTGCTAAACTGCGAATAACCTTCACTAGTAAGAACTTATTTTCTGTA
TCCATAAAAGATAGGCTTCCGCGTTCGGTCGCTTCTATGTGCATCTACCAGTTCACCTGC
TCTTGTGGAGCAAGGTACATCGGCTGTAGCCAGCGCTCGCTTTCAACTCGGATACGAGTA
CATATCTCAGGTTGGTTCTACAAGGGTGAAAAAAGCAGGTAG
>lcl|HE601625.1:17521619-17608768():46624-48270 ORF1_HE601625.1:17521619-17608768():46623:48269
ATGGGTACCATCTTAAATGACAAATTGAAATTCCAAAAAATAACTAACCATAAAGATCTC
AATATGAAAATAGAGAAGGAGCTTACTAGTTCTTTGAAGAAGCTCAGAGACAACCAGACT
ATTTCATCTGGTCTATATGAAATGATTAAACCAGTTGGAACCTATCTGCCAAGACTGTAT
GGATTACCAAAGGTACACAAACCGGGGATCCCATTAAGACCTATTTTAGATATGTATAAC
TCTCCTTATCATACTATAGCTAAATGGTTGGTAACTTTATTGAAACCTCTCCACGAAAAG
CTGGTAAAACATAGTGTTAAGGATGTGTTTCAATTTTTTGATAAAGTAAAAAATGTCAAT
ACTTTGGGACTAAAGATGATGTCTTTGGATGTAACATCACTATTCACGAATGTCCCACTT
CTTGAGACCGTAGAATATATAGGGGAACAACTGATTGAAAATAAAATTGAAACTACTGTT
CCGATTAATGTCTTGAAAGAGTTATTACTGAAATGCACCATGAATGTAAATTTCAAATTC
AACGGTGACATATTTAGACAAACAGATGGTGTGGCAATGGGTTCACCTGTGGGCCCTATA
CTAGCTGATATATTTCTAGCTAAACTAGAGAACGGTCATCTGAAAAAGATTATTCAAGAA
TTCAAATTTTACTGCAGATATATGGATGACACATTCATCCTGTGTAAAGATAATATTTCA
CAACAAGATGTGCTTAGACAGTTTAACGAAGTGCATCCAGCCATCCAGTTTACATCGGAG
GAAGAGAGTGATGGCCGATTAGCCTTTTTAGACGTCCTCTTAACTAAGAGATCAGATGGA
TCGTTAAGAAGAAACATGAACAGAAAAAGTACTTGGACTGGACAGTATACACACTTCCTT
AGCTTTGTACCTCTACAGTACAAACGAAACCTAATCAAAACCCTTAGCTATCGAATACGC
ACTATATGTTCGGCGGATGTAGTTGACAATGAGCTAAACACATTGCATAATGCTCTAAGG
GAGAACGGGTATCCCAGAAAATTTATAATTAAATATATGATCTTTAAAGTGAAAATAGGC
GAATTCCAAACGGTCAAGAAAAAGTCCTTGTTCATGCGCCAACAATTCAGGGGGGATGCC
GCTGGCGAAATACTTGCTCAGAGATTACGCAGATTTATCCAAAAATCTTTCAACGCAGGT
GAACTACGTTTGGTGTTTTCCACGCGTCCAATGGTGACACCGAGGCTTAAAGATGAAGTT
CCTAGAATGACCACTTCATTTTGTATTTATCAGTTCGACTGCTCCTGTGGAGCAAGTTAT
ATTGGTCGAAGTTCTAGGAATTTACATTTTCGTGCTCGTGAACACCTCCCAGCGTGGCTA
AGCAAAGGTCTGATGAGGAAAGTAAACAGCTCGATTTTGGCCCATTTAGTACAAACTGGT
CATAGTGCCAGTATAAACCAATCTTTTTCAATTATTTATAGGGTCAGTAATTTTTTGCCT
AAGCTTGTCAGGCTTAAAGTCCTTCAAACGGCGGAGGCAGTAGCCATCAGAATGAAGAAA
CCTGAGCTATGTGTACAGAAGAAATATCTCCAACCCCTACTTCTCCCTTGGCCAACCACA
AGGCCAATTAATGAACAATCATCTTAG
>lcl|HE601625.1:21615259-21784103():91052-93103 ORF1_HE601625.1:21615259-21784103():91051:93102
ATGAAACTTATGAAATATCTAGACAAACAGGTTCCAGAAATGAAATTCCCACCTAATCCA
GGTCAGTACGTACACAATTTTTCCAGTATAAAGCTTGATATGACTGAGTTAGAAGCGTTA
TCATTAGGCCCTAAGTTTTGTGATTTTAAGAAGACGGTTAATAAGATGGACGTCGAAATT
CAGTCTGAAAATCTTTATGCCCAAACGGCAGAATTAGTATCTTCTTCAAAAGATAATGTC
GAAAGTTTCAAATCAACACTAGTGGACTGTTGTTTTAGATACTTAAATCATGGACATAGT
TCGAAAGGAATTTTGACGAATAAACATAAGGAAGCTTTAAGAAAACTTAAAACTAATGAC
AATTTATTAATCACTAAACCAGACAAAGGTTATGGGATAGTACTCATGGATAAAAACAAC
TATATAAACAAGATGAAAGCCCTTTTAAATGATCAAAGTAAATTTCAGAAACTAGTAGTG
AAGAGTGACTTGGCAGACAAGATTGAAAAGCAAATAATAGATTCGTTGAAACAAATCAAA
CAACAGGGTTTTATCTCAGAAAAAGTGTTCGAAATGTTAAAACCTACAGGAACGAGTACA
CCAAGGCTATATGGCTTGTCAAAAATACATAAAAGTGGCTTGCCCCTTAGACCCGTTTTA
GATATGAATAACTCAGCCTACCACACTATAGCAAAATGGTTGGTGCAAATTCTCAAACCG
CTCCACAAGGAAATTGTTAAACATAGTGTCAAGGATTCCTTTGAATTTGTCAATAATATA
AAAAATCTATCGCTCAAGAATAAATTTATGATGTCATTAGATGTAACGTCCCTATTCACC
AACATTCCTCTACTTGAAACGGTAGATTTCATTTGCAATGAATTACAGAGAGGGAACTTA
GAAACGGTAATTCCCGTATCCGCAATAAAACAGCTAATTCTTAGATGCACAATGAATGTT
CAATTCCGATTTGACAATGAGTATTATAGACAATTGGATGGGGTAGCCATGGGGTCACCA
TTGGGCCCTATACTGGCAGACATTTTTCTGGCAAAACTAGAAAATGGTCCACTCAAAGAC
ACAATTAGCCATCTAACATCATATTGTCGCTATATAGATGATACCTTCATAGTATTAGAA
AAAGAACATGAAAAGGAGAACATCCTTAATATATTTAATAATATCCACCCATCAATTACG
TTTACACTAGAAGAAGAACAGAATGGTAGTATATCGTTTTTAGATGTCCAACTAACCAGA
AGAATAGACGGAACATTAAAAAGAGGATTACATAGAAAATCGACAGTTGGACAGTACACT
CATTTCTATAGCGCAGTACCAATGAAATACAAAAGAAACCTAATAAAGATCCTAACTCAT
CGTGCTAGAATGATTTGCTCTGATGACATTATTTTAGATGAATTGGCTAATATTCGAAAC
TTGCTTAGTAGGAATGGGTACCCAATGAAATTCATCGACAAACACATGACGGAGACGAAA
AGAAGGACAAGGGTACCTACTGTTCCGAAGAAGGTACTGTTCCTAAAGTTACAATTCTTA
AATGATGCTACTGAAGAAATCTTGACACAGAGGTTAAGAAGGGCAGTACAGAAAACATTT
AATGCAGCCCGACTTAGTACCGTCTTCTACAACCGCCCCACAATAAGAACTGTTAATAAA
GACAGATTGCCTGAATTCGCCACATCTTTGTGTATTTACCAATTCAACTGCTCCTGTGGA
GCCAGTTATATAGGGCATACAATTCGGCAAGTTCGTCAACGAATAACAGAACACCATCCG
TCGTGGTTGACCAAAGGACAGGTAAAGGGGATTAAGAGTTCTATTCTCGCTCACTTGGTG
GACACAGGTCATCATGTTGAACTGAATAAAGCTTTTAAGGTTATCTACCATATTCCATCT
AATTTGCCACATGGTTTACGAGCTCGTCTATTGCACATAGCTGAAGCCATCGCAATTCAC
ATCCACAAACCGAACCTTTGTATCCAAAAGAAGTTTGTACAACCACTCTCACTACCTTGG
CCATCGGTATAG
>lcl|HE601625.1:21801028-21854434():42335-44902 ORF1_HE601625.1:21801028-21854434():42334:44901
ATGTTGATTTGCTTTTCAGTTATTTGCTCGCATATGAACTCAATAGTCTCCATAAGTGGT
ATGTATATTAGAGTAAAGCCTGATGACGATCTAATTGAAAACAATTGTTCGCTTACATAT
GCTGTTCTAATTTTCACAATGGGAATCTTTAATATTCTAAAATCACGTGGGGACCCTGTT
GCATTTAAGGCACTCAATGAGTTCCTGAAGTTCAGTGCACGTCTCACAGAAGCGAAAACG
AGCTTAGGATTTACTATAAACTGCATACAATCTAACAGTTATCCTAAAATATATTGGAAG
TCTTTACGCCGCAACAGAATCTATCCTAATGCAAAAACTCTTGAAAGACATGCATCGAAT
CAAATCGATACATTAAAATTGAAAATCTATGACTTGAAAAGGAATCTCCTTCAGAGACAA
GATTCCGTTGAAAACCTACCGTCTGAGCTTCAGTCAATGTTCATGGATTACGTTGAAAAA
ATTGCCAAGAATAGATCGGACAAGACGATGACAAAACTGGTGAAAACTTTGGAAAACAAA
AAACCAGATAAGGAATTTCCTTTCGACCCGAAACGGTACGTACACAATTTTTCCAATATC
GAACTAGATGTAATACAGCTAGAAGCATTATCTTTGGGGCCTAAGTTCTGTGATAGTAGA
CATAAAATCAACCCATTAGATATTGATGTACAGTTTGAGAATCTATTTTCACAAACAAGT
GACTTGATTCCCACCTCATCAGAGGACCTAGTCAGGTTTAAGACCACTTTAGTTGACAGC
AGCCAACAATATAAGAATAGTAAAAGCACTACTAACCGCCTACTTACCAAGCAGCACAGA
GACTGTTTAACTAAACTAAGAAAGGAGGAAACCTTGATTATAAGTAAACCTGATAAAGGA
GGAGGCATAGTGCTGATGAATAAAAAGGACTACGTTGAAAAGATGGAAACAATGCTTAAT
GATCCCAGCAAATTTCAAAAAGTCACCAGTCATTCCGATATCAATAAAAAAGTGGAAAAC
CAGTTGACTAACTCTCTTAAGGATTTAAAGAATAAGGGAATAATTACAAAAGAGATTCTT
GATTCTATCAAACCCTCTGGATCTTATACGCCACGACTGTATGGTTTACCCAAAGTTCAT
AAACCAGGTCTTCCACTGCGCCCAGTCCTAGATATGTTCAATTCCCCTTATCACAAAATT
GCAAAGTGGCTAGTACGTATCTTAGAGCCCTTGCACAAATCAATTGTTAGTACGAGTGTA
AAAGATGTATTCGACTTCACTTCCAAAGTGGAAAATATGAATGTTAGCATGAAAAATATG
TTCTCACTAGATGTAGTATCCTTGTTTACTAACGTACCACTTATGGAGACTATTGAGTTC
ATATGCGAGCAAATAACTGAAAAACAAATCAACATTGGCCTGCCGGAAGATTGTCTGAAA
GAACTGCTTTTAAGATGTACACTGAATGTTCATTTTGTCTTCAACAATGCCTATTATAGA
CAAATAGACGGAATAGCCATGGGCTCACCTCTAGGCCCGATTCTCGCTGATCTCTTCTTA
GCTAAGCTAGAAAATGGCCCACTTAAGGAGGCTATTAAGAAGCTCGATCTATACTGCCGA
TACATCGACGATACATTCATAGTCGTGGATCAGAACACCAGTAAGGATGAACTACTAGAA
CAGTTCAACAGTGTACATCCAGCGATTAGCTTCACTGGTGAAGGCGAGTGTGACATGAAG
CTGAATTTCCTTGACGTTACACTAAGCAGGCGAAGTGATGGCTCGTTAAGTAGAAGCGTG
TATAGAAAAAGACCCTCTGCCTGCCAATACACTCACTTCTATAGCTTTACACCTATCCAA
TATAAGAGAAACTTGGTTAGATGCCTCACTAGTAGAGCAAATAAGATCTGTTCTGTTGAT
ACTTTAAGTCAGGAACTGGAATTTATCTATAACTCACTGACTGAGATCGGCTACCCTGCG
GCGTTCATCAAAAAGTACATGTATGATACAAGGAAGAAATCGGAGATTTTAACTGTTCGT
AAGAAGCCTCTATACATGAAATTACCATTCAACGGGGATGTAGCTAGTGAAACTCTGAAA
GATAGGTTAACAAAAGTAATTAGTAGAACTTTCTACGCAGCCTATCTTGCATTGACTTTC
TCGAGTCGACCAGTCATGTCTACTCAAACGAAGGATAAGTTACCTGAGTTGGCCTCCTCC
ATGTGCATTTATAAGTTCAGCTGCTCCTGTGGAGATAGCTACATCGGGCGTACTACTAGG
CAACTTAACCAACGAATGAGTGAACATCTACCAGCATGGTTTGGAAAGGGCCAAATAAAA
ACAATACGCAGTTCTATCTTGGCACATCTAATTGATAGTGGTCATATTGTCGATAAATTG
AAATCATTTCAAGTGATCTATCGTATACCTCCATCGTTTCCCAACGGAGTTCGCTCCCGT
CTACTTCATATAGCAGAAGCCATAGGAATTCGTACATTCCATTCCAATTTATGTGTACAG
AAGAAATTCGTAACCCCCCTATCCCTTCCATGGCCGGACATAACTTAA
>lcl|HE601625.1:25804805-26030081():66405-67607 ORF1_HE601625.1:25804805-26030081():66404:67606
ATGGTCTCATTTGACGTCTCATCGCTTTTCACAAATATACCCTTAGATGAAACGGCAGAA
ATCATAGGTGAATACTCTGAACTTTTACCTTTACCAATCCATGAATTCAAACAGCTTCTG
TTTCTGTGTACAAAAAACATACAATTCAAATTCAACAATGTGTTCTACCGTCAAATTGAT
GGAGTAGCCATGGGTAGCCCTTTGGGTCCAATTCTGGCCGACATATTTATGGGGAACCTC
GAACAGAAGAAGCTTAAGCATGCCATCGATAATACCACGCTATACTGCAGATACATGGAT
GACACCGTTCTTGTTTGCGACAATCACAAACACCCCATCAATCTGCTCAGTTTGTTTAAT
AAAGCACACAAGGATATAGAATTTACGATGGAACATGAAGACGAAGATAAATTCCATTTC
CTAGATATTGGAATTAGACGAACACCAGCGGGTACATTACAAAGATATGTTCATCACAAA
AACACTTGGAGTGGACTGTATCTCAATTACTACAGTTTCTGTCCAATGAGTTATAAAAAG
GGTATTGTACGAACCCTTTTCGACCGCGCACGCAAAATCTGCTCCAATGAGTGTCTTGAG
GAAGAAATGACTTTAATCACCAAATGCCTACGTGAAAATGCATATCCAGAGAAATTCATC
CACAAATATGCAAACACCAACCGTCGAATAAAGTATGATCGAGTTGAAAAGAAAACATGC
TTCCTATACCTACGTTTTAAAGGAGACGAAATCGCTGGAATAATTAATCACAGATTTAAT
TCCGCGTTGAAAGCGACCTACCCAGCAGCTAAACTGACAACGGTGTGGGAAACAAACTGC
TCACTCAAACAAACTAAAATCGACAATTCCTCTTTTCTCAGTAGCTCCAACTGCATTTAC
CAATTTACATGTACGTGCCAAAGCACATACATTGGAAGAACCGAGAGAAGAGTGCATGTC
GGCATTTCTGAACATGTTCCTAAGAAACTGAGGCTGCAAGGGTCCAGGGCTCTCAACAGT
GCGATAGCTCGGCATTTACTCGACACCGGGCACAGCATTGACATTTCTCATGCCTTTAAA
ATCATTAGTAAACAAAGAAGTACAACTGCTCTCCGGTTTGCTGAAGCGATCGCGATAAAA
AAACTCAAACCGGATCTGTGCACTCAAAAAAAGACAGTGATAAACTTATTACTACCCTGG
TAA
>lcl|HE601625.1:32082259-32165160():49398-51878 ORF2_HE601625.1:32082259-32165160():49397:51877
ATGGTACTATCTCACAAAATTTGTCTTCTCATTTCTCTGTTCAAATTTATCAAAGGGAAC
CATTGTTTTGAATTTCTAAAAAGGAGACTCCCACATTCTACCATCAAAAAGCTGTATCAG
CTAGTCAGCTTGAAGTGTAAATTAATAGTCGAAAAGGTCAGGTCGGAATTTCTAAATAAA
TGCATTAATGACAGCCACTTTCCATGGATTTATAACAAAATGCTTCGACGAAATAAAGTG
CGAATGACAAGTTCGAATCTGAGGAAGTTAACACAAATTCAGATTGACTCGTGTATTGAC
AAAATAAACCAATACAAAGAAACTTGCACACATTTCATACCACTTATTGAACAACTATCC
ATCATTTGCCATATCAAACTAATAAACTTCTGCAAAGGTATATTAGAGAGAACGGCGAAC
CGAACATGGACGAAACTCAACCGGTCGCTATCAAAGACCCGAACGATTTCAGAATTTCCA
GAAAATCTCACAGAACGTGTTCATAACTTATCTAACTTCAATCTTGACAAGGTTCACCTA
GAAGCTCTTTCAATGGGACTAAACTACAAAGTACCACCGAAAAGAATCGACAAGAATTTG
GTGGACGCCAATTTCAAAAACCTCTACAGCCAGTTCTCAAATTTGACTCCAACATCAGCT
GAGAATGAGGCATGGTTCAAAGCCAAATTAGTTGATATATCCCAGCAATTTGCAAACACT
CCAATCAACCAAAAATTTTGTCTAACGAATGAGCACAGGGAAGCATTGAAGGAACTTAAA
AACAATTCCACAATAACAATCTCCAAACCAGACAAAGGTTCCGGTGTTGTAATCATGAAT
AAGGAGGACTACATAACCAAAATGAACGTGATCCTCTCAGACTCTGCTAAATTTAAATCA
GATTCACAGATCGATAACGTGAAGTTGATCGAAAAACAAATATGCCGAGAACTACATCTA
CTCATGCTTCACGGTTTTATCACCGAGGCCCATTATAAAATGCTCAAGCCCATTGGTACA
TGCACACCAGAAATGTATGGCTTACCGAAACTGCATAAGCCTGGAACACCTATGAGACCA
ATTTTGTCCATGATAAATTCACCATACCATAAGCTAGCAAAGTGGTTGAAAGGAATTTTG
GATCCTGTTTGTAAACAACTGTCGACACATACTGTCATTGATTCTTTTGAACTTCTCACA
ACCTTAGAACACTTGAATATTTCTAATAGTCGGATGTGTTCTTTCGATGTAAACTCTTTG
TTCACAAATGTACCTCTCGAAGAAACTGTGGAATTTATTTGTGATTTCATAACTTCACAC
AACATAAGAATACCCATTCCTACTACCTATCTTCGAGATCTAATTTTGCTGTGCACAAAG
AATATAAAATTCTATTTCCAAGGTAAAGCATATATGCAAATCGATGGAGTGGCTATGGGA
AGCCCTCTCGGACCTGTTTTAGCAAACATATTCATGGGAATGATAGAAAAGCAAGTGAGT
CAATTCATTGATGGTATTACACTTTACAAACGATATGTCGATGATATTCTTGTCATATTA
CCACAGTCTACAGATATTAATCAAGTCAATGATTTATTTAATGCAATTCACCCGAATCTG
AAAGTCACTTATGAGGAAGAAAACAATAATGAACTAGCTTTCCTCGACATCCTGCTCCAT
CGCCGTCCAGACGGATCGATCAGACGCAGAGTACATCGCAAACCCACCTGGTCGGGACAG
TACCTCCACTTCACTAGTTTCTGCCCCATACAATATAAACGTTCTATTGTCAAAACTTTA
TTCGCTCGGGCAAGTAGAATCTGCACTGTAGATACATTGGACGACGAATTTAAGTTTATT
ACTGAGACACTTAAATTAAACGGATATCCTGAAACGTTTATTGGTCATCAGAACACAAAT
ACGACGAAACTGATAGCAACGGATGTGCCCAAGAAACCAGTATACCTACAGTTACCTTTC
AAGGGTGATCACTGCATGAAAATTACAACCAAACAGACTGCAGCTGCAATAAAAAAGACC
TTCAATGCAGCTAATCTGAGGCTCATCACAACAACTCAGTCGATCTCAGTTAACCCTATC
AAGTCTCCAAGACCGATTCAGTCCAAATCCCACTGTATTTACCAATTCACATGTAACTGC
GGAGAAAGTTACTTAGGTAGGACAGATCGCCGATTGGAGGACAGGATAGGGGAACATATT
CCAAGATGGTTAATCAAATCCATGATTCATCCACCTAGCCCGTCATCTCAAGATCGATCA
AGAAACCCAGCCTCGTCCATTGCAAAACATCTAATGATGAGTGGTCATCAAATTGACCCA
AAATCAGCCTTTAGAGTTGTGACATGTCATCAAAACCCACACACACTCAAACTACTCGAA
GCTATCTTGATTGGTCGGAAAAGTCCAACTTTATGTGTTCAAAAACAACTGTACGTTGAC
CTTTGTTTACCATGGTTCTAG
>lcl|HE601626.1:1878791-2190727():289654-291300 ORF1_HE601626.1:1878791-2190727():289653:291299
ATGAATAAGGAGGACTACATAACCAAAATGAACGTGATCCTCTCAGACTCTGCTAAATTT
AAATCAGATTCACAGATCGATAACGTGAAGTTGGTCGAAAAACAAATATGCCGAGAACTA
CATCTACTCATGCTTCACGGTTTTATCACCGAGGCCCATTATAAAATGCTCAAGCCCATT
GGTACATGCACACCAGAAATGTATGGCTTACCGAAACTGCATAAGCCTGGAACACCTATG
AGACCAATTTTGTCCATGATAAATTCACCATACCATAAGCTAGCAAAGTGGTTGAAAGGA
ATTTTGGATCCTGTTTGTAAACAACTGTCGACACATACTGTCATTGATTCCTTCGAACTT
CTCCCAACCTTGGAACACTTGAATATTTCTAATAGTCGGATGTGTTCTTTCGATGTAAAC
TCTTTGTTCACAAATGTACCTCTCGAAGAAACTGTGGAATTTATTTGTGATTTCATAACT
TCACACAACATAAGAATACCCATTCCTACTACCTATCTTCGAGATCTAATTTTGCTGTGC
ACAAAGAATATAAAATTCTATTTCCAAGGTAAAGCATATATGCAAATCGATGGAGTGGCT
ATGGGAAGCCCTCTCGGACCTGTTTTAGCAAACATATTCATGGGAATGATAGAAAGGCAA
GTGAGTCACTTCATTGATGGTATTACACTTTACAAACGATATGTCGACGATATTCTTGTC
ATATTACCACAGTCTACAGATATTAATCAAGTCAATGATTTATTCAATGCAATTCACCCG
AATCTGAAAGTCACTTATGAGGAAGAAAACAATAATGAACTAGCTTTCCTCGACATCCTG
CTCCATCGCCGTCCAGACGGATCGATCAGACGCAGAGTACATCGCAAACCCACCTGGTCG
GGACAGTACCTCCACTTCACTAGTTTCTGCCCCATACAATATAAACGTTCTATTGTCAAA
ACTTTATTCACTCGGGCAAGTACAATCTGCACTGTAGATACATTGGACGACGAATTTAAG
TTTATTACTGAGACACTTAAATTAAACGGATATCCTGAAACGTTTATTGGTCATCAGAAC
ACAAATACAACGAAACTGATAGCAACGGATGTGCCCAAGAAACCAGTATACCTACAGTCA
CCTTTCAAAGGTGATCATTGCATGAAAATTACAACCAAACAGACTGCAGCTGCAATAAAA
AAGACCTTCAATGCAGCTAATCTGAGGCTTATCACAACAACTCAATCGATCTCAGTTAAC
CCTATCAAGTCTCCAAGACCGATTCAGTCCAAATCCCACTGTATTTACCAATTCACACGT
AACTGCGGAGAAAGTTACTTAGGTAGGACAGATCGCCGATTGGAGGACAGGATAGGGGAA
CATATTCCAAGATGGTTAATCAAATCCATGATTCATCCACCTAGCCCGCCATCTCAAGAT
CGATCAAGAAACCCAGCCTCGTCCATTGCAAAACATCTAATGATGAGTGGTCATCAAATT
GACCCAAAATCAGCCTTTAGAGTTGTGACATGTCATCAAAACCCACACACACTCAAACTA
CTCGAAGCTATCTTGATTGGTCGGAAAAGTCCAACTTTGTGTGCTCAAAAACAACTGTAC
GTTGACCTTTGTTTACCATGGTTCTAG
>lcl|HE601626.1:6033840-6066815():20684-22201 ORF1_HE601626.1:6033840-6066815():20683:22200
ATGCTTCACGGTTTTATCACCGAGGCCCATTATAAAATGCTCAAGCCCATTGGTACATGC
ACACCAGAAATGTATGGCTTACCGAAACTGCATAAGCCTGGAACACCTATGAGACCAATT
TTGTCCATGATAAATTCACCATACCATAAGCTAGCAAAGTGGTTGAAAGGAATTTTGGAT
CCTGTTTGTAAACAACTGTCGACACATACTGTCATTGATTCTTTTGAACTTCTCCCAACC
TTGGAACACTTGAATATTTCTAATAGTCGGATGTGTTCTTTCGATGTAAACTCTTTGTTC
ACAAATGTACCTCTCGAAGTAACTGTGGAATTTATTTGTGATTTCATAACTTCACACAAC
ATAAGAATACCCATTCCTACTACCTATCTTCGAGATCTAATTTTGCTGTGCACAAAGAAT
ATAAAATTCTATTTCCAAGGTAAAGCATATATGCAAATCGATGGAGTGGCTATGGGAAGC
CCTCTCGGACCTGTTTTAGCAAACATATTCATGGGAATGATAGAAAGGCAAGTGAGTCAC
TTCATTGATGGTATTACACTTTACAAACGATATGTCGACGATATTCTTGTCATATTACCA
CAGTCTACAGATATTAATCAAGTCAATGATTTATTTAATGCAATTCACCCGAATCTGAAA
GTCACTTATGAGGAAGAAAACAATAATGAACTAGCTTTCCTCGACATCCTGCTTCATCGC
CGTCCAGACGGATCGGTCAGACGCAGAGTACATCACAAACCCACCTGGTCAGGACAGTAC
CTCCACTTCACTAGTTTCTGCCCCATACAATATAAACGTTCTATTGTCAAAACTTTATTC
GCTCGGGCAAGTAGAATCTGCACTGTAGATACATTGGACGACGAATTTAAGTTTATTACT
GAGACACTTAAATTAAACGGATATCCTGAAACGTTTATTGGTCATCAGAACACAAATACG
ACGAAACTGATAGCAACGGATGTGCCCAAGAAACCAGTATACCTACAGTTACCTTTCAAG
GGTGATCATTGCATGAAAATTACAACCAAACAGACTGCAGCTGCAATAAAAAAGACCTTC
AATGCAGCTAATCTGAGGCTTATCACAACAACTCAGTCGATCTCAGTTAACCCTATCAAG
TCTCCAAGACCGATTCAGTCCAAATCCCACTGTATTTACCAATTCACATGTAACTGCGGA
GAAAGTTACTTAGGTAGGACAGATCGCCGATTGGAGGACAGGATAGGGGAACATATTCCA
AGATGGTTAATCAAATCCATGATTCATCCACCTAGCCCGTCATCTCAAGATCGATCAAGA
AACCCAGCCTCGTCCATTGCAAAACATCTAATGATGAGTGGTCATCAAATTGACCCAAAA
TCAGCCTTTAGAGTTGTGACATGTCATCAAAACCCACACACACTCAAACTACTCGAAGCT
ATCTTGATTGGTCGGAAAAGTCCAACTTTGTGTGTTCAAAAACAACTGTACGTTGACCTT
TGTTTACCATGGTTCTAG
>lcl|HE601626.1:11913296-11914652():4-1356 ORF1_HE601626.1:11913296-11914652():3:1355
ATGCTCAAGTCCATTGGTACATGCACACCAGAAATGTATGGCTTACCGAAACTGCATAAG
CCTGGAACACCTATGAGACCAATTTTGTCCATGATAAATTCACCATACCATAATCTAGCA
AAGTGGTTGAAAGGAATTTTGGATCCTGTTTGTAAACAACTGTCGACACATACTGTCATT
GATTCTTTTGAACTTCTCCCAACCTTGGAACACTTGAATATTTCTAATAGTCGGATGTGT
TCTTTCGATGTAAACTCTTTGTTCACAAATGTACCTCTCGAAGAAACTGTGGAATTTATT
TGTGATTTCATAACTTCACACAACATAAGAATACCCATTCCTACTACCTATCTTCGAGAT
CTAATTTTGCTGTGCACAAAGAATATAAAATTCTATTTCCAAGGTAAAGCATATATGCAA
ATCGATGGAGTGGCTATGGGAAGCCCTCTCGGACCTGTTTTAGCAAACATATTCATGGGA
ATGATAGAAAGGCAAGTGAGTCACTTCATTGATGGTATTACACTTTACAAACGATATGTC
GACGATATTCTTGTCATATTACCACAGTCTACAGATATTAATCAAGTCAATGATTTATTT
AATGCAATTCACCCGAATCTGAAAGTCACTTATGAGGAAGAAAACAATAATGAACTAGCT
TTCCTCGACATCTTGCTCCATCGCCGTCCAGACGGATCGATCAGACGCAGAGTACATCGC
AAACCCACCTGGTCGGGACAGTACCTCCACTTCACTAGTTTCTGCCCCATACAATATAAA
CGTTCTATTGTCAAAACTTTATTCGCTCGAGCAAGTAGAATCTGCACTGTAGATACATTG
GACGACGAATTTAAGTTTATTACTGAGACACTTAAATTAAACGGATATCCTGAAACGTTT
ATTGGTCATCAGAACACAAATACGACGAAACTGATAGCAACGGATGTGCCCAAGAAACCA
GTATACCTACAGTTACCTTTCAAGGGTGATCATTGCATGAAAATTACAACCAAACAGACT
GCAGCTGCAATAAAAAAGACCTTCAATGCAGCTAATCTGAAGCTTATCACAACAACTCAA
TGGATCTCAGTTAACCCTATCAAGTCTCCAAGACCGATTCAGTCCAAATCCCACTGTATT
TACCAATTCACATGTAACTGCGGAGAAAGTTACTTAGGTAGGACAGATCGCCGATTGGAG
GACAGGATAGGGGAACATATTCCAAGATGGTTAATCAAATCCATGATTCATCCACCTAGC
CCGTCATCTCAAGATCGATCAAGAAACCCAGCCTCGTCCATTGCAAAACATCTAATGATG
AGTGGTCATCAAATTGATCCAAAATCAGCCTTT
>lcl|HE601626.1:13929069-13938933():7889-9136 ORF1_HE601626.1:13929069-13938933():7888:9135
ATGAACGTTAGTATGAAAAAGATGTTCTCACTAGATGTAGTACCCTTGTTTACTAACGTA
CCACTTATGGAGACTATTGAGTTCATATGCGAGCAAATAACAGAAAAAGATTGTCTGAAA
GAACTGCTTTTAAGATGTACAATGAATGTTCACTTTGTCTTCAACAATTCCTATTATAGA
CAAATAGACGGAATAGCCATGGGCTCACCTCTAGGCCCGATTCTCGCTGATCTCTTCTTA
GCTAAGCTAGAAAATGGCCCACTTAAGGAGGCTATTAAGAAGCTCGATCTATACTGCCGC
TACATCGACGATACATTCATTGTCGTGGATCAAAACACCAGTAAGGATGAACTACTAGAA
CAGTTCAACTGTGTACATCCAGCGATTAGCTTCACTGGGGAAGGCGAGTGTGACATGAAG
CTGAATTTCCTTGACGTTACACTAAGAAGGCGACGTGATGGCTCGTTAAGTAGAAGTGTG
TATAGAAAAAGACCCTCTGCCTACCAATACACTCACTTCTATAGCTTTACACCTATCCAA
TATAAGAGAAACTTGGTTAGATGCCTCACTAGTAGAGCAAATAAGATCTGTTCTGTTGAT
ACTTTAAGTCAGGAACTGCAATTTATCTATAACTCACTGACTGAGATCGGCTACCCTGCT
GCGTTCATTAAAAAGTACATGTATGATACAAGGAGGAAATCGGAGATTTCAACTGCTCGT
AAGAAGCCTTTATACATGAAATTACCATTCAACGGGGATGTAGCTAGTGAAACTCTGAAA
GAAAGGTTAACAAAAGTAATTAGTAGAACTTTCTACGCAGCCTATCTCGCATTGACTTTC
TCGAGTCGACCAGTGATGTCTACTCAAACGAAGGATAAGTTACCTGAGTTGGCCTCCTCC
ATGTGCATTTATAAGTTCAGCTGCTCCTGTGGAGATAGCTATATCGGGCGTACTACTAGG
CAACTTAACCAACGAATGAGTGAACATCTACCAGCATGGTTTGGAAAGGGCCAAATAAAA
ACAATACGCAGTTCTATCTTCGCACATCTAATCGATAGTGGTCATATTGTTGATAAATTG
AAATCATTTCAAGTAATCTATCGTATACCTCCATCATTTTCCAACGGAGTTCGCTCCCGT
CTACTTCATATAGCAGAAGCCATAGGAATTCGTACATTCCATCCCAATTTATGTGTACAG
AAGAAATTCGTAACCCCCCTATCCCTTCCATGGCCGGACATAACTTAA
>lcl|HE601626.1:14104510-14140356():18477-20255 ORF1_HE601626.1:14104510-14140356():18476:20254
ATGTCCGCGTTATTACGTCATAAATCACAAAAATCTAATATGACTAAAAATGAGTTACAT
GCATTGAAGCAACTGAGAAATGATAAGACAATTATCATTACAAAAGCAGATAAAGGTAAC
ACTACAGTCATTATGAACAAAATTGACTACGAGAGAAAAGCCAAGGAACATCTACAAGAG
GGACCGTATGAACTAATCAAAGATGCAAAAAGCAGAACGACGCTCAATAAACTTAAGGCG
GAAACAAGTAAAATCTTACATTCGTTAAAGGTCAAACTCGGAACGCCATTATGGTTTTTG
CTAAATCCAAAAAGTTGTAACCCTTGTAGATTCTATGGACTCCCGAAGATTCACAAGGAT
AGTACTCCACTAAGACCAGTGGTCGATTTCACAAATTCACCGACTCACAACCTAGCGAAA
TACTTAGCTAGGATACTAAAACCGTATGAAAAACTGATTAATCATGGAATTAAAAACTCT
ATGGAATTTAAAAATATTATTGATACCATCGACATAGAAGAGGATGAAGTAATGGCAAGT
TTTGATGTTTCTTCCTTATTTACTAACGTACCTATCAACAGAGCGTTGGATATTATTTAT
GCTTGTTTAGAATCTGATTTGGATTTAAATTTACGTAGCCCGTTAGATCCATCTGAGTTT
ATAAAATGTTTGGAACTATGTTTAAGGTCCACCTTATTCATATTTCGAAGAGATCTATAC
AGACAAAAAGAAGGTATAGCTATGGGTTCTCCAGTTTCTCTGGTTGTTGCGAATTTATTC
ATGCATTCACTCGAAACTAGTGCAATCGTAAGAAGTGTTTGTCCACCAAAGGTCTGGCTA
CGGTATGTAGATGACATTTTTGTTATCATTAAACAGGACTATTTGGAAGAATTGTTTGCA
AATGTGAACAACATTTCGGAACAAATTAATCTAACGGAGGAAATAGAGTCTGTTGACCAC
AAACTGGCATTTCTAGACTGTATGGTTGAGCGAAGACTTAATAATAGGAAGTTGAAAATA
AATGTTTTCAGAAAATCAACACATTCAGAGAGATACTTAGATTTTGATTCGGCTCATGCT
TTATGTACGAAAGTCACGGTTGTTAAAAATTTAATTAACAGAAGTCTTAAGCTTGTTACA
GATAAGGAAGACCAACAATATGAATTGAATAGGATTTTATCTACACTTGGGGATAACAAT
TATCCAAAAGAGTTTTTAAAGAAGATTGTTAGAAAGGAAAGAAAAGTTAAACTACAATGT
GTACAGAAAGATTGGAAGTCCACTGTAGTCATACCATACCGTAGTGAAACATCGGAAGAA
ATCAAACGGATCTTAAACAAGCATGATATAAGAGTGTATTTTAGAACATGTGACACTATA
AGATCGTCATTGGTGAAGGTTAAGGATAGGTTACCAAAGGAAGAACATCAAAATATTGTC
TATGATATCAATTGTCATGATTGTAATGCGGCTTATATTGGAGAAACATCCAGACAATTG
AAGGTAAGGTTGAAGGAACACAAGCAATGTTTAAAAAATGTTCCCAAAACTTCGGTTGAC
TTAAGGAAACTTGAGAATAAGTCTGCAACAGCGTTACATGCGTTGGAAACGGGACAGATG
ATTAATTTTGAAGGGGCCAAAATACTTCAGAAAGGTTTCAACACTCATAAAGAAAGATTG
ACAGCAGAAACGCTGTATATATGGGCGAATAAGAACAGCCTAAACAGAAAGGATGGTATT
CAGCTAGCTACCATTTGGCAAATATTCATCAACAAGTAA
>lcl|HE601626.1:19196036-19224692():3976-5229 ORF1_HE601626.1:19196036-19224692():3975:5228
ATGGGTAAGAAAATGCTCTCATTAGATGTCACGTCGTTGTTTACAAATGTTCCTCTCACA
GAAACTATTTGTTTTTTATGTGACTATATTGAAAATAATAATCTGGAGATATGTATCCCA
AAACACTATCTTAAAGAACTACTCCTACGATGCACGCTCAACGTACAATTTAAATTTAAT
GATGGTTCCTATAGACAAACAGATGGAGTTGCAATGGGCTCTCCATTGGGTCCTCTTTTG
GCTGATTGTTTCATGGCCAGTCTAGAAAATTCAGCACTTCGTCCAATAATCGAGAAATTT
CATTTATATAAGAGATATATGGATGATACTTTCATTATTTGTGATGATGATATGGACCAC
AATGAAATATTAAATATTTTCAATAACTGTCACCCTGCAATTCAATTTACCTTAGAGGCA
GAATCGAACCACGAATTCCATTTTCTTGATGTCCGTTTGAAAAGATTGCCTGATGGTTAT
TTACAAAGATCTATGTATAGAAAACCCACTTGGAATGGACAATACACGAATTTCCATAGT
TGGGTTCCACTGAGTCGAAAGAGGAACTTAATTCACTCTTTATCATCTAGGATTAAGCGA
ATCTGTTCTAGTGACACAATAAATGAAGAATTACTTCATCTTCGACAGACCCTCATCAAA
AACGGTTATCCACCGAGGTTCGTTGATTGCAACTTAACATCTGGACGTCAGCAAGAAATA
ACTTTGACAGTGCAGAAGGAAACCTTGTTTATGAATATGGAATTCAAGGGAGACACGGCT
GCTGAAATCCTGAATAAACGGATTTCAAAAACGTTGAATAAAACTTTCTACACAGCCAAG
CTCCGAATCGTTTTCTCTAGCCGGCCTACCATTCGGGGGTGTGTTAAGGATAAACTTTCG
CTTTGGGCCACATCGATGTGTATTTATAAATTTACTTGCTCATGTGGAGCACGTTATATA
GGCCGCACAAAGCGATCGCTTTCCAAACGTATCTCTGAACACTATCCAGCTTGGCTCCTA
AAAGGTGAATGTAAAAAGATAACCAGTTCGATACAAGAGCATTTGATCAATTGTGGACAC
ATTGCTCCAAAAGACACGTCTTTTAAAATAATCTGTAGAGTTAAAGGAACCGGATCAAAG
GGAGGTCGAATCAATATTTTATGCACTGCTGAGGCATTGGCAATCCATGAATTCAAGCCT
GAACTTTGCGTGCAGAAACGATTTGTCCAACCTCTTACCCTTCCTTGGCCCTAA
>lcl|HE601626.1:20438316-20517563():23262-25442 ORF1_HE601626.1:20438316-20517563():23261:25441
ATGACAGTTGAACTAGATCGCAACATATCTCTAAGAAGTCACGCATTGTTTGAATTGTCG
GTAGATGAACGTAAACAATTTGAAGATTATGTTACTGATGTTACTGAAAAACAGTCACAA
AAAGCTAAACGTAAACATTTAGAAACATTGCAACATGTAGACGTGATTAAGAAGTTTCCA
GAACATCCCGAAAATTATGTATTTAATCATTCTTCTATTGAACTTTCGACAATCCAAATG
CAGGCCCTATCATTGAGTCCCAAATCCTGTAATAGCACCTCTAAAAGCAGTAGACTTTAT
ACGCAAATTCAATTCGAAAATCTATCGAACCAAACTCATGATCTTATGCCGACATCCCCA
CAAAATCTTCAGCATTTCAAATCCACACTTCTGGACTGTAGTCATGGATATGTTAATATA
CAATGTGCTAAGAATAACTTATTAACTAAGAACCACCTGGATCAGCTAATTCTCCTGAAA
AGAAATAAGGATTTAATCTTAAGTAAACCCGACAAAGGAGCTGGTGTAGTATTACTTGAC
CGTCAAGAATATTTGTATAAAATGAGGTTAATCCTAGAGGATGTCACTAAATTCGCCAAA
CCTAAAGGAGAAGGTGACAAAACACTGCAGATTGAAAAACAGCTAACGGATATTGTTAAA
AATCTTAAAAATAAGGGGATAATAACCCAGGATTTATATGATCACATACTCCCAATGGGT
TCAATCATCCCACGCTTATATGGACTACCTAAAGTACATAAAGCTGGTTTACCAATACGA
CCTATTTTGGATATGTCAAGCTCACCATACCACCGAATAGCCCAATGGTTAGCTGAGAAA
TTGGAGCCAGTTAGAAGGCAAGTATTTAACTATTCTATTCATGATACTTTTCAATTTATT
GATCGTATTAAGGATGTTAATACTTCCAGAAAACACATGTTCTCGCTTGATGTTAATTCT
TTATTCACTAGTGTACCGTTAACGGAAACGATATGTTATATTTGTGAGTATATTGACTTT
AACAACTTGGATCTAGGTATTCCAACTGAACACTTAAAAGAAATATTGTTACGTTGTACC
TTTAATGTCCAGTTTAGTTTCAACAATGAAATATATAGACAAAGAGATGGGATTGCAATG
AGATCTCCATTAGGTCCAATTCTAGCAGACTGCTTCATGGCAAAACTAGAAAACGATCAA
CTCAGTTCAATGATAAATCGATTCCAACTATACGTAAGATACATGGACGACACATTTGTC
ATTTGTGACGATAATATTGATTTGGACGATATCTTACACTCATTTAACTCATGCCACTCT
TCTATAGACTTTACATTAGAAAGAGAGAAAGACCAATCAATCCCTTTTCTTGATGTACAT
CTATTGAGAAGAAGTAATGGTTCTTTAAAAAGATCTATCTTTAGAAAGCAAACATGGAAC
AGTCAACTAACCAACTTCTATAGCTGGGTTCCGTTAAATAGAAAGAGAAACTTGATTCAT
TCTTTATGTTATCGTATACATCGGATATGTAGTACGGAATGTATTAACGAAGAACTCGAG
TTCCTCAAGAAAACTTTAGTGAAAAATGGCTACCCAGACCGATTCATAGAGAAGAATATG
AATAGAAGTAGCGTCGATAGGAATCCTAGTTATTCAGTCCCAAAGAAAAGCCTTTATATA
AGTCTGGAATTTAAAGGTGATCGAACATCAGACATAATTAAAAATCGTTTAACAACAACG
ATTAAAAGGACATTTAACGCTGCAAAACTACGAATAACCTTCACTAGTAAGAACTTAATT
TCTGTATCCATAAAAGATAAGCTTCCGCGTTTGGTCGCCTCTATGTGCATCTACCAGTTC
ACCTGCTCTTGTGGAGCAAGGTACATCGGCCGTAGCCAGCGCTCGCTTTCGACTCGGATA
CGAGAACATATACCAGTTTGGTTCTACAATGGTGAAAGGAAAGCAGTTAGAAGTTTTATA
CTTGAACACTTAATCGACTGTAATCATTCGACGAATCCACAGTCTGATTTTAAGGTTGTT
TATATGATTCGTTCAAATCTACCAAGATTTCTTCGTATCAAACTCCTAAAAATAGCCGAA
GCTCTTACCATCCACGAGCTCAAACCAGAACTATGCGTACAAAAGAAGTACGTTTTATCA
TTATCGTTACCATGGCCTTAA
>lcl|HE601626.1:21712506-22041524():228520-229602 ORF3_HE601626.1:21712506-22041524():228519:229601
ATGCAGTTTATAGTAAATCCTAAGCTCGTTTTCGCTTCTGTGAGACGTGCACTGATTCTT
GCTGATCTCTTCTTAGCTAAGCTAGAAAATGGTCCACTTAAGGAGGCTATTAAGAAGCTC
GATCTATACTGCCGCTACATCGACGATACATTCATAGTCGTGGATCAGAACACCAGTAAG
GATGAACTACTTGAACAGTTCAACAGTGTACATCCAGCGATTAGCTTCACTGGTGAAGGC
GAGTGTGACATGAAGCTGAATTTCCTTGACGTTACACTAAGCAGGCGAAGTGATGGCTCG
TTAAGTAGAAGCGTGTATAGAAAAAGACCCTCTGCCTGCCAATACACTCACTTCTATAGC
TTTACACCTATCCAATATAAGAGAAACTTGGTTAAATGCCTCACTAGTAGAGCAAATAAG
ATCTGTTCTGTTGATACTTTAAGTCAGGAACTGGAATTTATCTATAACTCACTGACTGAG
ATCGGCTACCCTGCTGCGTTCATCAAAAAGTACATGTATGATACAAGGAAGAAATCTGAG
ATTTTAACTGTTCGTAAGAAGCCTCTATACATGAAATTACCATTCAACGGGGATGTAGCT
AGTGAAACTCTGAAAGATAGGTTAACAACAGTAATTAGTAGAACTTTCTACGCAGCCTAT
CTTGCATTGACTTTCTCGAGTCGACCAGTGATGTCTACTCAAACGAAGGATAAGTTACCT
GAGTTGGCCTCCTCCATGTACATTTATAAGTTCAGCTGCTCCTGTGGAGATAGCTATATC
GGGCGTACTACTAGGCAACTTAACCAACGAATGAGTGAACATCTACCAGCATGGTTTGGA
AAGGGCCAAATAAAAACAATACGCAGTTCTATCTTGGCACATCTAATTGATAGTGGTCAT
ATTGTCGATAAATTGAAATCATTTCAAGTGATCTATCGTATACCTCCATCGTTTCCCAAC
GGAGTTCGCTCCCGTCTACTTCATATAGCAGAAGCCATAGGGATTCGTACATTCCATCCC
AATTTATGTGTACAGAAGAAATTCGTAACCCCCCTATCCCTTCCGTGGCCGGACATAACT
TAA
>lcl|HE601626.1:21712506-22041524():206984-208438 ORF5_HE601626.1:21712506-22041524():206983:208437
ATGGGTTCAATCATCCCACGCTTATACGGACTACCGAAAGTACATAAAGCAGGTTTACCA
TTACGACCTATTTTAGACATGTCAAGTTCACCATACCACCGAATAGCCCAATGGTTAGCT
GAAAAATTGGAACCAGTTAGAAGGCAAGTATCTAAATATTCTATTCATGATACTTTTCAA
TTTATTGATCGTATTAAGGATGTTAATACTTCCGGAAAACACATGTTCTCACTTGATGTT
AATTCTTTATCCACTAGTGTACCGTTAACGGAAACTATATGTTATATTTGTGAGTATATT
GACTCTAACAACATAGATCTAGGTGTTCTAACTGAACACTTAAAAGAATTATTGTTACGT
TGTACCTTTAAAGTCCAGTTCAGTTTCAACAATGAAATATATAGACAAAGAGATGGGATC
GCAATGGGATCTCCGTTAGGTCCAATTCTAGCAGACTGCTTCATGGCAAAACTAGAAAAC
GATCAACTCAGTTCAATGATAAATCGATTCCAACTATACGTAAGATACATGGACGACACA
TTTGTCGTTTGTGACGATAATATTGACTTGGACAATATCTTACACTTCTTCAACTCATGC
CACCCTTCCATAGACTTTACATTAGAAAGAGAGAGAGACCAATCAATCCCTTTTCTTGAT
GTACATCTATTGAGAAGAAGCAATGGTTCTTTAAAAAGATCTATCTTTAGAAAGCAAACA
TGGAACGGTCAACTAACCAACTTCTATAGCTGGGTTCCATTAATTAGAAAGAGAAACTTG
ATTCATTCTTTATGCTATCGTATACATCGGATATGTAGTACAGAATGCATCAACGAAGAA
CTAGCGTTCCTCAAGAAAACTTTGTTGAAAAATGGCTACCCAGACCGGTTCATAGAGAAG
AATATGAACAGAAGTAGCGTCGATAGGAATCCTAGTTATTCAGTCCCAAAGAAAAGCCTT
TATATAAGTCTGGAATTTAAAGGTGATCGAACATCAGACATAATTAAAAATCGTTTAACA
ACAACGATTAAAAGGGCATTTAACGCTGCAAAACTACGAATAACCTTCACCAGTAAGAAC
TTAATTTCTGTATCCATAAAAGATAAGCTTCCGCGTTTGGTCGCCTCCATGTGCATCTAC
CAGTTCACCTGCTCTTGTGGAGCAAGGTACATCGGCCGTAGCCAGCGCTCGCTTTCAACC
CGGATACGAGAACATATACCAGCTTGGTTCTACAATGGTGGAAAGAAAGCAGTTCGAAGT
TCTATACTCGAACACCTAATCGACTGTAATCATTCGACGAATCCACAGTCTGATTTTAAG
GTTGTTTATATGATTCGTTCAAATCTACCAAGATTTCTTTTAAAAATAGCCGAAGCTCTT
ACCATCCATGAGCTCAAACCAGAACTATGCGTACAAAAGAAGTACGTTTTATCATTATCG
TTACCACGGCCTTAA
>lcl|HE601626.1:21712506-22041524():284955-286598 ORF8_HE601626.1:21712506-22041524():284954:286597
ATGAATAACCTACTGCGTGATCAAACTAAATTCCAAAAGCTTGGTTCATGTAAAGACCAC
AATGAAAAGACTGAACGCCAACTAACTGAGGCATTAAAATTTTTAAAACAACACCAATAC
ATCTCTGAGCATACCTATAATGAGCTCAAGACTTCTGGAACATATACTCCTCGACTCTAT
GGCCTACCTAAGATTCACAAACCTGAGGTTCCTTTACGCCCAATTCTGGACATGTCAAAC
TCACCATACCATTCAACAGCAAAATGGTTAGTGAAATTATTGGAACCATTACACCAAGAA
CTGGTTAACCACAGTGTTAAAGACGTGTTTGAATTTGTGGATTCAATAAAAAATAGGAAT
ATAAATGGTAAAACCATGCTATCACTAGACATAGCATCTTTGTTCACTAACATCCCCCTG
ATTGAAACTATCAATTACATATGTGAACAAGTGCTAGAAAAGAAAATAGGGATACCGATT
CCAATAAATAAATTGAAAGAACTCCTGTTGAAATGTACTATGAATATCTACTTTAAGTTT
AACAATGAATTTTACAGACAAGTAGATGGAGTAGCAATGGGATCACCACTAGGCCCGATC
CTTGCTGACATTTTTCTGGCCAAACTGGAAAATGGACCGTTAAAAGACACCTTAAGTAAG
CTAGACTACTACTGTCGATACATAGATGACACACTAATCGTATGCGACGAAATGGTTGAC
AAACAGGAGATGTTAGACTTTTTCAATAACGTCCACCCAGCTATTCAATTCACCAGCGAA
GAAGAGAAAGACAATAGTATAGCTTTCCTCGACGTCCTACTTTCTAGAAGGAGAGATGGT
TCCATCAAACGAAATACATTTAGAAAGAATACATGGACGGGTCAGTATACCCATTTCCAA
AGCTTCACTCCTCTTCAGTATAAAATAAATTTGGTTAAATGTCTCAGTCACAGAATCAAG
CTATTATGTTCTGAGGACACTGTTGAGAGTGAAATAGATATACTGAAAAATACATTGCGA
AGGAATGGCTACCCGGATAAGTTCGTTAAGAAATACCTAGTAGAAAGTACTGTTAAAATA
AGAAGAAATTGTGAAACAGTGAGTAAAAAAACCTTGTATTTGAAACTGGACTTCAAAGGT
GACATAGCGAGTGATATTCTAACACGCCGACTGAAAAGATCGGTTGAAAGGACGTTTTAC
GCCGCTAAGCTACACGTCACTTTCTCAACTAAACCAGTACTCACACAATTAATCAAGGAT
AAGTTACCGAAGATGGGCTCTTCCATGTGTGTATACCAATTCAACTGCTCCTGTGGAGCT
AGTTACATAGGCCGTACTCAGAGGGCTTTATCCTTGCGTATTCGTGAACATGTACCAGCA
TGGTTGGGAAAAGGAGTCACTAAATCCATTAACAGCGCCATCCTTTCTCACTTGGTAGAC
AGTGAACATCATATCAAAATAGAAGAAGCCTTCTCTGTTTTATATCAAGTTCCGAAAACT
CTACCTCAAAGAGCTAGATTACGATTACTTTACATAGCCGAAGCCATCTGGATCAACTCT
AGAAAACCAAATTTATGCATCCAAAAAAAGTATATCCAGCCACTATGTTTACCTTGGCCT
ACGACTGGATCACCGGTTTCCTAA
>lcl|HE601626.1:22689160-22729827():28419-29828 ORF1_HE601626.1:22689160-22729827():28418:29827
ATGTCAAACTCACCATACCATTCAACAGCAAAATGGTTAGTGAAATTATTGGAACCATTA
CACCAAGAACTGGTTAAACACAGTGTTAAATACGTGTTTGAATTTGTGGATTCAATAAAA
AATAGGAATATAAATGGTAAAACCATGCTATCACTAGACATAGCATCCTTGTTCACTAAC
ACCCCCTTGATTGAAACTATCGATTACATATGTGAACAAGTGCTAGAAAAGAAAATAGGG
ATACCGATTCCAATAAATAAAATGAAAGAACTCCTGTTGAGATGTACTATGAATATCTAC
TTTAAGTTTAACAATGAATTTTACAGACAAGTAGATGGAGTAGCAATGGGATCACCACTA
GGCCCGATCCTTGCTGACATTTTTCTGGCCAAACTGGAAAATGGACCGTTAAAAGACACC
CTAAGTAAGCTTGACTACTACTGTCGATACATAGATGACACACTAATCGTATGCGACGAA
ATGGATGACAAACAGGAGATGTTGGACCTTTTCAATAACGTCCACCCAGCTATTCAATTC
ACCAGCGAGGAAGAGAAAGACAATAGTATAGCTTTCCTCGACGTCCTACTTTCTAGAAGG
AGAGATGGTTCCATCAAGCGAAATATATTTAGAAAGAATACATGGACGGGTCAGTATACC
CATTTCCAAAGCTTCACTCCTCTTCAGTATAAAATAAATTTGGTTAAATGTCTCAGCCAC
AGAATCAAGCTATTATGTTCTGAGGACAGTGTTGATAGTGAAATAGATATACTAAAAAAT
ATATTGCGAAATAATGGCTACCCAGATAAGTTCGTTAAAAAATACCTAGTAGAAAATACT
GTTAAAATAAGAAATTGTGACACAGTGAGTAAAAAGACCTTGTATTTGAAACTGGACTTC
GAAGGTGACATAGCGGGTGATATTCTAACACTCCGACTGAAAAGATCGGTTGAAAGGACG
TTATACACCGCCAAGCTACACATCACTTTCTCAACTAAACCAGTACTTACACAATTAATC
AAGGTTAAGTTACCGAAGATGGGCTCTTCCATGTGTGTATACCAATTCAACTGCTCCTGT
GGAGCTAGTTACATAGGCCGTACTCAGAGGGCTTTATCCTTGCGTATTCGTGAATATGTA
CCAGCATGGTTGGGAAAAGGAGTCACTAAATCCATTACCAGCGCCATCCTTTCTCACTTG
GTAGACAGTGAACATCATATCAAAATAGAGGAAGCCTTCTCTGTTTTATATCAAGTTCCG
AAAACTCTACCTCAAAGAGCTAGATTACGATTACTTTACACAGCCGAAGCCATCTGGATC
AATACCAAAAAACCAAACTTATGCATCCAGAAAAGGTATATCCAGCCACTATGTTTACCT
TGGCCTACGACTGGATCACCGGGTTCCTAA
>lcl|HE601626.1:22788353-22972621():25529-27565 ORF1_HE601626.1:22788353-22972621():25528:27564
ATGTTTAAACATCCATCAAATTCCAATAATGACACGATTAGAAACAATTCCAAAGAACTA
GATATAAACAAAATTGTTGTGAATCTATCTGACAAACATTTAAATCAACACGAACTATCA
TTGCCTAAAAAAGGCCTCAATTTCAATTTGAGCAAAACACAACTTATGGCTTCTGAAAAT
ATTCCGGTTATTGAACCTGCCTTAAACAACGTTCCGACTGATCAAGCGAATTCAGTGAGG
TCTAAAATCTCAAATGCGTTATTGAAACAAAAACCAAATACACCTAATCTATGTAAAGAA
GAAATGTATGCTCTAAAACAACTACGTAAGGACAGAAAAATTGTTATTATGAGAGCTGAC
AAGGGAAATACTACTGTTGTTATGAATAATTCTGATTATGAGAAAAAAGTCAATGAACAT
CTCCAATCTGGTCCTTATGAAAAAATCAAGATTAACAAATGTAGAGCAATTTTGAATAAG
TTGAAAGCCGAAACAGCCAAAATGCTACAGGATTTAAAACCGAAACTAGGACCATCTCTA
TGGTTTTCTCTATATCCGAAAAGCAACAAACCATGCAGATTTTATGGATTACCAAAAATA
CATAAAACAGATGTCCCAATAAGACCTGTTGTTGATTATACCAATTCACCAACCTATAAT
CTTTCTAGATACCTAGCTAAGATTCTAAAACCATATGAAAGCCTAATCAAACACGGAATA
AAAAATTCGAATGATTTTAAAGATGTTATCTCTAATATTCATATAGAAGAAGATGAAATA
ATGGCAAGTTTTGATGTTTGCTCATTATTCACTAATGTTCCAATTAAGAAAACATTAGAT
ATTATATATAATCTATTAGATTCCGACATTGATCTTAAACAGCGCTGTCCTCTAGTTACC
ACAGATATTATTAAAGCGTTAGATCTATGTTTACATTCAACTATATTCAGTTTTCGAGGA
GATTTATACAGACAGACAGAAGGTGTAGCTATGGGATCACCAGTCTCCCCAATTGTTGCT
AACCTCTTTATGCATTCATTGGAAACTAGTGCCATCTCATTATGTTCTCAGGCACCAAAA
GTATGGTTAAGGTATGTAGATGACACCTTTGTCATTATAAAACGGGACCATTTGGATGAA
CTGTTTAAACTTATCAACAACTTTGATAGAAAAATCAAGTTCACCAAAGAGTTGGAATCT
CCTGAACACAAATTACCTTTCCTAGACTGTTTAGTTGAAAGGAAAGATTATGATAGCTTA
AAAATTAGTATATTCCGAAAGCCGACTAATTCAGGAAAATTTCTAGATTTTAAATCGGCA
CATCCACACTCGACCAAAGTGACAGTAGTCAAAAATATGATTACAAGAGCTCAAAAACTT
GTCACTGAACCAAACGATATGAAAAAGGAAATAAATTTAGTTACATCTACCCTAATGGTG
AGCAATTATCCAAAAGATTTTATTAAAAGAATAATTAAAAATGAAAGAAAAGACGACATT
GTTAATACAAAAAGATTACGGAAAAAGGAATGGGTTAACACAGTGGTGATCCCATATCGG
AAAGGAGTTTCGGAAGATATTCGAAGAATCTTAAATAATCAAAATATAAGATTATTTTTT
CGAACAAACAATAATCTAAGATCAAAATTAGTAAGAATTAAAGATCCAATACATAAAGAA
GAACAACAAAATTGTGTCTATGAAATCAAATGTAGTGACTGCAATGCAACGTATGTAGGT
GAAACATCAAGACAACTGAATGTGAGGGTGAAGGAACACAAACAATGCTTGAAACACATT
CCTAAATCCTCAGATGATGTAAGGAAATTGGAGAACAAATCAGCGATAGCATTACACTCG
ATAGAATCGGGTCATACAATTGATTTCGTTCACACAAAAATCCTTCAAAAAGATTTCAAT
TCTTACAAGGAAAGACAAACAGCTGAAGCCCTATACATTTGGGCTAATCCAAACCATATT
AATAGGAGGGATGGAATGCAATTAGCAGTACCATGGCAGCTAATCATTAATAAGTAA
>lcl|HE601626.1:23517877-23537790():18043-19662 ORF1_HE601626.1:23517877-23537790():18042:19661
ATGGTTATTATGAACAAATGTGAATATAAGGGTAAGATGTTATCCATCCTCAGTGATGAA
AGTAAATTCATGCCTGATGTTGAATTTGGAGGTATTAACAAACTAGAGGGAAGAGTCAAT
TCAAACCTGGAAAAATTGCTTCACATGAATATTATTGATAAAGAGGAATTTAATCTCTTA
AAACCTATGGGTTCAGAGTATCCTCATTTATATGGACTACCTAAAATTCACAAATCAAAT
ATTCCTTTACGTCCAATTTTATCAATGTGCCGATCACCCACACATAACCTAGCCAAATGG
CTAACAAAATTATTGGATCCTATTCGAAGACGTATATGTAAGTATTCTCTAAAGGATTCT
TTTGAATTGGTCGGTCATTTAGGTGACATTAATATCAAAGGAAAACCTATGTGCTCATTT
GACGTGAATTCCTTATTCACAAATGTACCTTTAAAAAAGACTATTGACATTTTATGTGAC
TATATATCGTTAAACGACCTTAAATTACATATCCATTTAAAAATTCTTAAAGATTTATTA
CTTTTATGTACTGATCAAGTTCAGTTCACTTTTGAAGGCGAATACTTTCGCCAGATTGAT
GGGGTCGCTATGGGTAGTCCGTTAGGACCATTATTAGCAGATGTGTTTATGGCACATGTA
GAAAATTTATCTGAAGACTTAATCAAAAACATGTCACTTTATAAGAGATATGTGAACGAT
ATCTTAGTAATCTGTGAAAGAAAGGAAGATATAAACTGCCTTTTGAATAAATTAAATACC
ATCCAAAACCACATCAGTCTTTCATGTGAAGAGGAGAAGAACGACCAGCTACCCTTCTTA
GATGTACTTCTAAACAGACGAGAAGATGGCTCAATAAAACGATCCATTTTTCGAAAACCA
ACGTGGACGGGTCAATATCTTAGTCACTATAGTTATTGCCCTGTACAATACAAACGTGGT
TTGGTAAAGTGCCTTTTTAACAGGCTTCGTCGTATTTGCACAAATGACGCTATTGATGAC
GATGTTAAGTTGTTAACCAAGACATTATTTGGGAATGGCTATCCACCTAAATTTATCAAT
AGATGGAAAGTTCAGGGCACAGTGAGACCTACTGTAGCCTTGGTAGAGAAAAAGCCTGTC
TACGTCACCTTACCATTTAGAGGTGATTCAAATAGCCTTTTATTCAAACAAAGGCTTAAA
TCGGTTATCAACAAAACGTATTGTGCTGCGAAAGTCATAATCAAGGAAAGAACGAGGTCC
ATGCTTCATTCAAAACCTAAAAGACATGAAAACGATTGTGTCACATCCCACTGCGTTTAC
CAATTTAAATGTGTGTGTGTTCACACATACATAGGGAGGAGCAATCGTGATCTGAAAATT
AGGGTGGATGAACATGTGCCAAAATGGTTGCAAAAACAAATACAGTCGAATGACCCAATA
AGAGTAGAGGATAAACATCCATCATCCTCTATTGCTAAACATATAATCGAAACAGGTGAT
AAGATTGATCTTAACTCGGCTTTTGTGGTGTTGTATAAAAGTGTGAAAGGGCGTATACTA
AGGTTTATTGAAGCCTTAGCCATACGAAAATTCAAATCCCCTTTGTGTATTCAGAAATAG
>lcl|HE601626.1:24775794-25068019():59581-61119 ORF1_HE601626.1:24775794-25068019():59580:61118
ATGGAAGAGCCCATCTTCGGTAACTTATCCTCGATTAATTGTGTGAGTACTGGTTTAGTT
GAGAAAGTGACCTATGGCCTACCTAAGATTCACAAACCTGAGGTTCCTTTACGCCCAATT
CTGGACATGTCAAACTCACCATACCATTCAACAGCAAAATGGTTAGTGAAATTATTGGAA
CCATTACACCAAGAACTGGTTAACCACAGTGTTAAAGACGTGTTTGAATTTGTGGATTCA
ATAAAAAATAGGAATATAAATGGTAAAACCATGCTATCACTAGACATAGCATCCTTGTTC
ACTAACATCCCCCTGATTGAAACTATCGATTATATGTGTGAACAAGTACTAGAAAAGAAA
ATAGAGATACCGATTCCAATACATAAAATGAAAGAACTCCTGTTGAAATGTACTATGAAT
ATCTACTTTAAGTTTAACAATGAATTTTACAGACAAGTAGATGGAGTAGCAATGGGATCA
CCACTAGGCCCGATCCTTGCTGACATTTTTCTGGCCAAACTGGAAAATGGACCCTTAAAA
GACACCCTAAGTAAGCTAGACTATTACTGTCGATACATAGATGACACACTAATCGTATGC
GACGAAATGGTTGACAAACAGGAGATGTTAGACTTTTTCAATAACGTCCACCCAGCTATT
CAATTCACCAGCGAAGAAGAGAAAGACAATAGTATAGCTTTCCTCGACGTCCTACTTTCT
AGAAGGAGAGATGGTTCCATCAAACGAAATACATTTAGAAAGAATACATGGACGGGTCAG
TATACCCATTTCCAAAGCTTCACTCCTCTTCAGTATAAAATAAATTTGGTTAAATGTCTC
AGTCACAGAATCAAGCTATTATGTTCTGAGGACACTGTTGAGAGTGAAATAGATATACTG
AAAAATACATTGCGAAGGAATGGCTACCCGGATAAGTTCGTTAAGAAATACCTAGTAGAA
AGTACTGTTAAAATAAGAAGAAATTGTGAAACAGTGAGTAAAAAAACCTTGTATTTGAAA
CTGGACTTCAAAGGTGACATAGCGAGTGATATTCTAACACGCCGACTGAAAAGATCGGTT
GAAAGGACGTTTTACGCCGCTAAGCTACACGTCACTTTCTCAACTAAACCAGTACTCACA
CAATTAATCGAGGATAAGTTACCGAAGATGGGCTCTTCCATGTGTGTATACCAATTCAAC
TGCTCCTGTGGAGCTAGTTACATAGGCCGTACTCAGAGGGCTTTATCCTTGCGTATTCGT
GAACATGTACCAGCATGGTTGGGAAAAGGAGTCACTAGATCCATTAACAGCGCCATCCTT
TCTCACTTGGTAGACAGTGAACATCATATCAAAATAGAAGAAGCCTTCTCTGTTTTATAT
CAAGTTCCGAAAACTCTACCTCAAAGAGCTAGATTACGATTACTTTACATAGCCGAAGCC
ATCTGGATCAACTCCAGAAAACCAAATTTATGCATCCAAAAAAAGTATATCCAGCCACTA
TGTTTACCTTGGCCTACGACTGGATCACCGGTTTCCTAA
>lcl|HE601627.1:762089-781088():16792-18999 ORF2_HE601627.1:762089-781088():16791:18998
ATGGTCGAAAAGGTCAGGTTGGAATTTCTAAATAAATGCATTAATGACAACCACTTTCCA
TGGATTTATAACAAAATGCTTCGACGAAATAAAGTGCGAATGACAATTTCGAATCTGAGG
AAGTTAACACAAATTCAGATTGACTCGTGTATTGACAAAATAAACCAATACAAAGAAACT
TGCACACATTTCATACCACTTATTGAACAACTATCCATCATTTGCCATATCAAACTAATA
AACTTCTGCAAAGGTATATTAGAGAGAACGGCGAACCGAACATGGACGAAACTCAACCGG
TCGCTATCAAAGACCCGAACGATTTCAGAATTTCCAGAAAATCTCACAGAACGTGTTCAT
AACTTATCTAACTTCAATCTTGACAAGGTTCACCTAGAAGCTCTTTCAATGGGACTAAAC
TACAAAGTACCACCGAAAAGAATCGACAAGAATTTGGTGGACGCCAATTTCGAAAACCTC
TACAGCCAGTTCTCAAATTTGACTCCAACATCAGCTGAGAATGAGGCATGGTTCAAGGCC
AAATTAGTTGATATATCCCAGCAATTTGCAAACACTCCAATCAACCAAAAATCTTGTCTA
ACGAATGAGCACAGGGAAGCATTGAAGGAACTTAAGAACAATTCCACAATAACAATCTCC
AAACCAGACAAAGGTTCCGGTGTTGTAATCATGAATAAGGAGGACTACATAACCAAAATG
AACGTGATCCTCTCAGACTCTGCTAAATTTAAATCAGATTCACAGATCGATAACGTGAAG
TTGGTCGAAAAACAAATATGCCGAGAACTACATCTACTCATGCTTCACGGTTTTATCACC
GAGGCCCATTATAAAATGCTCAAGCCCATTGGTACATGCACACCAGAAATGTATGGCTTA
CCGAAACTGCATAAGCCTGGAACACCTATGAGACCAATTTTGTCCATGATAAATTCACCA
TACCATAAGCTAGCAAAGTGGTTGAAAGGAATTTTGGATCCTGTTTGTAAACAACTGTCG
ACACATACTGTCATTGATTCCTTTGAACTTCTCCCAACCTTGGAACACTTGAATATTTCT
AATAGTCGGATGTGTGCTTTCGATGTAAACTCTTTGTTCACAAATGTACCTCTCGAAGAA
ACTGTGGAATTTATTTGTGATTTCATAACTTCACACAACATAAGAATACCCATTCCTACT
ACCTATCTTCGAGATCTAATTTTGCTGTGCACAAAGAATATAAAATTCTATTTCCAAGGT
AAAGCATATATGCAAATCGATGGAGTGGCTATGGGAAGCCCTCTCGGACCTGTTTTAGCA
AACTTATTCATGGGAATGATAGAAGGGCAAGTGAGTCACTTCATTGATGGTATTACACTT
TACAAACGATATGTCGACGATATTCTTGTCATATTACCACAGTCTACAGATATTAATCAG
GTCAATGATTTATTTAATGCAATTCACCCGAATCTGAAAGTCACTTATGAGGAAGAAAAC
AATAATGAACTAGCTTTCCTCGACATCCTGCTCCATCGCCGTCCAGACGGATCGATCAGA
CGCAGAGTACATCGCAAACCCACCTGGTCGGGACAGTACCTCCACTTCACTAGTTTCTAC
CCCATACAATATAAACGTTCTATTGTCAAAACGTTATTCACTCGGGCAAGTACAATCTGC
ACTGTAGATACATTGGACGACGAATTTAAGTTTATTACTGAGACACTTAAATTAAACGGA
TATCCTGAAACGTTTATTGGTCATCAGAACACAAATACGACGAAACTGATAGCAACGGAT
GTGCCCAAGAAACCAGTATACCTACAGTTACCTTTCAAAGGTGATCATTGCATGAAAATT
ACAACCAAACAGACTGCAGCTGCAATAAGAAAGACCTTCAATGCAGCTAATCTGAGGCTT
ATCACAACAACTCAATCGATCTCAGTTAACCCTATCAAGTCTCCAAGACCGATTCAGTCC
AAATCCCACTGTATTTACCAATTCACATGTAACTGCGGAGAAAGTTACTTAGGTAGGACA
GATCGCCGATTGGAGGACAGGATAGGGGAACATATTCCAAGATGGTTAATCAAATCCATG
ATTCATCCACCTAGCCCGTCATCTCAAGATCGATCAAGAAACCCAGCCTCGTCCATTGCA
AAACATCTAATGATGAGTGGTCATCAAATTGACCCAAAATCAGCCTTT
>lcl|HE601627.1:5775197-5818614():254-2743 ORF1_HE601627.1:5775197-5818614():253:2742
ATGTATAGCGCAAATACATCACATTTTTCAGATCAACTACGTCTTCTCATTGTTCTATCG
AAATTTATAAAAGGGACTAATTGCTTTAAATTCTTGAAAAGAAGACTCCCTTCGTCTTGC
ACTAAACGGTTAGATGAACTTGCTAATCTGAAGTGCAAAATTGCATCGGAAAAGGTAAAA
CTGGAGTTTTATAAAACTTGCATTAGTACACACATATTTCCAAGACATCTCTATAAATTC
TTACGATCTAATAAGTTACAACCAAATGTGTCTAATCTTTTGCGTCTGGCGAAATCTCAT
AAAGAAAAATGTAATGATATGTTGAATAAACTAATTGAACTTCATACTCAGGCATCATGC
GTATTATCTAATCTCTCTCTTCTTTGTCGTATTAAATTTATGAATTTTTGCAGTACTGTG
GTTGCTAAAACAAATCATACTACTAAACAAAAGCTGAGTAAAACTCTTGTGTATGATAAT
GATGGAAATTTATTTCAATTTAACCCGGATAAATATGTATCAAATTTATCAACTGTTAGG
CTTTCTGTATTCGAGAAAGAAGCTCTATCACTCGGATTTAATTTCTCCGTTGCACATACC
AAGATTTCTGATCTGTCGATAGATGCTCAATTTGAAAGTCTTTATGATCAGTTGAACCCT
CTTGTCCCAACCACCCTGGATAAGAAAAATTGGTTAAAGGTGAAATTGGTTGATGTTGCC
CACCACTTTCACGGATCTCAAGTCAGACAAAGAAGTATTTTGACTCCTAAACATTTCGCT
GCGTTAAAAAACCTCCAATGTAGGTCAGATATTGTGATCCTCAGACCTGATAAAGGTTCT
GGGGTGGTCGTTATCAATAAATGTGAATATAAAGACAAAATGTTATCTATACTGGGTGAT
CAAAGTAAATTCTTACAGGACGTTTCTTCTAATATTAATGTTAGAAAATTGGAATCCAGA
GTGAAGTCCAATCTATTAAAGCTTCTTAAAATGAACGTCATAAACAACGAGGAGTTTAAT
ATACTAAAACCCTCGGGTTCAGTTCTCCCGAATTTATATGGATTACCTAAAATTCATAAA
CCTAATATTCCATTACGACCAATTTTGTCTATGCGTGGTTCTCCCACACACGAGCTAGCT
AAATGGTTAGTAAAACTGTTAAACCCAATTCGTGCTAATCTATGTAAGTTCTCTTTAAAA
GATACATTTGAACTAATCGATTTTCTTGGTGACATTAATATTAAGGATAAATCTTTGCAT
TCATTTGATGTAAACTCCCTCTTCACGAATGTACCGTTAACAAAGACGGTGGATTTCCTT
TGTGACTATATTTCAAAAAACTTTCCCCTTTTTCCTATTCCGTCACCATTTTTGAAAGAT
TTACTTTTATTATGTACAGCTAATGTTCAATTTACATTTGAGGGTGAATATTTCCGACAA
GTTGATGGTGTAGCTATGGGTAGCCCTTTAGGGCCTCTCTTAGCTGAGGTATTCATGTCA
TATGTGGAAAATATGACGAGCGACCTCATTGGTGAGACAACTCTATATAGAAGATATATG
GACGATATTCTAATTATATGTGATAAGCATTTTGATGTTTACCGATTATTGGATAAACTC
AATGGTGTTCAAAATGATATTGTGATGACACATGAACCAGAAAGTAACGGCCAATTAGCC
TTTCTAGACATACTTTTAAGTCGAAGGGATGATGGCACTATTAGACGGTCCGTGTATAGG
AAACCAACTTGGACGGGACAATACCTAAATTTCCATAGTTTCTGTCCATTGCAATACAAG
AGAGGTCTAGTTAAGTGCCTCTTTAAGAGGACTCGAAGAATATGTACCTCTGATATGGTG
GAAAAAGAGGAGAAGTTACTGACTGACACGTTAATAGCAAATGGTTATCCACTCAAGTTT
ATTAATAGGTGCAAAAGTCAATTAATGCCAAGACCTCTAATTTATTCAGTGCCAAAGAAA
AAGGTTTACATCAATCTACCATATAGAGGCGAATCAAACAGTATAGTTTTAAGGCAGAGA
TTGAAAGCAGCCATTGAGAATACGTATTATGCTGCTCAGTTGGTAGTGATTGAAAAGTCT
AAGGCCATGATTCATAATAGACCCAAACAATGCACTAATGATTACGTCACATCCCATTGT
ATTTACCAATTTACATGTTTGTGTGGACACACATACATAGGGAGGAGTAATCGAACAATG
CAATCAAGGGTCAATGAACATGTACCCAGATGGCTTCAAAATCAGTGTGTGTCAAATGAT
CCGATCAATGTAGGCGGTAGAAAACCATGTTCATCGATAGCAAAACACATTATTGAGACG
GGGCACAAAATTAACATTAATACAGCATTTAGAATGTTGTATAGAAATTGTCAAGGTCGA
ATTCTTAAGTTTATTGAAGCCTTAGCTATTCGTAAATTGGTTTCAAATATACCAGGAGTA
AAGCAGTTACAAATCAATAGGATGGGATGA
>lcl|HE601627.1:10991169-11100916():14880-16136 ORF2_HE601627.1:10991169-11100916():14879:16135
ATGGCAAGTTTTGATGTTTGCTCATTATTCACTAATGTTCCAATTAAGAAAACATTAGAT
ATTATATATAATCTATTAGATTCTGACACTGATCTTAAACAGCGCTGTCCTCTAGTTACC
TCGGATATTATTAAAGCGTTAGATCTATGTTTACGTTCGAATATATTCAGTTTTCGAGGG
GATTTATACAGACAGACTGAAGGTGTAGCTATGGGATCACCGGTTTCCCCAATTGTTGCT
AACCTTTTTATGCATTCATTGGAAACTAGTGCCATCTCAATGTGTTCTCAGGCACCAAAA
ATATGGTTAAGATATGTAGATGACACCTTTGTCATTATAAAACGAGACCATATGGACGAA
CTGTTTAAACTTGTCAACAACTTTGATGAAAAAATCAAATTCACCAAAGAGTTGGAATCT
CCTGAACACAAATTACCTTTCCTAAACTGTTTAGTTGAAAGGAAAGATAACGATAGCTTA
AAAATTAGTATATTTCGAAAGCCGACAAATTCAGGAAAATATCTAGATTTTAAATCGGCA
CATCCACACTCGACCAAAGTGACAGTGGTCAAAAATATGATTACAAGAGCTCAAAAACTT
GTCACGGAACCAAACGATATGAAAAAGGAAATAAATTTAATTACATCTAGCCTAATGATG
AACAATTATCCGAAAGATTTTATTAAAAGAATAATTAAGAATGAAAGAAAAGACGGTATG
GATAATACAAAAAGATTACAGAAAAAGGAATGGGTTAACGCAGTGGTGATCCCATATCAG
AAAGGTGTTTCAGAAGATATTAGAAGAATCTTAAATAATCAAAATATAAGAGTATTTTTT
CGAACAAACAATACTCTAAGATCAAAATTAGTAAGAATTAAAGATCCAATTCACAAAGAT
GAACAACAAAATTGTGTCTATGAAATCAGATGTAGTGACTGTAATGCAACGTATGTAGGT
GAAACATCAAGACAACTGAATGTGAGGGTGAAGGAACACAAACAATGTTTGAAGCACATT
CCTAAATCCTCAGATGATGTAAGGAAACTAGAGAACAAATCAGCGATAGCATTACACTCG
ATAGAATCGGGTCATACAATTGATTTCATTCACACAAAAATCCTTCAAAGAGATTTCAAT
TCTCACAAAGAAAGACAAACAGCTGAAGCCCTATACATTTGGGCTAATCCAAACAATATT
AGTAGGAGGGATGGAATACAATTAGCAGTGCCATGGCGGCTAATCATTAATGAGTAA
>lcl|HE601627.1:17278536-17332176():27443-29863 ORF1_HE601627.1:17278536-17332176():27442:29862
ATGAGTTATTTTAGTTACCTAAAGAGCTGCAAGGATCATGCGACAGTAAAGGAACTCAGT
GGGTTTCTTAGTTATTCTGTCAAGCTTGCAATAGCGAATACTAGAATTGATTTTCTGAGA
AGCTGTATAGACAAACGTGAATATCCAAGACCATTTTTCAAATCATTACGCCGTAACCAT
ATTCATCCAAATCATCGATCTTTGAAACGCCTTACTTTGAATTATGTCGATGAAATTAAG
TCTAGAATCCCAGAATTGGAACGGAATATCTCATTACGTTCACACACGTTATTTGATTTG
TCAGAAGATCAACGTTTCAAATTTAAGGATTACATTGATACTGTTAGCAAAAATCGTACG
GAAGATATGACTTTGAAATTAATGAAAAGTTTAAAACAGACGGAGACTCAAGCTTCTTTT
CCCGAATCGCCAGAGAAATATGTTTTCAATTATTCAAGCATAACATTATCGACTATTCAG
CTACAAGCATTATCCCTTGGTCCTAAATTTTGTAGTACGTCTACTAACATTAATGAATTG
AATACTAAAATCCAGTTTGAAAGTCTTATCCGTCAAACAAATGACCTTATTCCAGTATCT
AATAAAGATTTTGAGCATTTCAAAACAACTCTTGTAGACTGTTGTAATCAATATGTAAAT
AAAATCCCTATAGTTGGTCGCTTACTCACAAAAAAACACAAATCTCAATTATCTGATCTT
CGGAAAAATCATGACTTAGTGTTATGTCGCCCAGACAAGGGTGCAGGAATTGTATTTATG
GATCGCCCTGACTATATTTCCAAAATATCTTCGATACTATCTGATCCGGTCAAATTCTCT
AAAGAAACCGTCCAAAATGACACAACTGAAAAAACCGAACAGATGCTAATTAAAATCCTA
AAGAAGATGAAAGATGAGTTCATTATCAATTGTGACCTCTTTGAACATCTCAAACCATCG
GGTTCTGTCGTACCTAGACTATATGGACTCCCAAAAGTTCATAAGAATAATGTCCCTTTA
CGTCCAATACTTGATATGAACAACTCTCCATATCACTCTATTGCTAAATGGTTAGTTGAC
ATTTTACAACCTGTTAAAAATCATATCAACAAATACAATGCTCTTGATTCCTTTGAATTT
GTCGACTCAATCAGAAATATCAACGTAATGGGTAAGAAAATGCTCTCATTAGATGTCACG
TCGTTGTTTACAAATGTTCCTCTCACAGAAACTATTTGTTTTTTATGTGACTATATTGAA
AATAATAATCTGGAGATATGTATCCCAAAACACTATCTTAAAGAACTACTCCTACGATGC
ACGCTCAACGTACAATTTAAATTTAATGATGGTTTCTATAGACAAACAGATGGAGTTGCA
ATGGGCTCTCCATTGGGTCCTCTTTTGGCTGATTGTTTCATGGCCAATCTAGAAAATTCA
GCACTTCGTCCAATAATCGAGAAATTTCATTTATATAAGAGATATATGGATGATACTTTC
ATTATTTGTGATGATGATATGGACCACAATGAAATATTAAATATTTTCAATAACTGTCAC
CCTTCAATTCAATTTACCTTAGAAGCAGAATCGAACCACGAATTCCATTTTCTTGATGTC
CATTTGAAAAGATTGCCTGATGGTTATTTACAAAGATCTATGTATAGAAAACCCACTTGG
AATGGACAATACACGAATTTCCATAGTTGGGTTCCACTGAGTCGAAAGAGGAACTTAATT
CACTCTTTATCATCTAGGATTAAGCGAATCTGTTCTAGCGACACAATAAATGAAGAATTA
CTTCATCTTCGACAGACCCTCATCAAAAACGGTTATCCACCGAGGTTCGTCGATAGCAAC
TTAACATCTAGACGTCAGCAGGAACTAACTTTGACAGTGCAGAAGAAAACCTTGTTTATG
AATATGGAATTCAAGGGAGACACGGCTGCTGAAATCCTGAATAAACGGATTTCAAAAACG
TTGAATAAAACTTTCTACACAGCCAAGCTCCGAATCGTTTTCTCTAGCCGGCCTACCATT
CGGGGGTGTGTTAAGGATAAACTTTCGCTTTGGGCCACATCGATGTGTATTTATAAATTT
ACTTGCTCATGTGGAGCACGTTATATAGGCCGCACAAAGCGATCGCTTTCCAAACGTATC
TCTGAACACTATCCAGCTTGGCTCCTAAAAGGTGAATGTAAAAAGATAACCAGTTCGATA
CAAGAGCATTTGATCAATTGTAGACACATTGCTCCAAAAGACACGTCTTTTAAGATAATC
TATAAAGTTAAAGGAACCGGATCAAAGGGAGGTCGAATCAATATTTTATGCACTGCTGAG
GCATTGGCAATCCATGAATTCAAGCCTGAACTTTGCGTGCAGAAACGATTCGTCCAACCT
CTTACCCTTCCTTGGCCCTAA
>lcl|HE601627.1:20051692-20069625():8372-10048 ORF2_HE601627.1:20051692-20069625():8371:10047
ATGCTTAAACCCGATAAAGGATCTGGTGTTGTAATTATGAATAAGTCCGATTACATAAAT
AAAATGGAATTGATTCTCAGTGATAAGAGCAAATTCATGGCTGATGTTGACTCTGATGGA
CTACATAAATTAGAAAAGAAAGTAAACTCGAATCTAACAAAATTGTTAAACATGAACGCT
ATTAACAAGGATGAGTTTCATTTATTAAAACCTATGGGTTCGGTGTATCCTCATTTATAT
GGATTGCCAAAAATACATAAGCCTAATATCCCTTTACGTCCAATTCTATCAATGTGTCGG
TCACCTACACACAAACTTGCGAAATGGCTTACAAAAGTATTAAATCCTATCCGACATCAA
TTTTGTAAGTATTCCTTGATTGACTCATTTGATTTAATTAAATACTTAAAGGATATGAAT
ATAAAAACAAAGACAATATGTTCTTTTGATGTGAACACTTTATTTACAAATGTACCCCTG
AGAAAAACTATTGATATTTTATGTGACTATATTTCACTTAATAATCTTCCATTGCCATTT
CCTGTTGAAACTCTTAAAGATCTATTATTATTGTGCACTGACAATGTAAAATTCACATTT
CAAGGTGAGCACTTTCGACAAATTGATGGCGTAGCTATGGGTAGTCCTTTAGGACCGTTG
CTGGCGGATGTGTTCATGGGGTATGTTGAAAATTTAGCTGAAAACTCAATCCAAAAGATG
TGTCTGTATAGACGATACGTTGATGATATCATAATCATAGGGGATAAATGTGAAGACGTG
AACCGCTTGTTAAAAGAACTCAATACAAGTCAGAAGCATATTTCCCTTACGTGTGAAGAA
GAGAAGAATAACAAACTTCCTTTTCTAGATATACTGATCAGTAGGAGAGAAGATGGTTCC
ATCCAACGTTCTATATATAGAAAGCCGACATGGACGGGGCAATACCTTAATTTCCATAGT
CACTGCCCAATTCATTACAAACGTGGTTTAATTAAGGGCTTATTCAATAGAATCAATCGT
ATTTGTACTAGTGATACTATTGAAGTAGAAACGAAGCTTTTAACTAATACGTTAATGAAT
AATAGTTATTCATTTAAGTTCATAAACCGCTGGAAGGGTTGCAATACGATTAGACCTATG
ACGCTTCTGGCACTCAAAAAGCGAGTTTATATTACATTACCATTCAGGAGTGACTCAAAT
AGTCTCATGTTGAGACGGAGACTAAAATTAGCCATAAACAGGACATTCTATGCAGCTCAA
CTTGTCATCATTGAAAAGACAAGGTCGATGTTTCACCAAAAACCTAGACAGCACATAAGC
GATTGTGTCACATCCCATTGTGTATACCAATTTACATGTATGTGTGGAAACACGTACATA
GGGAGGAGCAATCGTGATTTGCAAATAAGGGTGGCGGAACACATACCTAAATGGCTACAG
AACCAAATGAATTCGAATGGTCAAATAAGATCACAGGATGGACAAACATCTTCCTCCATT
GCGAAACATTTAATTGAAACTGGTCATAAGGTTGACATCATATCAGCGTTTGTAGTGTTG
TACAAAAGCCTTCAAAGACGCATACTTAGGTTTATTGAAGCCTCGGCTATACGGAAATTG
AAACCCCCTTTATGTGTTCAAAAACAATTTGTTCTTACCCTTAACCTACCCTGGTAA
>lcl|HE601627.1:20086776-20112393():14404-15789 ORF1_HE601627.1:20086776-20112393():14403:15788
ATGTACAATTCACCCTACCATAAAACTGCAAAGTGGCTAGTTCAAATCCTGGAACCCTTA
CACAAACTAGTCGTCAACAAAAGCGTGAAAGACGTTTTTGATTTCATTTCGAAGATTGAA
CATATGAACTTAAGTGGTAAACGGATGATATCTTTAGATGTTGCTTCCCTGTTCACCAAC
GTTCCACTAACTGAGACTATTGATTTTGTGTGTCAACAATTGCATGAAAAACAAATCAAT
GTCGGAATTCCTGAGGTCAGTCTTAAAGAGTTACTTTTGAAATGTACAATGAATGTTCAT
TTTGTCTTTAATAATACATATTATAGACAAATTGATGGTATAGCGATGGGTTCACCTCTA
GGTCCTATCCTAGCAGACTTTTTTCTTGCGAAACTAGAGAATGGACCCCTCAAAGATGTT
ATCAATAAGCTTGACTTCTATTGTCGGTACGTTGATGACACTTTTATTATCGTGGATCAG
GACATTGGCAAAGTCGAACTACTCGAACAGTTAAACAATAAACACCAAGCTATTAAATTC
ACATGTGAAGAGGAAATAGATAATAAATTAAATTTCCTTGACGTATTGTTAATAAAAAAA
GCGAACGGCTCCATCAGTAGAAGTGTGTTTAGGAAAAGTTCTTCATCTAGCCAGTACACA
CACTTCTTAAGTTTCGTACCTATCTACTATAAAAGGAATTTAGTCAAATGTCTGGCAAAT
AGAGCTAGGAAGATTTGCTCAGTCGATTCTATCAACAATGAGTTAGAGGTTATTCATAAT
ATGTTGATTGAAAGGGGTTATCCACTAGGATTCCTGAAGAAACATTTACATTCAACAAAT
AAGAAAGTAAAGATATCAACAGCTGCGAAGAAACCACTCTTCCTGAAACTACAATTCAAC
GGCGATTCAGCTGATGATGTACTACGAGATAGACTGACTAAAGCAGTTAAGAGAACGTTT
AATGCTGCCGACCTCTTTCTTTCTTACTCGACACGATCTATGGTGATTCCCCAACTAAAG
GACAAGTTGCCTGGTTATGCCACTTCTATGTGTATCTATAAATTCAGCTGCTCCTGTGGA
GAAAGCTATATTGGGCGCACTACCAGACAATTGAACCAAAGAGTTAGTGAACACCTCCCT
TCGTGGTTAGGAAAAGGTATGGTCAAGTCGATACGGAGCTCGATTCTTTCACACTTGATT
GATAGCGGTCATGAAGTTGACAGAAAACAGTCTTTTAAAGTTATTTATCGTATTCCTACT
ACTTTTCCTTATGGGGTTCGATCTCGTCTCCTACACATAGCAGAAGCTATAGGAATTCGA
TCCAACAACCCAAGTCTTTGTGTTCATAAGAAATTTGTAACACCCTTATCCCTCCCTTGG
CCTTAA
>lcl|HE601627.1:20996587-21133779():85712-87058 ORF2_HE601627.1:20996587-21133779():85711:87057
ATGACAAAATCACCCTTTCATAAACTCGCCCGCTGGCTGACAAGGTGCTTGGAACCAATC
CGCAAGAAACTAGCACCCTATAGTCTGAAAGATAGTTTTGAATTTGTACAAAAACTTGAC
AATATAAATGCATCTGATAAATTCATGGTCTCATTTGACGTCTCATCGCTTTTCACCAAT
ATACCCTTAGATGAAACGGCCGACATCATAGGTGAATACTCTGAACTTTTACCTTTACCA
TTCCATGATTTCAAACAGCTTCTTTTTCTGTGCACAAAAAACATACAATTCAAATTCAAC
AATGTGTTCTACCGTCAAATTGATGGAGTAGCCATGGGTAGCCCTTTGGGTCCTATTCTG
GCCGACATATTTATGGGGAACCTCGAACAGAAGAAGCTTAAGCATGCTATCGATAGTACC
ACACTATACTGCAGATACATGGATGACACCTTTCTTGTTTGCGACAATCATAAACACTCC
ATCAATCTGCTCAGTTTGTTTAACAAAGCACACAAGGATATAGAATTTACGATGGAACAT
GAAGACGAAGATAAATTCCATTTCCTAGATATTGGAATTAGACGAACACCAGCGGGTACA
TTACAAAGATATGTTCATCACAAAAACACTTGGAGTGGACTGTATCTCAATTACTACAGT
TTCTGTCCGATGAGTTACAAAAAGGGTATTGTACGAACCCTTTTCGACCGCGCACGCAAA
ATCTGCTCCAATGAGTGTCTTGAGGAAGAAATAGCTTTAATCACCAAATGCCTACGTGAA
AATGCATATCCAGAGAAGTTCATCCACAAATATGCAAACACCAATCGTCGAATAAAGTAT
GATCGAGTTGAAAAGAAAACATGCTTCCTATACCTACGCTTCAAAGGTGACGAAATCGCT
GGAATAATTAACCACAGACTTAATTCCGCGTTGAAAGTGACCTACCCAGCAGCTAAATTG
ACAACGGTGTGGGAAACAAACTGCTCACTCAAACAAACTAAAATCGATAAGTCCTCTTTT
CTCAGTAGCTCCAACTGCATTTACCAATTTACATGTACGTGCCGAAGCACATACATTGGA
AGAACCGAGAGAAGAGTGCATGTCCGCATTTCTGAGCATGTTCCCAAGAAACTGAGGTTG
CAAGGGTCCAGGGCTCTCAACAGTGCGATAGCTCGGCATTTACTCGACACCGGGCATAGC
ATCGACATTTCTCATGCCTTTAAAATCATTAGTAAACAAAGAAGTACAACTGCTCTCCGG
TTTGCTGAGGCGATCGCGATAAAAAAACTCAAACCGGACCTATGTATTCAAAAAGAGACA
GTGATAAACTTATTACTACCCTGGTAA
>lcl|HE601627.1:25348655-25362702():7663-8766 ORF1_HE601627.1:25348655-25362702():7662:8765
ATGGGTTCACCTCTAGGTCATATCCTTGCTGTTTTTTTTATTGCGAAACTAGAAAATGGA
CCTCTCAAAGATGTTATCAATAAGCTTGGCTTCAATTGTCAGTACGCTGATGATACTTTC
ATTATTGTCGATCAGGACATTGGAAAAGAAGAACTACTAGAACTATTTAACAACAAACAC
CGAGCAATTAAGTGTACATGTGAAGAGGAACTAGATAATAAACTAAATTTCCTTGACGTT
TTGTTAAACAAAAAAGCAAACGGTTCTATCAGTAGAAGTATGTTTAGGAAAAGTTCTTCA
TCTAGCCAGTACACACACTTATTAAGCTTTGTACCTCTCTACTATAAAAGAAACTTAGTC
AAATGTCTGGCAAATAGAGCTAGGAAGATTTGCTCAGTCGATTCAATCAACAATGAGTTA
GAGGTTATCCATAATATGTTGATTGAAAGGGGTTATCCACAAGGATTCCTGAAGAAACAT
TTGCATTTAACAAATAAGAAAATAAAGATATCAACAGCTGCGAAGAAACCGCTCTTCCTG
AAACTACAATTCAACGGCGATTTAGCTGATGATGTACTACGGGATAGACTGACTAAAGCA
GTTAAGAGAACGTTTAATGCAGCCGACCTCTTTCTTTCTTACTCGACACGATCTATGGTG
ATTCCCCAACTAAAGGATAAGTTACCTGGTTATGTCACTTCTATGTGTATCTATGAATTC
AGCTGCTCATGTGGAGAAAGCTATATTGTGCGCACTACCAGACAATTGAACCAAAGAGTT
AGTGAACACCTCCCTTCGTGGTTAGGAAAAGGTACTGTCAAGACAATACGGAGCTCGGTT
CTTTCACACTTGATCGATAGCGGTCATGAAGTTGACAGAAATCAGTCTTTTAAAGTTATT
TATCGTATTCCTACTAGTTTTCCTTATGGGGTTCGATCTCATCTCTTACACATAGCAGAA
GCTATAGGAATTCCATCCAACGATCCAAGTCTTTGTGTTCATAAGAAATTTGTAACACCC
TTATCACTCCCTTGGCCTTATAACATATTTGAGCTAATCACGCTTTTCAGATACTATAAA
TTTTATAGTTTAATTAAGTCATAG
>lcl|HE601627.1:27841832-27845766():189-1823 ORF1_HE601627.1:27841832-27845766():188:1822
ATGAATAACATCTTGAATGATCACCGAAAATTTCAGAAACTGAATAACCAAAAAGATGTA
AATAATAAGATAGAAAATGAACTGACCAGATCCTTAAAAAAGCTCAGAGATCAACAGATA
ATTCCACCAGACATATATGAATCAATTAAGCCGACAGGTACTCATTTACCTAGGTTATAC
GGACTACCGAAGGTACATAAACCTGATATCCCATTGAGACCAATTTTAGACATGTACGAT
TCTCCTTACCATACGGTAGCAAAGTGGTTAGTAACCGTTTTAAAACCAATTCACAAACAA
CTAGTAAAACACAGTATTAAGGATGTATTCCAATTCGTCGAGAAGATTAAAAACATAAAC
ACCAAAGGTCTAAAAATGATGTCCTTTGACGTAACGTCATTGTTCACAAATGTCCCACTC
AGAGAGACTGTAGAATATATTTGTAAACAGCTTAGAGAACAGGAAGCAGTAACTACAGTC
CCTGTGGAGACCATCAAAGAATTACTACTAAAATGTACTATGAATGTACATTTCAAATTC
AATGGTGAAATCTACAGACAAATAGATGGTGTCGCGATGGGTTCACCCCTAGGTCCCATA
ATGGCTGATATTTTTCTCGTGAAACTAGAAAACGGGCCACTCACACAACAGATTGAAAAG
TTTTCACTTTATTGCCGATATATGGACGACACGTTCATCCTATGTAACGACTATACTGAC
TTAATGGAGACACTGCAGCTATTCAATACAACTCATCCGTCTATAAAATTCACATGTGAG
GAGGAAAATGGAGGTAGGATCGCTTTCCTAGATGTTCTCCTTACAAGGAGAAAAGACGGT
TCATTAAAGAGAAATATAAACAGGAAAACATCGTGGACGGGTCAGTATACTAACTTTCTT
AGTTTTGTTCCTCTACAGTACAAAAGGAACCTAATTAAGACATTACACTATAGAATTAAG
ACCATATGCTCTGAAGATACGGTCGAAGAAGAAACAAAAGCATTATATATGACCCTGAGG
GAAAATGGATACCCGGAGAAATTTATAAACAAAAACATAACTAGTAAAAGAGACCATAAA
GAATGTTTAACTGTGAATAAAAAGCCTCTGTATATACGTCTACAATTCAGAGGTGACGCA
CCTAGCGAAATGGTAAGATTGAAACTACGAAGATCAATCGAAAGGACTTTTAATGCAGGT
AAACTACAACTAATGTTTTCCACACGCCCAATGATCACGCCGACGTTGAAAGATAAATTG
CCTAGACTAGCCACTTCCTTCTGTATCTATCAATTCAACTGCTCCTGTGGAGCAAGTTAT
ATAGGCAGATGTTCTAGGAATTTGTATACTCGGGCTCGTGAACACCTTCCGGTGTGGTTA
AGCAAAGGTGTAGTCAGAACGGTTAACAGCTCTGTTTTAGCCCATTTAGTTCAGACGGGA
CATAGAGCCGATATCGAGCAATCCTTCACAGTAATATATCGTGTTAATAGTAGTCTACCT
AATTCTGTCAGACAGAGAATCCTGCAGACGGCTGAGGCAATTGCTATTCGGATCAAAAAG
CCAGAGCTCTGCATCCAAAAGAAATATGTACAGCCGCTCCTTTTACCCTGGCCAACTTCA
GGGTCAACTTGTTAA
>lcl|HE601627.1:30328179-30375082():45025-46083 ORF1_HE601627.1:30328179-30375082():45024:46082
ATGAATGTTCATTTTGTCTTTAATAATACATATTATAGACAAATTGATGGTATAGCGATG
GGTTCACCTCTAGGTCCTATCCTAGCGGACTTTTTTCTTGCGAAACTAGAGAATGGACCA
CTCAAAGATGTTATCAATAAGCTTGACTTCTATTGTCGGTACGTTGATGACACTTTTATT
ATCGTGGATCAGGACATTGGCAAAGTCGAACTACTCGAACTGTTTAACAACAAACACCAA
GCTATTAAATTCACATGTGAAGAGGAAATAGATAATAAATTAAATTTCCTTGACGTTTTG
TTAATAAAAAAAGCGAACGGTTCCATCAGTAGAAGTGTGTTTAGGAAAAGCTCTTCATCT
AGCCAGTACACACACTTCTTAAGCTTCGTACCTATCTACTATAAAAGGAACCTAGTCAAA
TGTCTGGCAAATAAAGCTAGGAAGATTTGCTCAGTCGATTCTATCAACAATGAGTTAGAG
GTTATCCATGATATGTTGATTGAGAGGGGTTATCCACAAGGATTCCTGAAGAAACATTTG
CATTTAACAAATAAGAAAATAAAGATATCAACAGCTGCGAAGAAACCACTCTTCCTGAAA
CTACAATTCAAAGGCGATTTAGCTGATGATGTACTACGGGATAGACTGACTAAAGCAGTT
AAGAGAACGTTTAATGCAGCCGACCTCTTTCTTTCTTACTCGACACGATCTATGGTGATT
CCCCAACTAAAGGATAAGTTACCTGGTTATGCCACTTCTATGTGTATCTATGAATTCAGC
TGCTCCCATGGAGAAAGCTATATTGAGCGCACTACTATACAACTGAACCAAAGAGTTAGT
GAACACCTCCCTTCGTGGTTAGGAAAAGGTATGGTCAAGTCGATACGGAGCTCGATTCTT
TCACACTTGATTGATAGCGGTCATGGAGTTGACAGAAACCAGTCTTTTAAAGTTATTTAT
CGTATTCCTACTACTTTTCCTTATGGGGTTCGATCTCGTCCCTTACACAGCAGAAGCTAT
AGGAATTCGATCCAACAACCCAAGTCTTTGTGTTCATAA
>lcl|HE601628.1:4280770-4345676():25271-26890 ORF1_HE601628.1:4280770-4345676():25270:26889
ATGAACAAAAAGGACTACGTTGAAAAGATGGAAACAATGCTTAGTGATCCCAACAAATTT
CAAAAAGTCACCAGTCATTACGATATCAATAAAAAAGTGGAAAACCAATTGACTAATTCT
CTTAAGGATTTAAAGAAAAAGGGAATAATTACACAAGAGATTCATGATTCTATTAAACCG
ACTGGATCTTATACGCCACGACTATATGGTTCGCCCAAAGTTCATAAACCAGGTCTTCCA
CTGCGCCCAGTCCTAGATATGTTCAATTCCCCTTACCACAAAATTGCAAAGTGGCTAGTA
CGTATCTTAGAGCCCTTGCACAAATCAATTGTTAGTACGAGTGTTAAAGATGTATTCGAC
TTCACTACCAAAGTGGAAAATATGAATGTTAGTATGAAAAATATGTTCTCACTAGATGTA
GTATCCTTGTTTACTAACGTACCACTTATGGAGACTATTGAGTTCATATGCGAGCGAATA
ACAGAAAAACAAATCAACATTGGCTTGCCGGAAGATTGTCTGAAAGAATTGCTTTTAAGA
TATACAATGAATGTTCATTTTGTCTTCAACAATCCCTTTTATAGACAAATAGACGGAATA
GCCATGGGCTCACCTCTAGGCCCGATTCTCGCTGATCTCTTCTTAGCAAAGCTAGAAAAT
GGCCCACTTAAGGAGGCTATTAAGAAGCTCGATCTATACTGCCGCTACATCGACGATACA
TTCATTGTCGTGGATCAGAACACCAGTAAGGATGAACTACTAGAACAGTTCAACAGTGTA
CATCAAGCGATTAGCTTCACTGGTGAAGGCGAGTGTGACAAAAAGCTGAATTTCCTTGAC
GTTACACTAAGCAGGCGAAGTGATGGCTCGTTAAGTAAAAGCGTGTATAGAAAAAGACCC
TCTGCCTGCCAATACACTCACTTCTATAGCTTTACACCTATCCAATATAAAAGAAACTTG
GTTAGATGTCTCACTAGTAGAGCAAATAAGATCTGTTCTGTTGATACTTTAAGTCAGGAA
CTGCAATTTATCTATAACCCACTGACAGAGATCGGCTACGCTGCTGCGTTCATTAAAAAG
TACATGTATGATACAAGGAAGAAGTCGGAGATTTCAACTGTTCGTAAGAAACCTTTATAC
ATGAAATTACCATTCAACGGGGATGTAGCTAGTGAAACTCTGAAAGATAGGTTAACAAAA
GTAATTAGTAGAACTTTCTACGCAGCCTATCTCGCATTGACTTTCTGGAGTCGACCAGTG
ATGTCTACTCAAACGAAGAATAAGTTACCTGAGTTGGCCTCCTCCATGTGCATTTATAAG
TTCAGCTGCTCCTGTGGAGATAGCTATATCGGGCGTACTACTAGGCAACTTAACCAACGA
ATGGGTGAACATCTACCAGCATGGTTTGGAAAGGGCCAAACAAAAACAATACTCAGTTCT
ATCTTGGCACATCTAATTGATAGTGGTCATAATGTAGATAAATCGAAATCATTTCGAATG
ATCTATCGTATACCTCCATCATTTCCAAACGGAGTTCGCTCCCGTCTACTTCATATAGCA
GAAGCCATAGGAATTCGTATATTCTCCATCCCAATTTATGTGTACAGAAGAAACTCGTAA
>lcl|HE601628.1:5899716-5937396():35969-37381 ORF1_HE601628.1:5899716-5937396():35968:37380
ATGCTCCCAGTCCTAGATAAGTTCAATTTCCCTTATCACAAAATTGCAAAGTGGCTAGTA
TGTATCTTAGAGCCCTTGCACAAATCAATTGTTAGTACGAGTGTAAAAGATGTATTCGAC
TTCACTTCCAAAGTGGAAAATATGAATGTTAGTATGAAAAATATGTTCTCACTAGATGTA
GTATCCTTGTTTACTAACGTACCACTTATGGAGACTATTGAGTTCATATGCGAGCAAATA
ACTGAAAAACAAATCAACATTGGCCTGCCGGAAGATTGTCTGAAAGAACTGCTTTTAAGA
TGTACAATGAATGTTCATTTTGTCTTCAACAATTCCTTTTATAGACAAATAGACGGAATA
GCCATGGGCTCATCTCTAGGCCCGATTCTCGCTGATCTCTTCTTAGCTAAGCTAGAAAAT
GGCCCACTTAAGGAGGCTATTAAGAAGTTCGATCTATACTGCCGCTACATCGACGATACA
TTCATTATTGTGGATCAGAACACCAGTAAGGATGAACTACTAGAACAGTTCAACAGTGTA
CATCCAGCGATTAACTTCACTGGTGAAGGCGAGTGTGACATGAAGCTGAATTTCCTTGAC
GTTACACTAAGCAGGCGAAGTGATGGCTCGTTAAGTAGAAGCGTGTATAGAAAAAGACCC
TCTGCCTGCCAATACACTCACTCCTATAGCTTTACACCTATCCAATATAAGAGAAACTTG
GTTAGATGCCTCACCAGTAGAGCAAATAAGATCTGTTCTGTTGATACTTTAAGTCAGGAA
CTGCAATTTATCTATAACTTACTGACTGAGATCGGCTACCCTGCTGCGTTCATCAAAAAG
TACATGTATGATACAAGGAAGAAATCGGAGATTTCAACTGTTCGTAAGAAGCCTCTATAC
ATGAAATTACCATTCAACGGGGATGTAGCTAGTGAAACTCTGAAAGATAGGTTAATAAAA
GTAATTAGTAGAACTTTCTACGCAGCCTATCTTGCATTGACTTTCTCGAGTCGACCGGTG
ATGTCTACTCAAACGAAGGATAAGTTACCTGAGTTGGCCTCCTCTATCTGCATTTATAAG
TTCAGCTGCTCCTGTGGAGATAGCTATATCGGGCGTACTACTAGGCAACTTAACCAACGA
ATGAGTGAACATCTACCAGCATGGTTTGGAAAGGGCCAAATAAAAACAATACGCAGTTCT
ATCTTGGCACATCTAATTGATAGTGGTCATATTGTCGATAAATTGAAATCATTTCAAGTG
ATCTATCGTATACCTCCATCGTTTCCCAACGGAGTTCGCTCCCGTCTACTTCATATAGCA
GAAGCCATAGGAAGTCGTACATTCCATCCCAATTTACGTGTACAGAAGAAATTCGTAACC
CCCCTATCCCTTCCATGGCCGGACATAACTTAA
>lcl|HE601628.1:8380015-8381240():31-1032 ORF1_HE601628.1:8380015-8381240():30:1031
ATGGCACATGTGGAAAATTTATCTGAAGACTTAATCGAAAACATGTCACTTTATAAGAGA
TATGTGGACGATATCTTAGTAATTGGCGAAAGAATGGAAGACATAAACTGCCTATTGAAT
AAATTTAACACTATCCAAAACCATATCAGTCTTTCATGCGAAGAGGAGAAGAACGACCAA
CTCCCCTTCCTAGATGTACTTCTAAGCAGACGAGAAGATGGCTCAATAAAACGATCCATT
TTTCGAAAACCAACGTGGACGGGTCAATATCTTAGTTACTATAGTTATTGCCCTGTGCAA
TACAAACGTGGTTTGGTAAAGTGCCTTTTTAACAGGCTTCGTCGTATTTGCACAAACGAT
GCTATTGATGACGATGTTAAGTTGTTAACCATGACATTAATCAGGAATGGTTATCCACCT
AAATTTATCAATAGATGGAAAGTTATGGGCACAGCGAGACCTGCTGTAGCCTTGGTAGAG
AAAAAGCCTGTTTACATCATCTTACCATTTAGAGGTGATTCAAATAGCCTTTTACTGAAA
CGAAGGCTTAAATCAGTCATCAACAAAACATATTGTGCAGCAAAGGTCATAATCAAAGAA
AGAATGAGGTCCATGCTTCATTCAAAACCTAGACGACATGAAAACGATTGTGTGACATCC
CACTGCGTTTACCAATTTAAATGTGTGTGTGGTCACACATACATAGGGAGGAGCAATCGT
GATCTGAAAATTAGGGTGGGTGAACATGTACCAAAATGGTTGCAAAAACAAATACAGTCG
AAGGACCCAATAAGAGTAGAGGATAAACATCCAGCATCCTCTGTTGCTAAACACATAATC
GAAACAGGTCATAAGATTGATCTTAACTCAGCTTTTTTTGTGTTGTTTGAAGGTGTAAAA
GGGCGTATACTGAGGTTTATTGAAGCCTTAGCCATACGAAAATTCAAACCCCCTTTGTGT
ATTCAAAAACAGTTTGTTCTCTCCTTGAACCTACCCTGGTAA
>lcl|HE601629.1:13718079-13818668():25217-26458 ORF1_HE601629.1:13718079-13818668():25216:26457
ATGTGCTCATTTGACGTGAATTCCTTATTCACAAATGTACCTTTAAAAAAGACTATTGAC
ATTTTATGTAACTATATATTTTCAAACAACCTTAATTTACCTATCCCCTTAAAAATTCTT
AAAGATTTATTACTTTTATGTACTGATAAAGTTCAGTTCACTTTTGAAGGCGAATACTTT
TGCCAGATTGATGGGGTCGCTATGGGTAGTCCGTTAGGACCATTACTAGCAGATGTGTTT
ATGGCACATGTAGAAAATTTATCTAAAGACTTAATCGAAAACATGTCACTTTATAAGAGA
TATGTGGACGATATCTTAGTAATCGGTGAAAGAAAGGAAGATATAAACTGCCTATTGAAT
AAATTTAATACTATCCAAAACCATATCAGTCTTTCATGTGAAGAGGAGAAGAACGACCAG
CTTCCCTTCCTAGATGTACTCCTAAACAGACGAGAAGATGGCTCAATAAAACGATCCATT
TTTCGAAAACCGACGTGGACGGGTCAATATCTTAGTTACTATAGTTATTGCCCTGTACAA
TACAAACGTGGTTTGGTAAAGTGTCTTTTTAACAGGCTTCGTCGTATTTGCACAAATGAC
GCTAGTGATGACGATGTTAAGTTGTCAACCAAGACATCAATCGGGAATGGCTATCCACCT
AAATTTATCAATAGTTGGAAAGTTCAGGGCACAGCGAGACCTACTGTAGCCTTGGTAGAG
AAAAAGCCTGTCTACATCACCTTACCATTTAGAGGTGATTCAAATAGCCTTTTATTGAAA
CAAAGGCTTAAATCTGTTATCAACAAAACGTATTGTGCTGCGAAAGTCATAATCAAGGAA
AGAACGAGGTCCATGTTTCATTCAAAACCTAGACGACATGAAAACGATTGTGTCACATCC
CACTGCGTTTACCAATTTAAATGTGTGTGTGGTCACACATACATAGGGAGGAGCAATCGT
GATCTGAAAATTAGGATGGGTGAACATGTACCAAAATGGTTGCGAAAACAAATACAGTCG
AATGACCCAATAAGAGTAGAGGATAAACACCCATCATCCTCTATTGCTAAACATATAATC
GAAACAGGTCATGAGATTGATCTAAACTCGGCTTTTGTTGTGTTGTTTAAAGGTGTAAAT
GGGCGTATACTAAGGTTTATTGAAGCCTTAGCCATACGAAAATTCAAACCCCCTTTGTGT
ATTCAAAAACAGTTTGTTCTCTCTTTAAACCTACCCTGGTAA
>lcl|HE601629.1:19584020-19610221():11446-12516 ORF1_HE601629.1:19584020-19610221():11445:12515
ATGGGTTCACCTCTGGGCCCTATACTAGCTGATATATTTCTAGCTAAACTAGAGAACGGT
CATCTGAAAAAGATTATTCAAGTATTCAAATTTTACTGCAGATATATGGATGACACATTC
ATCCTGTGTAAAGATAATATTTCACAGCAAGATGTGCTTAGACAGTTTAACGAAGTGCAT
CCAGTCATCCAGTTTACATCGGAGGAAGAGAGTGATGGCCGATTAGCCTTTTTAGACGTC
CTCTTAACTAAGAGATCAGATGGATCGTTAAGAAGCAACATGAACAGAAAAAGTACTTGG
ACTGGACAGTATACACACTTCCTTAGCTTTGTACCTCTACAGTACAAACGAAACTTAATC
AAAACCCTTAGCTATCGAATACGCACTGTATGTTCGGCGGATGTAGTTGACAATGAGCTA
AACACATTGCATAATGCTCTAAGGGAGAACGGGTATCCCAGAAAATTTATAATTAAATAT
ATGATCCTTAAAGTGAAAATAGGCGAATTCCAAACGGTCAAGAAAAAATCCTTGTTCATG
CGCCTACAATTCAGGGGGGATGCCGCTGGCGAAATACTTACTCAGAGATTACGCAGATCT
ATCCAAAAATCTTTCAACGCAGATGAACTACGTTTGGTGTTTTCTACGCGTCCAATGGTG
ACACCGAGGCTTAAAGATGAAGTTCCTAGAATGACCACTTCATTTTGTATTTATCAGTTC
GACTGCTCCTGTGGAGCAAGTTATATTGGTCGAAGTTCTAGGAATTTACATTTTCGTGCT
CGTGAACACCTCCCAGCGTGGCTAAGCAAAGGTCTGATGAGGAAAGTAAACAGCTCGATT
TTGGCCCATTTAGTACAAACTGGTCATAGTGCCAGTATAAACCAATCTTTTTCAATTATT
TATAGGGTCAGTAATTTTTTGCCTAAGCTTGTCAGGCTTAAAGTCCTTCAAACGGCGGAG
GCAGTAGCCATCAGAATGAAGAAACCTGAGCTATGTGTACAGAAGAAATATCTCCAACCC
CTACTTCTCCCTTGGCCAACCACAAGGCCAATTAATGAACAATCATCTTAG
>lcl|HE601630.1:232615-431407():3791-5578 ORF1_HE601630.1:232615-431407():3790:5577
ATGAACGACGAAAAGCACAGTTGGTTTAAATCTAAATTAGTGGATATCACAAACCAGTAT
GTTACGACACCAATCCCACACTCAAGGGTGTTCACCGAAGACCACCATCAAGCATTGGAA
AAACTTATTAAAGACGAAACAATAATGCTACTTCGTCCGGATAAAGGTTCCAGTGTAGTC
ATTCTTAACAGAGATGAATATATCAATAATGTAATGACCATTTTAAATAACTCCACTAGA
TTTATCATTGACAATACCCAGAAAGACTTAACAGATGCGACAGAGAAACGTGTCTTAAGA
AAGTTGAGAGAACTTGTTAAGAAAAATCTAATAGATAATCATACGTATAACGAACTTAAA
CCAAAAGGGTCACAATTGCCATACTTATATGGGCTACCCAAAACACATAAACCCGACGTC
CCTATAAGACCAATATTATCGATGGCCAAATCACCTTTCCATAAACTTGCCCGTTGGCTT
ACTAGATGCTTGGAAACAATCCGCAAAAAACTAGCAGCCTACAGTTTGAAAGACAGCTTT
GAATTTGTACAAAAACTTGACAACCTTAATGTCTCTGACAAATTCATGGTTTCATTTGAT
GTCTCTTCGCTTTTCACAAATATCCCCCTTGAAGAAACGGCAGAGGTCATATGTGAATAT
TTAGAACTCCTGCCTTTACCACCCCAGGAATTTAAACAGCTCCTGTTTTTGTGTACAAAA
AACATACAATTTAAATTTAACAATGTTCTGTACCGACAGATTGATGGAATAGCAATGGGC
AGCCCTCTAGGCCCAATTCTTGCCGACATTTTTATGGGACATCTGGAACAAAAGAAACTG
AAGCACGCAATCGACAGTACCGCACTCTACTGCAGATATATGGATGACACGTTCCTTGTC
TGCAAAAATCACCAACACTCCATGTACCTACTAAGTCTGTTCAATAAAGTACACAAAGAT
ATAGAATTTACCATGGAACATGAAGTTGATGATAAATTCCATTTCCTAGATATTGGAATT
AGGCGAACATCGGACGGCACACTACAAAGACACATTCACCGCAAAAATACTTGGAGCGGA
GTTTATCTCAACTTTAACAGCTTCTGTCCAATGAGCTATAAAAAGGGTATTGTGCGAAAC
CTTTTTGACCGCGCACGAAAAATCTGCTCAAAAGAATGCCTCGAAGAAGAAATTACTACA
ATCACCAAATGCCTACGCGAAAATGCATATCCGGATAAATTCATCCACAAATATGCTAAT
ACAAACCCTCCGATTAAGCATGATACAGTTGAAAAGAAAACCTGCTTCCTATCCTTACGT
TTCAAAGGAGATGAAGTCGCCGGAATTATCAATCACAGAATTAATTCCGCTTTAAAAGTG
ACCTACCCGGTAGCCAAAGTGACTACGTTATGGAAAACATACTGTTCACTGAAACAAACG
AAAATCGACAAGTCCTCTCCCCTCTGTTGCTCCAACTGCATTTACCAATTCACATGTACG
TGCCGTAGCACATACATTGGAAGAACTGAGAGAAGAGTACAGGTTCGCATTTCTGAGCAT
ATTCCGAAGAACTTGACGCTGCGAGGGACTAAAGCTTTTAACAGTGCAATAGCTCGGCAT
CTACTTGACACCGGGCATACCGTCGATATTATGTGCGCGTTTAAAATTATCAATAGACAA
AGAACCACTACCACTCTCCGCTTTGCTGAAGCCATTGCAATTAAGAAACTGAAACCGGAC
TTATGCATCCAAAAAGAGACTTTAATAAACTTATCACTACCCTGGTAA
>lcl|HE601630.1:1924620-2143201():200759-201826 ORF1_HE601630.1:1924620-2143201():200758:201825
ATGCCTTTTTGTAAGAATATACTAGCTGATATATTTCTAGCTAAACTAGAGAACGGTCCT
CTAAAAAAGATTATTCAAGAATTCAAATTTTACTGCAGATATATGGACGACACATTCATC
CTGTGTAAAGATAATATTTCACAACAAGATGTGCTTAGGCAGTTTAACGAAGTGCATCCA
GCCATCCAGTTTACATCGGAGGAAGAGAGTGATGGCCGATTAGCCTTTTTAGACGTCCTC
TTAACTAAGAGATCTGATGGATCGTTAAGAAGAAACATGAACAGAAAAAGTACTTGGACT
GGACAGTATACACACTTCCTTAGCTTTGTACCTCTACAGTACAAACGAAACCTAATCAAA
ACCCTTAGCTATCGAATACGCACTATATGTTCGGCGGATGTAGTTGACAATGAGCTAAAC
ACATTGCATAATGCTCTAAGGGAGAACGGGTATCCCAGAAAATTTATAATTAAATATATG
ATCTTTAAAGTGAAAATAGGCGAATTCCAAACGGTCAAGAAAAAGTCCTTGTTCATGCAC
CTACAATTCAGGGGGGATGCCGCTGGCGAAATACTTGCTCAGAGATTACGCAGATCTATC
CAAAAATCTTTCAACGCAGGTGAACTACGTTTGGTGTTTTCTACGCGTCCAATGGTGACA
CCGAGGCTTAAAGATGAAGTTCCTAGAATGACCACTTCATTTTGTATTTATCAGTTCGAC
TGCTCCTGTGGAGCAAGTTATATTGGTCGAAGTTCTAGGAATTTACATTTTCGTGCTCGT
GAACACCTCCCAGCGTGGCTAAGCAAAGGTCTGATGAGGAAAGTAAACAGCTCGATTTTG
GCCCATTTAGTACAAACTGGTCATAGTGCCAGTATAAACCAATCTTTTTCAATTATTTAT
AGGGTCAGTAACTTTTTGCCTAAGCTTGTCAAGCTTAAAGTCCTTCAAACGGCGGAGGCA
GTAGCCATCAGAATGAAGAAACCTGAACTACGTGTACAGAAGAAATATCTCCAACCCCTA
CTTCTCCCTTGGCCAACCACAAGGCCAATTAATGAACAATCATCTTAG
>lcl|HE601630.1:6467280-6519112():7907-8908 ORF2_HE601630.1:6467280-6519112():7906:8907
ATGGGTAGTCCGTTAGGGCCATTACTAGCAGATGTGTTTATGGCACATGTAGAAAAAAAT
TTATCTGAAGACTTAATCAAAAACATGTCACTTTATAAGAGATATGTGGATGATATCTTA
GTAATTGGTGAAAGAAAGGAAGATATAAACTGCCTATTGATGAATAAATTTAATACTATC
CAAAACCATATCAGTCTTTCATGTGAAGAGGAGAAGAACGACCAGCTTCCCTTCTTAGAT
GTACTTCTAAACAGACGAGAAGATGGCTCAATAAAACGATCCATTTTTCGAAAACCGACG
TGGACGGGTCAATATCTTAGTTACTATAGTTATTGCCCTGTACAATACAAACGTGGTTTG
GTAAAGTGCCTTTTCAACAGGCTTCGTCGTATTTGCACAAATGACGCTATTGATGACAAT
GTTAGGTTGTTAACCAAGACATTAATCGGGAATGGCTATCCACCTAAATTTATCAATAGA
TGGAAAGTTCAGGGCACAGCGAGACCTACTGTAGCCTTGGTAGAGAAAAAGTCTGTCTAC
ATCACCTTACCATTTAGAGGTGATTCAAATAGCCTTTTATTGAAACAAAGGCTTAAATCT
GTTATCAACAAAACGTATTGTGCTGTGAAAGTCATAATCAAGGAAAGAACGAGGTCCATG
CTTCATTCAAAACCTAGACGACATGAAAACGATTGTGTCACACCCCACTGTGTTTACCAA
TTTAAATGTGTGTGTGGTCACACATACATAGGGAGGAGCAATCGTGATCTGAAAACTAGG
GTGGGTGAACATGTACCAAAATGGTTGCAAAAACAAATACAGTCGAATGACCCAATAAGA
GTAGAGGATAAACATCCATCATCCTCTATTGCTAAACATATAATCGAAACAGGTCATAAG
ATTGATCTAAACTCGGCTTTTATTGAAGCCTTAGCCATACGAAAATTCAAACCCCCTTTG
TGTATTCAAAAACAGTTTGTTCTCTCTTTAAACCTACCCTAG
>lcl|HE601630.1:7160404-7222159():24925-26187 ORF1_HE601630.1:7160404-7222159():24924:26186
ATGAACATAAAAACAAAGACAATGTGTTCTTTTGATGTGAACACTTTATTTACAAATGTA
CCCCTGAGAAAAACTATTGATATTTTATGTGACTATATTTCACTTAATAATCTTCCATTG
CCATTTCCTGTTGAAACTCTTAAAGATCTATTATTATTATGCACTGACAATGTAAAATTC
ACATTTCAAGGTGAGCACTTTCGACAAATTGATGGCGTAGCTATGGGTAGTCCTTTAGGA
CCGTTGCTGGCGGATGTGTTCATGGGGTATGTTGAAAATTTAACTGAAAACTCAATCCAA
AAGATGTGTCTGTATAGACGATACGTTGATGATATCATAATCATAGGGGATAAATGTGAA
GATGTAAACCGCTTGTTAAAAGAACTCAATACAAGTCAGAAGCATATTTCTCTTACGTGC
GAAGAAGAGAAGAACAACCAACTTCCTTTTCTAGATATACTGATCAGTAGAAGAGGAGAT
GGTTCCATCCAACGTTCTATATATAGAAAGCCGACATGGACGGGGCAATACCTTAATTTC
CATAGTCACTGCCCAATTCATTACAAACGTGGTTTAATTAAGGGCTTATTCAATAGAATC
AATCGTATTTGTACTAGTGATACTATTGAAGTAGAAACGAGACTTTTGACTAATACGTTA
ATGAATAATGGTTATTCATTTAAGTTCATAAACCTCTGGAAGGGTTGCAATACGATTAGA
CCTATGACGCTTCTGGCACCCAAAAAGCGAGTTTATATTACATTACCATTTAGGAGTGAC
TCTAATAGTCTCATGTTGAGACGGAGACTAAAATTAGCCATAAACAGGACATTCTATGCA
GCTCAACTTGTCATCATTGAAAAGACAAGGTCGATGTTTCACCAAAAACCTAGACAGCAC
ATAAGCGATTGTGTCACATCCCATTGTGTATACCAATTTACATGTATGTGCGGTAACATG
TACATAGGGAGGAGCAATCGTGATTTGCAAATAAGGGTGGCGGAACACATACCTAAATGG
CTACAGAACCAAATGAATTCGAATGGTCAAATAAGATCACAGGATAGACAAACATCTTCA
TCTATTGCGAAACATTTAGTTGAAACTGGTCATAAGGTTGACATCAAATCAGCATTTGTA
GTGTTGTACAAAAGCCTTCAAGGACGTATACTAAGGTTTATTGAAGCCTTAGCTATACGG
AAATTGAAACCCCCTTTATGTGTTCAAAAACAATTTGTTCTTACCCTTAACCTACCCTGG
TAA
>lcl|HE601631.1:1232376-1235398():14-1684 ORF1_HE601631.1:1232376-1235398():13:1683
ATGAAATCCAATGGACCAGTACTCCCTCGGTTCTACGGCAGACCAAAGATACACAAACCA
AACATCCCACTACGTCCAATTGTAGCACTACCAGGAACACCAACGTACAATTTATCAAGA
GAAATCTCAGGAATACTGAAACATTTAGTGGATTCGTCGAACCACTCCCTTAAATCAGCC
ACACAATTTATTGATCAGATTAAGAACATTCAAATCAACGACGACGAGCTAATGATATCC
TTCGACGTAACGGCACTCTTCACTTCAATTGAACCAAACTTAGCAAAAGAAACTCTGTCC
TTGCTTCTAACCAACGACGAAAACCTCGCAAAATACACGAAGCTTCAAAGTCAAAGCCTA
CTTGAACTGATAGATTTATGTCTAACAACATATTTCCAATTCAACAACAAAATCTACGAA
CAAACAAAAGGGACGCCAATGGGATCACCAATATCAGGACTTATCGCAGAAGCAGTAATG
CAAAGACTAGAAACCACGGTTCTACCAGTGATCAAACCAAAAATTTTGATTCGTTATGTT
GACGACACATTCGTCATCGTCGAAAAGGATGAACTAGAAAACAACCACAGGCAGATCAAT
AACGTCTTCAGCGACATCAAGTTCGCCATGGAACAAGAGTCGAACAACAAGCTACCATTC
TTAGACATATTAATCACCAGAACTGACACAGGAAAACTGGAGACTCAAGTGCACAGGAAG
CCGACCCACACCGATCAAATTCTCAACTACAATAGCAACAACCCAAGAACTCACAAAATC
AACTGTGTACAAACTTTGTTCAAGAGGGCGATGACACACTGCAACACAACCACAGCACGA
AAAAAGGAAGAAAAACACCTGAAAACCATCCTTCAAAAGAACGGCTATCCAATCAATTTC
ATCAAAAAATACCAGTCGCACACATCATCAGGAACGAAATCAAGTATAAAAATCAACAAA
AGGATCACCCTACCATACATAAAAGGCATATCGGAAACGACAACGAGGCTGCTGAAAACC
TTCGGAATAGGTGTTGCCCACAAACCAACAAAATCCCTCCACTCAATCTTATGCAAACCA
AAGGATGAAATGACAAAAGAAGACAAAACAAACATCATCTACAAAATAAATTGTGCCAAC
TGCGACAAACACTACATCGGACAAAGCGGACGTCCCCTTTATCTTCGCCTACATGAACAT
CAATTAGCAGTCAAACGCCACGACATTTCTTCACTCATATCAATACACGTGGACAACTAC
GGACATACATTCGACTGGAAAAATGTGGAGATTTTGGACAGAGGCAATTCCAAAAACACC
ACAGAATTTTTCGAAGCTTGGCACTCAGGTCAATCAGCAATAAACAAGCACATTGAAATC
AATCCAATTTATCAACCAATCAAGAAAATTATGCAGAAACATAGGAACAAAAATCAAACC
AATAGGAGATACGACCAAAACAAAGAAATAAACAACGACAGATTTGAGGTCAATAAGAGC
CAATCAACATCGAGGTGCACAGGACAAGCTGTGAATCGCATGTGGAGAAATTCAAACACT
TCACTTCTACCCGAAGTTTGTGCTGATGATGTCGTTCAGAAGGACGATGAAAGCTCCACG
ACCAAACCATCCAGCTCAGATAACAAACCCACATCAAAATCACCCACCTGA
>lcl|HE601631.1:2910851-2929548():12911-14035 ORF2_HE601631.1:2910851-2929548():12910:14034
ATGCAGTCATCCAGCAACATGTGTGGAATAAGTCCACTCCCACTATTATCTGGTGCAATG
GGATCACCACTAGGCCCGATCCTTGCTGACATTTTTCTGACCAAACTGGAAAATGGACCG
TTAAAAGACACCTTAAGTGAGCTAGACTACTACTGTAGATACATAGATGACACACTAATC
GTATGCGACGAAATGGTTGACAAACAGGAGATGTTAGACTTTTTCAATAACGTCCACCCA
GCTATTCAATTCACCAGCGAAGAAGAGAAAGACAATAGTATAGCTTTCCTCGACGTCCTA
CTTTCTAGAAGGAGAGATGGTTCCATCAAACGAAATACATTTAGAAAGAATACATGGACG
GGTCAGTATACCCATTTCCAAAGCTTCACTCCTCTTCAGTATAAAATAAATTTGGTTAAA
TGTCTCAGTCACAGAATCAAGCTATTATGTTCTGAGGACACTGTTGAGAGTGAAATAGAT
ATACTGAAAAATACATTGCGAAGGAATGGCTACCCGGATAAGTTCGTTAAGAAATACCTA
GTAGAAAGTACTGTTAAAATAAGAAGAAATTGTGAAACAGTGAGTAAAAAAACCTTGTAT
TTGAAACTGGACTTCAAAGGTGACATAGCGAGTGATATTCTAACACGCCGACTGAAAAGA
TCGGTTGAAAGGACGTTTTACGCCGCTAAGCTACACGTCACTTTCTCAACTAAACCAGTA
CTCACACAATTAATCAAGGATAAGTTACCGAAGATGGGCTCTTCCATGTGTGTATACCAA
TTCAACTGCTCCTGTGGAGCTAGTTACATAGGCCGTACTCAGAGGGCTTTATCCTTGCGT
ATTCGTGAACATGTACCAGCATGGTTGGGAAAAGGAGTCACTAAATCCATTAACAGCGCC
ATCCTTTCTCACTTGGTAGACAGTGAACATCATATCAAAATAGAAGAAGCCTTCTCTGTT
TTATATCAAGTTCCGAAAACTCTACCTCAAAGAGCTAGATTACGATTACTTTACATAGCC
GAAGCCATCTGGATCAACTCTAGAAAACCAAATTTATGCATCCAAAAAAAGTATATCCAG
CCACTATGTTTACCTTGGCCTACGACTGGATCACCGGTTTCCTAA
>lcl|HE601631.1:3144061-3323868():168371-169384 ORF1_HE601631.1:3144061-3323868():168370:169383
ATGGGCAGCCCTCTAGGCCCAATTCTTGCCGACATTTTTATGGGACATCTGGAACAAAAG
AAACTGAAGCACGCAATCGACAGTACCACACTCTACTGCAGATATATGGATGACACGTTC
CTTGTCTGCAAAAATCACCAACACTCCATGTACCTACTAAGTCTGTTCAATAAAGTACAC
AAAGATATAGAATTTACCATGGAACATGAAGTTGATGATAAATTCCATTTCCTAGATATT
GGAATTAGGCGAACATCAGACGGCACACTACAAAGACACATTCACCGCAAAAATACTTGG
AGCGGAGTTTATCTCAACTTTAACAGCTTCTGTCCAATGAGCTATAAAAAGGGTATTGTG
CGAAACCTTTTTGACCGCGCACGAAAAATCTGCTCAAAAGAATGCCTCGAAGAAGAAATT
ACTACAATCACCAAATGCCTACGTGAAAATGCATATCCGGATAAATTCATCCACAAATAT
GCTAATACAAACCCTCCGATTAAGCATGATACAGTTGAAAAGAAAACCTGCTTCCTATCC
TTACGCTTCAAAGGAGATGAAGTCGCCGGAATTATCAATCACAGAATTAATTCCGCTTTA
AAAGTGACCTACCCGGCAGCCAAAGTGACTACGTTATGGAAAACATACTGTTCACTGAAA
CAAACGAAAATCGACAAGTCCTCTCCCCTCTGTTGCTCCAACTGCATTTACCAATTCACA
TGTACGTGCCGTAGCACATACATTGGAAGAACTGAGAGAAGAGTACAGGTTCGTATTTCT
GAGCATATTCCGAAGAACTTGACGCTGCGAGGGACTAAAGCTTTTAACAGTGCAATAGCT
CGGCATCTACTTGACACCGGGCATACCGTCGATATTATGTGCGCGTTTAAAATTATCAAT
AGACAAAGAACCACTACCACTCTCCGCTTTGCTGAAGCCATTGCAATTAAGAAACTGAAA
CCGGACTTATGCATCCGAAAAGAGACTTTAATAAACTTATCACTACCCTGGTAA
>lcl|HE601631.1:11101417-11124260():11528-12733 ORF1_HE601631.1:11101417-11124260():11527:12732
ATGAACAACTCTCCATATCACTCTATTGCTAAATGGTTAGTTGACATTTTACAACCTGTT
AAAAATCATATCAACAAATACAATGCTCTTGATTCCTTTGAATTTGTCAACTCAATCAGA
AATATCAACGTAATGGGTAAGAAAATGCTCTCATTATATGTCACATCGTTGTTTACAAAT
GTCCCTCTCACAGAAACTATTTGTTTTTTATGTGACTATATTGAAAATAATAATCTGGAG
ATATGTATCCCAAAACACTATCTTAAAGAACTACTCCTACGATGCACGCTCAACGTACAA
TTTAAATTTAATGATGGTTTCTATAGACAAACAGATGGAGTTGCAATGGGCTCCCCATTG
GGTCCTCTTTTGGCTGATTGTTTCATGGCTAATCTAGAAAATTCAGCACTTCGTCCAATA
ATCGATGGTTATTTACAAAGATCTATGTATAGAAAACCCACTTGGAATGGACAATACACT
AATTTCCATAGTTGGGTTCCACTGAGTCGAAAGAGGAACTTAATTCACTCTTTATCATCT
AGGATTAGGCGAATCTGTTCTAGTGACACAATAAATGAAGAACTACTTCATCTTCGACAG
ACCCTCATCAAAAACGGTTATCCACCGAGGTTCGTCGATAGCAACTTAACATCTAGACGT
CAGCAAGAAATAACTTTGACAGTGCAGAAGAAAACCTTGTTTATGAATATGGAATTCAAG
GGAGACACGGCTGCTGAAATGCTGAATAAACGGACTTCAAAAACGTTGAATAAAACTTTC
TACACAGCCAAGCTCCGAATCGTTTTCTCTAGCCGGCCTACCATTCGGGGGTGTGTTAAG
GATAAACTTTCGCTCTGGGCCACATCGATGTGTATTTATAAATTTACTTGCTCATGTGGA
GCACGTTATATTGGCCGCACAAAGCGATCGCTTTCCAAACGTATCTCTGAACACTATCCA
GCTTGGCTCCTAAAAGGTGAATGTAAAAAGATAACCAGTTCGATACAAGAGCATTTGATC
AATTGTGGACACATTGTTCCAAAAGACACGTCTTTTAAAATAATCTATAGAGTTAAAGGA
ACCGGATCAAAGGGAGGCCGAATCAATATTTTATGCACTGCTGAGGCATTGGCAATCCAT
GAATTCAAGCCTGAACTTTGCGTGCAGAAACGATTTGTCCAACCTCTTACCCTTCCTTGG
CCCTAA
>lcl|HE601631.1:11633800-11637605():2621-3805 ORF1_HE601631.1:11633800-11637605():2620:3804
ATGCAACGACTAGAAACCACAATTCTACCAGTGATCAAACCAAAAATTTGGATTCGTTAT
GTAGACGACACATTCGTCATCGTCAAAAAGGAGGAACTAGAAAATACCTACAAGCAGATC
AACAACGTCTTCAACGACATCAAGTTCACAATGGAACAAGAGTCGGACAACAAGTTACCA
TTCTTAGATGTATTAATCACCAGAACTGACACAGGAAAACTAGAGACTCAAGTGCACAGG
AAGCCGACCCACACCGATCAAATTCTCAACTACAATAGCAACAACCCAAGAACTCACAAA
ATCAACTGTGTACAAACTTTGTTCAAGAGGGCGAGAACACACTGCAATACAATCACAGCA
CGAAAAAATGAAGAAAAACACCTGAAAACCATTCTTCAAAAGAACGGCTATCCAATCAAT
TTCATCAGAAAATACCAGTCGCACACACCATCAGAAACGAAATCAAGTATAAAAATCAAC
AAAAGGATCACCCTACCATACATAAAGGGCATATCGGAAACGACAACAAGGCTGCTGAAA
ACATTCGGAATAGGTGTAGCCCACAAACTAACAAAGTCCCTCCACTCAATCTTATGCAAA
CCAAAAGATGAAATGGCAAAAGAGGACAAAACAAACATCCGCTACAAGATAAATTGTACC
AACTACAACAAACACTATATTGGACAAAGCGGACGCCCCCTGCATCTTCGCCTACATGAA
CACCAATTAGCAGTCAAACGCCACGACATTTCTTCACTCATATCAATACACGTGGACAAC
TACGGACATACATTCGACTGGGAAAATATGCAGATTTTGGACAGAGGCAATTCCAAAAAT
ACCAGAGAATTTTTAGAAGCTTGGCACTCAGGTCAATCAGCAATAAACAAACATATTGAA
ATCAATCCAATCTATCAACCAATCAAGAAAATTATGCAGGAACATAGGAACAATGATCAA
ACCAATAGGAGACACAACCAAGACAAAGAAATAAACAATGACAGATTTAAGGTCAATAAG
AACCAATCAACATCGAGGTGCAGAGGACTAGCTGTGAATCACATGTGGAGAAATTCAAAC
ACTTCACTTCTACCCGAAGTTTGTGCTGATGATGTCGTTCAGAAGGACGATGAAAGCTCC
ACGACCAAACCATCCAGCTCAGAGAACAAACCAACATCAATGTCA
>lcl|HE601631.1:15118407-15134330():13130-15535 ORF1_HE601631.1:15118407-15134330():13129:15534
ATGCAATTGAAGAAATGCAAGGACCATATGACGATGAAAGAACTCAATGGGTTCTTACGT
TACACCGTCAAGCTTGCGCTAGTGAAATATGAGATCAATTTTCTCGAAAGCTTTATCGAA
AGTAATGATTATCCTAAACTCTTCTGGAAGGCATTAAGACGAAACCACATTCATCCCAAT
GCAAAAACTCTCAAACGTCATGCACTCAATTGTATCGATGCTATTAAATCTCGAATAGTT
AAACTAGATCGCAACATATCTCTAAGAAGTCACGCATTGTTTGAATTGTCGGTAGATGAA
CGTAAACAATTTGAGGATTATGTTACTGATGTTACTGAAAAACAGTCACAAAAAGCTAAA
CGTAAACATTTAGAAACATTGCAACATGTAGACGTGATTAAGAAGTTTCCAGAACATCCC
GAAAACTATGTATTTAATCATTCCTCTATTGAACTTTCGACAATCCAATTGCAGGCCCTA
TCATTGGGTCGCAAATTCTGTAATAGCACCTCAAATAGCAGTAGACTTTATACGCAAATT
CAATTCGAAAATCTATCGAACCAAACTCATGATCTTATGCCGACATCCCCACAAAATCTT
CAGCATTTCAAATCCACACTACTGGACTGTAGTCATGGGTATGTTAATAAACAATGTGTT
AAGAATAACTTATTAACTAAGAACCACCTGGATCAGCTAATTCTCCTGAAAAGAAATAAT
GATTTAATCTTAAGTAAACCCGACAAAGGAGCCGGTGTAGTATTACTTGACCGTCAAGAA
TATTTGTATAAAATGAGGTTAATCCTAGAGGATGCCACTAAATTCTACAAACCTAAAGGA
GAACGTGACAAAACACTGCAGATTGAAAAACAACTAACGGATATTGTTAAAAATCTTAAA
AATAAGGGGATAATAACCCAGGATTTATACGATCACATACGCCCAATGGGTTCAATCATC
CCACGCCTATACGGACTACCTAAAGTACATAAAGCTGGTTTACCATTACGACCCATTTTG
GATATGTCAAGCTCACCATACCACCGATTAGCCCAGTGGTTAGCTGAAAAATTGGAACCA
GTTAGAAGGCAAGTTTCTAAATATTCTATTCATGATACTTTTCAATTTATTGATCGTATT
AAGGATGTTAATACTTCCGGAAAACACATGTTCTCGCTTGATGTTAATTCTTTATTCACT
AGTTTACCATTAACGGAAACGATTTGTTATATTTGTGAGTATATTGACTCTAACAACATA
GATCTAGGTATTCCAACTGAACTCTTAAAAGAATTATTGTTACGTTGTACCTTTAATGTC
CAGTTTAGTTTCAACAATGAAATATATCGACAAAGAGATGGGATTGCAATGGGATCTCCA
TTAGGTCCAATTCTAGCAGACTGCTTCATGGCAAAACTAGAAAACAATCAACTCAGTTCA
ATGATAAATCGATTCCAACTATACGTAAGATACATAGACGACACATTTGTCGTTTGTGAC
GATAACATTGATTTGGACGATATCTTACATTCCTTTAACTCATGCCACCCTTCCATAGAC
TTTACATTAGAAAGAGAGAAAGACCAATCAATCCCTTTTCTTGATGTACATCTATTGAGA
AGAAGTAATGGTTCTTTGAAAAGATCTATCTTTAGAAAGCAAACATGGAACGGCCAGCTA
ACCAACTTCTATAGCTGGGTTCCGTTAAATAGAAAGAGAAATTTGATTCATTCTTTATGC
TATCGTATACATCGGATATGTAGTACTGAATGCATTAACGAAGAACTCGAGTTCCTCAAG
AAAACCTTGATGAAAAATGGCTACCCAGACCGATTCATAGAGAAGAATATGAATAGAAGT
AGCGTCGATAAGAATCTTAGTTATTCAGTCCCAAAGAAAAGCCTTTATATAAGTCTGGAA
TTTAAAGGTGATCGAACATCAGACATAATTAAAAATCGTTTAACAACAACGATTAAAAGG
ACATTTAACGCTGCTAAACTACGAATAACCTTCACTAGTAAGAACTTATTCTCTGTGTCC
ATAAAAGATAAGCTCCCTCGTTTGGTCGCCTCAATGTGCATCTACCAGTTCACCTGCTCT
TGTGGAGCAAGGTACATCGGCCGTAGCCAACGCTCGCTTTCAACTCGGATACGAGAACAT
ATACCAGTTTGGTTCTACAATGGTGAAAGGAAAGCAGTTAGAAGTTCTATACTTGAACAC
TTAATCGACTGTAATCATTCGACGAATCCACAGTCTGATTTTAAGGTTGTTTATATGATT
CGTTCAAATCTACCAAGATTTCTTCGTATCAAACTCTTAAAAATAGCCGAAGCTCTTACC
ATCCATGAGCTCAAACCAGAACTATGCGTACAAAAGAAGTACGTTTTATCATTATCGTTA
CCATGA
>lcl|HE601631.1:22353599-22468808():89644-90690 ORF1_HE601631.1:22353599-22468808():89643:90689
ATGTGCTCATTTGAGGTGAATTCCTTATTCACAAATGTACCTTTAAAAAAGACTATTGAC
ATTTTATGTGACTATATATTTTCAAACAACCTTAATTTACCTATCCCCTTAAAAATTCTT
AAAGATTTATTACTTTTATGTACTGATAAAGTTCAGTTCACTTTTGAAGGCGAATACTTT
CGCCAGATTGATGGGGTCGCTATGGGTAGTCCGTTAGGACCATTATTAGCAGATGTGTTT
ATGGCACATGTAGAAAATTTATCTGAAGACTTAATCAAAAACATGTCACTTTATAAGAGA
TATGTGGATGATATCTTAGTAATCGGTGAAAGAAAGGAAGATATAAACTTCCTTTTGAAT
AAATTTAATACTATCCAAAACCACATCAGTCTTTCATGTGAAGAGGAGAAGAACGACCAG
CTACCCTTCTTAGATGTACTTCTAAACAGACGAGAGGATGGCTCAATAAAACGATCCATT
TTTCGAAAACCGACGTGGACGGGTCAATATCTTAGTTACTATAGTTATTGCCCTGTACAA
TACAAACGTGGTTTGGTAAAGTGCCTTTTTAACAGGCTTCGTCGTATTTGCACAAATGAC
GCCATTGATGACGATGTTAAGTTGTTAACCAAGACATTAATCGGGAATAGCTATCCACCT
AAATTTATCAATAGATGGAAAGTTCAGGGCACAGTGAGACCTACTGTAGCCTTGGTAGAG
AAAAAGCCTGTCTACATCACCTTACCATTTAGAGGTGATTCAAATAGCCTTTTATTGAAA
CAAAGGCTTAAATCGGTTATCAACAAAACGTATTGTGCTGCGAAAGTCATAATCAAGGAA
AGAACTAGGTCCATGCTTCATTCAAAACCTAGACGACATGAAAACGATTGTGTCACATCC
CACTGCGTTTACCAATTTAAATGTGTGTGTGGTCACACATACATAGGGAGGAGCAATCGT
GATCTGAAAATTAGGGTGGGTGAACATGTGCCAAAATGGTTGCAAAAACAAATACAGTCG
AATGACCCTCTATTGCTAAACATATAA
>lcl|HE601631.1:24427420-24436685():5356-6612 ORF1_HE601631.1:24427420-24436685():5355:6611
ATGAACATAAAAACAAAGACAATGTGTTCTTTTGATGTGAACACTTTATTTACAAATGTA
CCCCTGAGAAAAACTATTGATATTTTATGTGACTATATTTCACTTAATAATCTTCCATTG
CCATTTCCTGTTGAAACTCTTAAAGATCTATTATTATTATGCACTGACAATGTAAAATTC
ACATTTCAAGGTGAGCACTTTCGACAAATTGATGGCGTAGCTATGGGTAGTCCTTTAGGA
CCGTTGCTGGCGGATGTGTTCATGGGGTATGTTGAAAATTTAACTCAAAACTCAATCCAA
AAGATGTGTCTGTATAGACGATACGTTGATGATATCATAATCATAGGGGATAAATGTGAA
GACGTAAACCGCTTGTTAAAAGAACTCAATACAAGTCAGAAGCATATTTCTCTTACGTGC
GAAGAAGAGAAGAACAACCAACTTCCTTTTCTAGATATACTGATCAGTAGAAGAGGAGAT
GGTTCCATCCAACGTTCTATATATAGAAAGCCGACATGGACGGGGCAATACCTTAATTTC
CATAGTCACTGCCCAATTCATTACAAACGTGGTTTAATTAAGGGCTTATTCAATAGAATC
AATCGTATTTGTACTAGTGATACTATTGAAGTAGAAACGAGGCTTTTGACTAATACGTTA
ATGAATAATGGTTATTCATTTAAGTTCATAAACCGCTGGAAGGGTTGCAATACGATTAGA
CCTATGACGCTTCTGGCACCCAAAAAGCGAGTTTATATTACATTACCATTTAGGAGTGAC
TCTAATAGTCTCATGTTGAGACGGAGACTAAAATTAGCCATAAACAGGACATTCTATGCA
GCTCAACTTGTCATCATTGAAAAGACAAGGTCGGTGTTTCACCAAAAACCTAGACAGCAC
ATAAGCGATTGTGTCACATCCCATTGTGTATACCAATTTACATGTATGTGCGGAAACACG
TACATAGGGAGGAGCAATCGTGATTTGCAAATAAGGGTGGCGGAACACATACCTAAATGG
CTACAGAACCAAATGAATGGTCAAATAAGATCACAGGATAGACAAACATCTTCCTCTATT
GCGAAACATTTAGTTGAAACTGGTCATAAGGTTGACATCAAATCAGCATTTGTAGTGTTG
TACAAAAGCCTTCAAGGACGTATACTAAGGTTTATTGAAGCCTTGGCTATACGGAAATTG
AAACCCCCTTTATGTGTTCAAAAACAATTTGTTCTTACCCTTAACCTACCCTGGTAA
>lcl|HE601631.1:24684089-24692140():64-1335 ORF1_HE601631.1:24684089-24692140():63:1334
ATGATGTCTTTGGATGTAACAACACTATTCACGAATGTCCCACTTCTTGAGACCGTAGAA
TATATAGGGGAACAACTGATTGAAAATAAAATTGAAACTACAGTTCCGATTAATGTCTTG
AAAGAGTTATTACTGAAATGCACCATGAATGTAAATTTCAAATTCAACGGTGAAATATTT
AGACAAACAGATGGTGTGGCAATGGGTTCACCTCTGGGCCCTATACTAGCTGATTTATTT
CTAGCCAAACTAGAGAGCGGTCATCTGAAAAAGATTATTCAAGAATTCAAATTTTACTGC
AGATATATGGATGACACATTCATCCTGTGTAAAGATAATATTTCACAACAAGATGTGCTT
AGACAGTTTAACGAAGTGCATCCAGCCATCCAGTTTACATCGGAGGAAGAGAGTGATGGC
CGATCAGCCTTTTTAGACGTCCTCTTAACTAAGAGATCAGATGGATCGTTAAGAAGAAAC
ATAAACAGAAAAAGTACTTGGACTGGACAGTATACACACTTCCTTAGCTTTGTACCTCTA
CAGTACAAACGAAACCTAATCAAAACCCTTAGCTATCGAATACGCACTATATGTTCGGCG
GATGTAGTTGACAATGAGCTAAACACATTACATAATGCTCTAAGGAAGAACGGGTATCCC
AGAAAATTTATAATTAAATATATGATCTTTAAAGTGAAAATAGGCGAATTCCAAACGGTC
AAGAAAAAGTCCTTGTTCATGCGCCTACAATTCAGGGGGGATGCCGCTAGCGAAATACTT
GCTCAGAGATTACGCAGATCTATCCAAAAATCTTTCAACGCAGGTGAACTACGTTTGGTG
TTTTCTACGAGTCCAATAGTGACACCGAGGCTTAAAGATGAAGTTCCTAGAATGACCACT
TCATTTTGTATTTATCAGTTCGACTGCTCCTGTGGAGCAAGTTATATTGGTCGAAGTTCT
AGGAATTTACATTTTCGTGCTCGTGAACACCTCCCAGCGTGGCTAAGCAAAGGTCTGATG
AGGAAAGTAAACAGCTCGATTTTGTCCCATTTAGTACAAACTGGTCATAGTGCCAGTATA
AACCAATCTTTTTCAATTATTTATAGGGTCAGTAATTTTTTGCCTAAGCTTGTCAGACTT
AAAGTCCTTCAAACGGCGGAGGCAGTAGCCATCAGAATGAAGAAACCAGAGCTATGTGTA
CAGAAGAAATATCTCCAACCCCTACTTCTCCCTTGGCCAACCACAAGGCCAATTAATGAA
CAATCATCTTAG
>lcl|HE601631.1:26028680-26036577():7-1959 ORF1_HE601631.1:26028680-26036577():6:1958
ATGACTGAGTTAGAAGCGTTATCATTAGGCCCTAAGTTTTGTGATTTTAAGAAGACTGTT
AATAAGATGGACGTCGAAATTCAGTTTGAAAATCTGTATACCCAAACAGCAGAATTAGTA
TCTTCTTCAAAAGATAATGTCGAAAGTTTCAAATCAACACTAGTGGACTGTTGCTTTAGA
TACTTAAATCATGGACATAATTCGAAAGGAATTTTGACGAATAAACATAAGGAAGCTCTA
AGAAAACTTAAAACTAATGACAATTTATTAATCACTAAACCAGACAAAGGTTATGGGATA
GTACTCATGGATAAAAACAACTATATAAACAAGATGAAAGCCCTTTTAAATGATCAAAGT
AAATTTCAGAAACTAGTAGTGAAGAATGACTTGGCAGACAAGATTGAAAAGCAAATAATA
GATTCGTTGAAACAAATCAAACAACAGGGTTTCATCTCAGAAAAAGTGTTCGAAATGTTA
AAACCTACAGGAACGAGAACACCAAGGCTATATGGCTTGCCAAAAATACATAAAAGTGGC
TTGCCCCTTCGACCCGTTCTAGATATGAATAACTCAGCCTACCACACTATAGCAAAATGG
TTGGTGCAAATTCTCAAACCGCTCCACAAAGAAATTGTTAAACATAGTGTCAAGGATTCC
TTTGAATTTGTCAATAATGTAAAAAATCTATCGCTCAAGAATAAATTTATGATATCATTA
GATGTAACGTCCCTATTCACCAACATTCCTCTACTTGAAACGGTAGATTTTATTTGCAAT
GAATTAACAGAGAGGAACTTAGAAACGGTAATTCCCGTATCCGCAATAAAACAGCTAATT
CTTAGATGCACAATGAATGTTCAATTCCGATTCGACAATGAGTATTATAGACAATTAGAT
GGGGTAGCCATGGGGTCACCATTGGGCCCTATACTGGCAGACATTTTTCTGGCAAAACTA
GAAAATGGTCCACTCAAAGACACAATTAGCCATCTAACATCATATTGTCGCTATATAGAT
GATACTTTCATAGTATTAGAGAAAGAACATGAAAAGGAGAACATCCTTAATATATTTAAT
AATATCCACCCATCAATTACGTTTACACTAGAAGAAGAACAGAATGGTAGTATATCGTTT
TTAGATGTCCAACTAACCAGAAGAATAGACGGAACATTAAAAAGAGGATTACATAGAAAA
TCTACAGTTGGACAGTACACTCATTTCTATAGCGCAGTACCAATGAAATACAAAAGAAAC
CTAATAAAGATCCTTACTCATCGTGCTAGAATGATTTGCTCTGACGACATTATTTTAGAT
GAATTGGCTAATATTCGAAACTTGCTTAGTAAGAATGGGTATCCAATGAAATTCATCGAC
AAACACATGACGGAGACGAAAAGAAGGACAAAGTTACCTACTGTTCCGAAGAAGGTACTG
TTCCTAAAGTTACAATTCTTAAATGATGCTACTGAAGAAATCTTGACACAGAGGTTAAGA
AGGGCAGTACAGAAAACATTTAATGCAGCCCGACTTAGTACCGTCTTCTACAACCGCCCC
ACAATAAGAACTGTTAATAAAGACAGATTGCCTGAATTCGCCACATCTATGTGTATTTAC
CAATTCAACTGCTCCTGTGGAGCCAGTTATATAGGGCGTACAATTCGGCAAGTTCGTCAA
CGAATAACAGAACACCATCCGTCATGGTTGACTAAAGGACAGATAAAGGGGATTAAGAGT
TCTATTCTCGCTCACTTGGTGGACACAGGTCATCATGTTGAACTGAATAAAGCTTTTAAG
GTTATCTACCATATTCCATCAAATTTACCACATGGTTTACGAGCTCGTCTATTGCACATA
GCTGAAGCCATCGCAATTCATATCTACAAACCGAACCTATGTATCCAAAAGAAGTTTGTA
CAACCACTCTCGCTACCTTGGCCATCGGTATAG
>lcl|HE601631.1:26028680-26036577():2367-4790 ORF2_HE601631.1:26028680-26036577():2366:4789
ATGGGAATTTTCACTTTATTAAAATGTTCTGAGCATTCATTTGCGCTAAAGGTTCTCAAC
GAGTATCTGAAGTATAGCACAAGGCTCAGTGAAGCGAAAACAAATGTTGATTTTATAAAG
CAGTGCATTGAAACTAACTTGTATCCCAAATTGTATTGGAAATCGTTACGTCGCTCTAGA
GTTCGACCAAATGGAAGGACTCTCAAACGCTATGCGCTTAATCAAATTGATTCTCTAAAT
TCATATATTACCGAGATGTCAAAAAATGTCAACGAGCGAATTTACGCGGTTGAAGAGCTC
CCTGTTAAGTTAAGAAAACAATATCTGGACTATGTTAAGCTGGTGGTGAACTCAAGAAAA
GAAAAGAAAAATATGAAACTTAAGAAATATCTAGACAAACAGGTTCCTGAAATGAAATTC
CCACCTAATCCAGGTCAGTACGTACACAATTTTTCCAGTATAAAGCTTGATATGACTGAG
TTAGAAGCGTTATCATTAGGCCCTAAGTTTTGTGATTTTAAGAAGACTGTTAATAAGATG
GACGTCGAAATTCAGTTTGAAAATCTGTATACCCAAACAGCAGAATTAGTATCTTCTTCA
AAAGATAATGTCGAAAGTTTCAAATCAACACTAGTGGACTGTTGCTTTAGATACTTAAAT
CATGGACATAATTCGAAAGGAATTTTGACGAATAAACATAAGGAAGCTCTAAGAAAACTT
AAAACTAATGACAATTTATTAATCACTAAACCAGACAAAGGTTATGGGATAGTACTCATG
GATAAAAACAACTATATAAACAAGATGAAAGCCCTTTTAAATGATCAAAGTAAATTTCAG
AAACTAGTAGTGAAGAATGACTTGGCAGACAAGATTGAAAAGCAAATAATAGATTCGTTG
AAACAAATCAAACAACAGGGTTTCATCTCAGAAAAAGTGTTCGAAATGTTAAAACCTACA
GGAACGAGAACACCAAGGCTATATGGCTTGCCAAAAATACATAAAAGTGGCTTGCCCCTT
CGACCCGTTCTAGATATGAATAACTCAGCCTACCACACTATAGCAAAATGGTTGGTGCAA
ATTCTCAAACCGCTCCACAAAGAAATTGTTAAACATAGTGTCAAGGATTCCTTTGAATTT
GTCAATAATGTAAAAAATCTATCGCTCAAGAATAAATTTATGATATCATTAGATGTAACG
TCCCTATTCACCAACATTCCTCTACTTGAAACGGTAGATTTTATTTGCAATGAATTAACA
GAGAGGAACTTAGAAACGGTAATTCCCGTATCCGCAATAAAACAGCTAATTCTTAGATGC
ACAATGAATGTTCAATTCCGATTCGACAATGAGTATTATAGACAATTAGATGGGGTAGCC
ATGGGGTCACCATTGGGCCCTATACTGGCAGACATTTTTCTGGCAAAACTAGAAAATGGT
CCACTCAAAGACACAATTAGCCATCTAACATCATATTGTCGCTATATAGATGATACTTTC
ATAGTATTAGAGAAAGAACATGAAAAGGAGAACATCCTTAATATATTTAATAATATCCAC
CCATCAATTACGTTTACACTAGAAGAAGAACAGAATGGTAGTATATCGTTTTTAGATGTC
CAACTAACCAGAAGAATAGACGGAACATTAAAAAGAGGATTACATAGAAAATCTACAGTT
GGACAGTACACTCATTTCTATAGCGCAGTACCAATGAAATACAAAAGAAACCTAATAAAG
ATCCTTACTCATCGTGCTAGAATGATTTGCTCTGACGACATTATTTTAGATGAATTGGCT
AATATTCGAAACTTGCTTAGTAAGAATGGGTATCCAATGAAATTCATCGACAAACACATG
ACGGAGACGAAAAGAAGGACAAAGTTACCTACTGTTCCGAAGAAGGTACTGTTCCTAAAG
TTACAATTCTTAAATGATGCTACTGAAGAAATCTTGACACAGAGGTTAAGAAGGGCAGTA
CAGAAAACATTTAATGCAGCCCGACTTAGTACCGTCTTCTACAACCGCCCCACAATAAGA
ACTGTTAATAAAGACAGATTGCCTGAATTCGCCACATCTATGTGTATTTACCAATTCAAC
TGCTCCTGTGGAGCCAGTTATATAGGGCGTACAATTCGGCAAGTTCGTCAACGAATAACA
GAACACCATCCGTCATGGTTGACTAAAGGACAGATAAAGGGGATTAAGAGTTCTATTCTC
GCTCACTTGGTGGACACAGGTCATCATGTTGAACTGAATAAAGCTTTTAAGGTTATCTAC
CATATTCCATCAAATTTACCACATGGTTTACGAGCTCGTCTATTGCACATAGCTGAAGCC
ATCGCAATTCATATCTACAAACCGAACCTATGTATCCAAAAGAAGTTTGTACAACCACTC
TCGCTACCTTGGCCATCGGTATAG
>lcl|HE601631.1:28688689-28691446():348-1361 ORF1_HE601631.1:28688689-28691446():347:1360
ATGGGCAGCCCTCTAGGCCCAATTCTTGCCGACATTTTTATGGGACACCTGGAACAAAAG
AAACTGAAGCGCGCAATCGACAGTACCACACTCTACTGCAGATATATGGATGACACGTTC
CTTGTCTGCAAAAATCACCAACACTCCATGTACCTACTAAGTCTGTTCAATAAAGTACAG
AAAGATATAGAATTTACCATGGAACATGAAGTTGATGATAAATTCCATTTCCTAGATATT
GGAATTAGGCGAACATTAGACGGCACACTACAAAGACACATTCACCGCAAAAATACTTGG
AGCGGAGTTTATCTCAACTTTAACAGCTTCTGTCCAATGAGCTATAAAAAGGGTATTGTG
CGAAACCTTTTTGACCGCGCACGAAAAATCTGCTCAAAAGAATGCCTCGAAGAAGAAATT
ACTACAATCACCAAATGCTTACGTGAAAATGCATATCCGGATAAATTCATCCACAAATAT
GCTAATACAAACCCTCCGATTAAGCATGATACAGTTGAAAAGAAAACCTGCTTCTTATCC
TTACGCTTCAAAGGAGATGAAGTCGCCGGAATTATCAATCACAGAATTAATTCCGCTTTA
AAAGTGACCTACCCGGCAGCCAAAGTGACTACGTTATGGAAAACATACTGTTCACTGAAA
CAAACGAAAATCGACGAGTCCTCTCCCCTCTGTTGCTCCAACTGCATTTACCAATTCACA
TGTACGTGCCGTAGCACATACATTGGAAGAACTGAGAGAAGAGTACACGTTCGCATTTCT
GAGCATATTCTGAAGAACTTGACGCTGCGAGGGACTAAAGCTTTTAACAGTGCAATAGCT
CGGCATCTACTTGACACCGGGCATACCATCGATATTATGTGCGCGTTTAAAATTATCAAT
AGACAAAGAACCACTACCACTCTCCGCTTTGCTGAAGCCATTGCAATTAAGAAACTGAAA
CCGGACTTATGCATCCAAAAAGAGACTTTAATAAACTTATCACTACCCTGGTAA
>lcl|HE601631.1:30853481-30856427():328-2358 ORF1_HE601631.1:30853481-30856427():327:2357
ATGTTTAAACATCCATCAAATTTCAATAATGACACGATTAGAAACAATTCCAAAGAACTA
GATATAAACAAAATAGTTGTGAATCTATCTGACAAACATTTAAATCAATACGAACTATCA
TTGCTTAAAAAAGGCCTCAATTTCAATTTGAGCAAAACACAACTTATGGCCTCTGAAATT
ATTCCGGTTATTGAACCTGCCTTAAACAATGTTCCGACTGATCAAGCGAATTCAGTGAGA
TTTAAAATCTCAAATGCGTTATTGAAACAAAAACCGAATACACCTAATCTATCTAAAGAA
ATGTATGCTCTAAAACAGCTACGTAAAGACAGAAAAATTGTTATTATGAGAGCTGACAAG
GGAAACACCACTGTTGTTATGAATAATTCTGATTATGAGAAAAAAGTCAATGAACATCTC
CACTCTGGACCTTATGAAAAAATCAAGATTAACAAATGTAGAACAACTTTGAATAAGTTG
AAAGCCGAAACAGTCAAAATGCTACAGGCTTTAAAACCGAAACTAGGACCACCTCTATGG
TTTTCTCTATATCTGAAAAGCAACAAACCATGCAGATTTTATGGATTACCAAAATTACAT
AAAACAGATGTCCCAATAAGACCTGTTGTTGATTATACCAATTCACCAACCTACAATCTT
TCTAGATACCTAGATAAGATTCTAAAACCATATGAAAGCCTAATCAAACACGGAATAAAA
AATTCTAATGATTTTAAAGATGTTATCTCTAATATTCATATACAAGAAGATGAAATAATG
GCAAGTTTTGATGTTTGCTCATTATTCACTAATGTTCCAATTAAGAAAACATTAGATATT
ATATATAATCTCTTAGATTCCGACATTGATCTTAAACAGCGCTGTCCTCTAGTTACCTCG
GATATTATTAAAGCGTTAGATCTATGTTTACATTCAACTATATTCAGTTTTCGAGGGGAT
TTATACAGACAGACAGGTGTAGCTATGGGATCACCGGTTTCCCCAATTGTTGCTAACCTC
TTTATGCATTCATTGGAAACTAGTGCCATCTCAATATGTTCTCAGGCACCAAAAGTATGG
TTAAGATATGTAGATGACACCTTTGTCATTATAAAACGGGACCATTTAGATGAACTGTTT
AAACTTGTCAACAACTTTGATGGAAAAATCAAGTTCACCAAAGAGTTGGAATCTCCTGAA
AACAAATTACCTTTCCTAGACTGTTTAGTTGAAAGGAAAGATTATGATAGCTTAAAAATT
AGTATATTTCGAAAGCCGACAAATTCAGGAAAATTTCTAGATTTTAAATCGGCACATCCA
CACTCGACCAAAGTGACAGTAGTCAAAAATATGATTACAAGAGCTCAAAAACTTGTCACT
GAACCAAACGATATGAAAACGGAAATAAATTTAATTACATCTACCCTTATGATGAACAAT
TATCCAAAAGATTTTATTAAAAGAATAATTAAGAATGAAAGAAAAGACAACATTGTTAAT
ACAAAAAGATTACAGAAAAAGGAATGGGTTAACACAGTGGTGATCCCATATCGGAAAGGT
GTTTCGGAAGATATTCGAAGAATCTTAAATAATCAAAATATAAGAGTATTTTTTCGAATA
AACAATACTCTAAGATCAAAATTAGTAAGAATTAAAGATCCAATTCATAAAGAAGAACAA
CAAAATTGTATCTATGAAATCAAATGTAGTGACTGTAATGCAACGTATGTAGGTGAAACA
TCAAGACAACTGTATGTGAGGGTGAAGGAACACAAACAATGCTTGAAACACATTCCTAAA
TCCTCAGATGATGTAAGGAAACTGGAGAACAAATCAGCGATAGCATTACACTCGATAGAA
TCGGGTCATACAATTGATTTCGTTCACACAAAAATCCTTCAAAAAGATTTCAATTCTTAC
AAGGAAAGGCAAACAGCTGAAGCCCTATACATTTGGGTTAATCCAAACAATATTAATAGG
AGGAATGGAATACAATTAGCAGTGCCATGGCAGCTAATCATTAATAAGTAA
>lcl|HE601631.1:35512185-35616462():82125-83132 ORF1_HE601631.1:35512185-35616462():82124:83131
ATGCATTCATTGGAAACTAGTGCCATCTCAATGTGTTCTCAGGCACCAAAAGTGTGGTTA
ATATATGTAGATGACACTTTTGTCATTATAAAACGAGACCATTTGAACGAACTGTTTAAA
CTTGTCAACAACTTTGATGGAAAAATCAAATTCACCAAAGAGTTGGAATCTCCTGAACAC
AAATTACCTTTCCTAGACTGTTTAGTTGAAAGGAAAGATAATGATAGCTTAAAAATTAGT
ATATTCCGAAAGCCGATAAATTCAGGAAAATATCTAGATTTTAAATCAGCACATCCACAC
TCGACCAAAGTGACAGTGGTCAAAAATATGATTACAAGAGCTCAAAAACTTGTCACTGAA
CCAAACGACATGAAAAAGGAAATAAATTTAATTACATCTACCCTGATGATGAACAATTAT
CCGAAAGATTTTATTAAAAGAATAATTAAGAATGAAAGAAAGGACGGTATTGATAATACA
AAAAGATTACAGAAAAAGGAATGGGTTAACACAGTGGTGATCCCATATCGGAAAGGTGTT
TCAGAAGATATTAGAAGAATCTTAAATAATCAAAATATAAGAGTATTTTTTCGAACAAAC
AATACTCTAAGATCAAAATTAGTAAGAATTAAAGATCCAATTCACAAAGAAGAACAACAA
AATGGTGTCTATGAAATCAGATGTAGTGACTGTAATGCAACGTATGTAGGTGAAACATCA
AGACAACTGAATGTGAGGGTGAAGGAACACAAGCAATGTTTGAAACACATTCCTAAATCC
TCAGATGATGTAAGGAAACTAGAGAACAAATCAGCGATAGCATTACACTCGATAGAATCG
GGTCATACAATTGATTTCGTTCACACAAAAATCCTTCAAAAAGATTTTAATTCTTACAAG
GAAAGACAAAAAGCTGAAGCCCTATACATTTGGGCTAATCCAAACAATATTAATAGGAGG
GATGGAATACAATTAGCAGTGCCATGGCAGCTAATCATTAATAAGTAA
>lcl|HE601631.1:37059861-37081762():19810-21291 ORF1_HE601631.1:37059861-37081762():19809:21290
ATGCTAAATCCAAAAAGTTGTAACCCTTGTAGATTCTATGGACTCCCGAAGATTCACAAG
GATAGTACTCCACTAAGACCAGTGGTCGATTTCACAAATTCACCGACTTACAACCTAGCG
AAATACTTAGCTAGAATACTAAAACCGTATGAGAAATTAATTAATCATGGAATTAAAAAC
TCTATGGAATTTAAAAATATTATTGATACCATCGATATAGAAGAAGAAGAAGTAATGGCA
AGTTTTGATGTTTCTTCCTTATTTACTAACGTACCTATCAACAGAGCGTTGGATATTATT
TATGCTTGTTTAGAATCTGATTTGGATTTACATTTACGTTGCCCGTTAGATCCATCTGAG
TTTATCAAGTGTTTGGAACTATGTTTAAGGTCCACCTTATTCATATTTCGAGGAGACCTA
TACAGACAAAAAGAAGGTATAGCTATGGGTTCACCAGCTTCTCCGATTGTTGCGAATTTA
TTCATGCATTCACTCGAAACTAGTGCAATCGCAAGAAGTGTTTGTCCACCAAAGGTCTGG
CTACGGTATGTAGATGACATTTTTGTTATCATTAAACAGGACTATTTGGAAGAATTGTTT
GCAAATGTTAACAACATTTCGGAACAAATTAATCTAACGAAGGAAATAGAGTCTGATGAC
CACAAACTGGCATTTCTCGACTGTATGGTTGAACGAAGACTTAATAATAGGAAGTTGAAA
ATAAATGTTTTCAAAAAATCAACACATTCAGATAGATACTTAGATTTTGATTCGGCGCAT
GCTTTATGTACGAAAGTCACAGTTGTTAAAAATTTAATTAACAGAAGTCTGAAGCTTGTT
ACAGATGAAGAAGACCAACAATTTGAATTGAATAGGATTTTAGCTACACTTAGGGATAAC
AACTACCCAAAAGAGTTTTTAAAGAGGATTGTTAGAAAGGAAAGAAAAGCTAAACTGCAA
CATGTACGGAAAGATTGGAAGTCCACTGTAGTCATACCATACCGTAGCGAAACATCGGAA
GAAATCAGACGGATTTTAAACAAACATGATATAAGAGTGTATCTTAGAACATGTGACACT
ATAAGATCGTCATTGGTGAAGGTTAAGGATAGGTTACCAAAGGAAGAACAACAAAATGTT
GTCTATGAGATCAATTGTCATGATTGTAATGCGGCTTATATTGGAGAAACATCCAGACAA
TTGAAGGTAAGGTTGAAGGAACACAAACAGTGTTTAAAAAACGTTCCCAAAACCTCGGTT
GACTTAAAGAAACTTGAGAATAAGTCTGCAATAGCGTTACATGCGTTGGAAACGGGACAC
ATGATTAATTTTGAAGGGGCCAAAATACTTCAGAAAGGTTTCAACACTCACAAAGAAAGA
TTGACAGCAGAAGCGCTGTATATATGGGCGAATAAGAACAGCCTAAACAGAAAGGATGGT
ATTCAGCTAGCTACCACTTGGCAAATATTCTTCAATAAGTAA
>lcl|HE601631.1:39581190-39664569():14617-15819 ORF1_HE601631.1:39581190-39664569():14616:15818
ATGGTCTCATTTGACGTCTCATCGCTTTTCACCAATATACCCTTAGATGAAACGGCCGAC
ATCATAGGTGAATACTCTGAACTTTTACCTATACCATTCCATGATTTCAAACAGCTTCTG
TTTCTGTGCACAAAAAACATACAATTCAAATTCAACAATGTGTTCTACCGTCAAATTGAT
GGAGTAGCCATGTGTAGCCCTTTGGGTCCTATTCTGGCCGACATATTTATGGGGAACCTC
GAACAGAAGAAGCTTAAGCATGCTATCGATAGTACCACACTATACTGCAGATACATGGAT
GACACCTTTCTTGTTTGCGACAATCATAAACACTCCATCAATCTGCTCAGTTTATTTAAC
AAAGCACACAAGGATATAGAATTTACGATGGAACATGAAGACGAAGATAAATTCCATTTC
CTAGATATTGGAATTAGACGAACACCAGCGGGCACATTACAAAGACATGTTCATCACAAA
AACACTTGGAGTGGACTGTATCTCAATTACTACAGTTTCTGTCCGATGAGTTACAAAAAG
GGTATTGTACGAACCCTTTTCGACCGCGCACGCAAAATCTGCTCCAATGAGTGTCTTGAG
GAAGAAATAGCTTTAATCACCAAATGCCTACGTGAACATGCATATCCAGAGAAGTTCATC
CACAAATATGCAAACACCAATCGTCGAATAAAGTATGATCGAGTTGAAAAGAAAACATGC
TTCCTATACCTACGCTTCAAAGGTGACGAAATCGCTGGAATAATTAACCACAGACTTAAT
TCCGCGTTGAAAGTGACCTACCCAGCAGCTAAATTGACAACGGTGTGGGAAACAAACTGC
TCACTCAAACAAACTAAAATCGATAAGTCCTCTTTTCTCAGTAGCTCCAACTGCATTTAC
CAATTTACATGTACGTGCCGAAGCACATACATTGGAAGAACCGAGAGAAGAGTGCATGTC
CGCATTTCTAAGCATGTTCCCAAGAAACTGAGGTTGCAAGGGTCCAGGGCTCTCAACAGT
GCGATAGCTCGGCATTTACTCGACACCGGGCATAGCATCGACATTTCTCATGCCTTTAAA
ATCATTAGTAAACAAGGAATTACAACTGCTCTCCGGTTTGCTGAGGCGATCGCGATAAAA
AAACTCAAACCGGACCTATGTATTCAAAAAGAGACAGTGATAAACTTATTACTACCCTGG
TAA
>lcl|HE601631.1:46674096-46717452():19040-21499 ORF1_HE601631.1:46674096-46717452():19039:21498
ATGAATTCTCTATACTCGGCGCCCAATTATTGTCAAACTATTCGTTCTAATCTTGACGAA
TATTCGTATAAATTATTTTCCAATCGAATTAAATTATCAAAGAAAATGCATAATTGGTAC
AATCATAGAATTTTTAATCTACGATGTTTAAAACAAAATGTTTTTCCTAAATCTTTGTTG
GTCAAATCTCCTGACAAATCTATTCGTTCAATCAAAGCGGCGATCACAGCCACTAGAACT
TTTATCAGGGAACGTATTCACATAGCCACTATGAATTTGGAGTCACTACGTTCAAGGGTA
AAGAATATCGATGAAATTCTGTCCGTTATCACACCGAAAGAAATAATATCTAATGTAAGT
GAATTTTTCAAACTCAGAGAACAGTTTTATCATCAATCATCAAAACTACGACAGATTAGG
AAGTTCGAAAAAATGTTGAAACATGCGTCAAACAGCAAAGTGAAACAAACTAGAGATAAA
TCGAACACAGTAGATATTGACAAAGTGTTAGTTAATTTATCTGATAGAATTCTCAACTCC
CATGAAATTTCATTACTTAAAAAGGGTCTCAATTTCAATATAAATAGACCACATTTATCG
TCTTTCAATATTATACCAGCAATCGAACCAACATTGAACATACTTCCTAATGAAACAGCG
AATGAATTGAGGAATAAGATAATGTCCGTGTTATTACGTCAAAAATCACAAAAATCTAAT
ATGACTAAAAATGAGTTGCATGCATTAAAGCAACTAAGAAATGATAAGACAATTATCATT
ACAAAAGCAGATAAAGGTAACACTACAGTCATCATGAACAAATTGGACTACGAGAAAAAA
GCAAAGGAACATCTACAAGAGGGACCATATGAACTAATCAAAGTTGAAAAAAGCAGAACT
ACGCTTAATAAACTTAAGGCGGAAACAAGTAAAATCTTACATTCGTTAAAGGTCAAGCTC
GGAACGCCTTTATGGTTTATGCTAAATCCAAAAAGTTGTAACCCTTGTCGATTCTATGGA
CTCCCGAAGATTCACAAGGATAGTACTCCACTAAGACCAGTGGTCGACTTCACAAATTCA
CCGACTTACAACCTAGCGAAATACTTAGCTAGGATACTAAAACCGTATGAGAAATTGATT
AATCATGGAATTAAAAACTCTATGGAATTTAAAAATATTATTGATACCATCGACATAGAA
GAAGAGGAAGTAATGGCAAATTTTGATGTTTCTTCCTTATTTACTAACGTACCTATCAAC
AGAGCGTTAGATATTATTTATGCTTGTTTAGAATCTGATTTGGATTTACATTTACGTTGC
CCGTTAGATCCATCTGAGTTTATCAAGTGTTTGGAAATATGTTTAAGGTCCACCTTATTC
ATATTTCGAGGAGATCTATACAGACAAAAAGAAGGTATAGCTATGGGTTCACCAGTTTCT
CCGATTGTTGCGAATTTATTCATGCATTCACTCGAAACTAGTGCAATCGCAAGAAGTGTT
TGTCCACCAAAGGTCTGGCTACGGTATGTAGATGACATTTTTGTTATCATTAAACAGGAC
TATTTGGAAGAATTGTTTGCAAATGTTAACAACATTTCGGAACAAATTAATCTAACGAAG
GAAATAGAGTCTAATGACCACAAACTGGCATTTCTCGACTGTATGGTTGAACGAAGACTT
AATAATAGGAAGTTGAAAATAAATGTTTTCAAAAAATCAACACATTCAGATAGATACTTA
GATTTTGATTCGGCGCATGCTTTATGTACGAAAGTCACAGTTGTTAAAAATTTAATTAAC
AGAAGTCTGAAGCTTGTTACAGATGAAGAAGACCAACAATTTGAATTGAATAGGATTTTA
GCTACACTTAGGGATAACAACTACCCAAAAGAGTTTTTAAAGAAGATTGTTAGAAAGGAA
AGAAAAGCTAAACTGCAACATGTACAGAAAGATTGGAAGTCCACTGTAGTCATACCATAC
CGTAGCGAAACATCGGAAGAAATCAAACGGATTTTAAACAAACATGATATAAGAGTGTAT
TTTAGAACATGTGACACTATAAGATCGTCATTGGTGAAGGTTAAGGATAGGTTACCAAAG
GAAGAACAACAAAATATTGTCTATGAGATCAATTGTCATGATTGTAATGCGGCTTATATT
GGAGAAACATCCAGACAATTGAAGGTAAGGTTGAAGGAACACAAACAGTGTTTAAAAAAC
GTTCCCAAAACCTCGGTTGACTTAAAGAAACTTGAGAATAAGTCTGCAATAGCGTTACAT
GCGTTGGAAACGGGACACATGATTAATTTTGAAGGGGCCAAAATACTTCAGAAAGGTTTC
AACACTCACAAAGAAAGATTGACAGCAGAAGCGCTGTATATATGGGCGAATAAGAACAGC
CTAAACAGAAAGGATGGTATTCAGCTAGCTACCACTTGGCAAATATTCATCAACAAGTAA
>lcl|HE601631.1:48789858-48849752():57718-58785 ORF3_HE601631.1:48789858-48849752():57717:58784
ATGGGATCACCACTAGGCCCGATCCTTGCTGACATTTTTCTGGCCAAACTGGAAAATGGA
CCGTTAAAAGACACCTTAAGTGAGCTAGACTACTACTGTAGATACATAGATGACACACTA
ATCGTATGCGACGAAATGGTTGACAAACAGGAGATGTTAGACTTTTTCAATAACGTCCAC
CCAGCTATTCAATTCACCAGCGAAGAAGAGAAAGACAATAGTATAGCTTTCCTCGACGTC
CTACTTTCTAGAAGGAGAGATGGTTCCATCAAACGAAATACATTTAGAAAGAATACATGG
ACGGGTCAGTATACCCATTTCCAAAGCTTCACTCCTCTTCAGTATAAAATAAATTTGGTT
AAATGTCTCAGTCACAGAATCAAGCTATTATGTTCTGAGGACACTGTTGAGAGTGAAATA
GATATACTGAAAAATACATTGCGAAGGAATGGCTACCCGGATAAGTTCGTTAAGAAATAC
CTAGTAGAAAGTACTGTTAAAATAAGAAGAAATTGTGAAACAGTGAGTAAAAAAACCTTG
TATTTGAAACTGGACTTCAAAGGTGACATAGCGAGTGATATTCTAACACGCCGACTGAAA
AGATCGGTTGAAAGGACGTTTTACGCCGCTAAGCTACACGTCACTTTCTCAACTAAACCA
GTACTCACACAATTAATCAAGGATAAGTTACCGAAGATGGGCTCTTCCATGTGTGTATAC
CAATTCAACTGCTCCTGTGGAGCTAGTTACATAGGCCGTACTCAGAGGGCTTTATCCTTG
CGTATTCGTGAACATGTACCAGCATGGTTGGGAAAAGGAGTCACTAAATCCATTAACAGC
GCCATCCTTTCTCACTTGGTAGACAGTGAACATCATATCAAAATAGAAGAAGCCTTCTCT
GTTTTATATCAAGTTCCGAAAACTCTACCTCAAAGAGCTAGATTACGATTACTTTACATA
GCCGAAGCCATCTGGATCAACTCTAGAAAACCAAATTTATGCATCCAAAAAAAGTATATC
CAGCCACTATGTTTACCTTGGCCTACGACTGGATCACCGGTTTCCTAA
>lcl|HE601631.1:49356405-49410935():48683-50710 ORF1_HE601631.1:49356405-49410935():48682:50709
ATGTTGAAACATGCGTCAAACAGCAAAGTGAAACAAACTAGAGATAAATCGAACACAGTA
GATATTAACAAAGTGTTAGTTAATTTATCTGATAGAATTCTCAACTCCCATGAAATTTCA
TTACTTAAAAAGGGTCTCAATTTCAATATAAATAGACCACAATTATCGCCTTTCAATATT
ATACCAGCAATTGAACCAGCATTGAATATACTTCCTAATGAAACAGCGAATGAATTGAGG
AATAAGTTAATGTCCGCGTTATTACGTCAAAAATCACAAAAATCTAATATGACTAAAAAT
GAGTTACATGCATTGAAGCAACTGAGAAATGATAAGACAATTATCATTACAAAAGCAGAT
AAAGGTAACACTACAGTCATTATGAACAAAATTGACTACGAGAAAAAAGCCAAGGAACAT
CTACAAGAGGGACCTTATGAACTAATCAAAGATGCAAAAAGCAGAACGACGCTCAATAAA
CTTAAGGCGGAAACAAGTAAAATCTTACATTCGTTAAAGGTCAAACTCGGAACGCCATTA
TGGTTTTTGCTAAATCCAAAAAGTTGTAACCCTTGTCGATTCTATGGACTCCCGAAGATT
CACAAGGATAGTATTCCACTAAGACCAGTGGTCGATTTCACAAATTCACTGACTTACAAC
CTAGCGAAATACTTAGCTAGGATACTAAAACCGTATGAAAAACTGATTAATCATGGAATT
AAAAACTCTATGGAATTTAAAAATATTATTGATACCATCGACATAGAAGAGGATGAAGTA
ATGGCAAGTTTTGATGTTTCTTCCTTATTTACTAACGTACCTATCAACAGAGCGTTGGAT
ATTATTTATGCTTGTTTAGAATCTGATTTGGATTTAAATTTACGTTGCCCGTTAGATCCA
TCTGAGTTTATAAAATGTTTGGAACTATGTTTAAGGTCCACCTTATTCATATTTCGAGGA
GATCTATACAGACAAAAAGAAGGTATAGCTATGGGTTCACCAGTTTCTCCGATTGTTACG
AATTTATTCATGCATTCACTCGAAACTAGTGCAATCGCAAGAAGTGTTTGTCCACCAAAG
GTCTGGCTACGGTATGTAGATGACATTTTTGTTATCATTAAACAGGACTATTTGGAAGAA
TTGTTTGCAAATGTGAACAACATTTCGGAACAAATTAATCTAACGAATGAAATAGAGTCT
GTTGAACACAAACTGGCATTTCTCGACTGTATGGTTGAACGAAGACTTAATAATAGGAAG
TTGAAAATAAATGTTTTCAGAAAATCAACACATTCAGAGAGATACTTAGATTTTGATTCG
GCTCATGCTTTATGTACGAAAGTTACGGTTGTTAAAAATTTAATTAACAGAAGTCTTAAG
CTTGTTACAGATAAGGAAGACCAACAATATGAATTGAATAGGATTTTATCTACACTTAGG
GATAACAATTACCCAAAAGAGTTTTTAAAGAAGATTGTTAGAAAGGAAAGAAAAGCTAAA
CTACAATGTGTACAGAAAGATTGGAAGTCCACTGTAGTCATACCATACCGTAGTGAAACA
TCGGAAGAAATCAAACGGATCTTAAACAAGCATGATATAAGAGTGTATTTTAGAACATGT
GACACTATAAGATCGTCATTGGTGAAGGTTAAAGATAGGTTACCAAAGGAAGAACAACAA
AATATTGTCTATGAGATCAATTGTCATGATTGTAATGCGGCTTATATTGGAGAAACATCC
AGACAATTGAAGGTAAGGTTGAAGGAACACAAACAATGTTTAAAAAATGTTCCCAAAACT
TCGGTTGACTTAAGGAAACTTGAGAATAAGTCTGCAATAGCATTACATGCGTTGGAAACG
GGACACATGATTAATTTTGAAGGGGCCAAAATACCTCAGAAAGGATTCAACACTCATAAA
GAAAGATTGACAGCAGAAGCGCTGTATATATGGGCGAATAAGAACAGCCTAAACAGAAAG
GATGGTATTCAGTTAGCTACCACTTGGCAAATATTCATCAACAAGTAA
>lcl|HE601631.1:49554309-49570411():14058-15596 ORF1_HE601631.1:49554309-49570411():14057:15595
ATGAGATTAATCTTAAACGATGTCACTAAATTCTCTAAACCTAAAGGAGAAGGTGATAAA
ACACTGCAGATTGAAAAACAGCTAACGGATGTTGTTAAAAACCTTAAAAATAAAGAGATA
ATTACCCAGGATTTATATGATCACATTCGCCCAATGGGTTCAATCATCCCACGCTTATAC
GGACTACCGAAAGTACATAAAGCAGGTTTACCATTACGACCTATTTTAGACATGTCAAGT
TCACCATACCACCGAATAGCTCAATGGTTAGCTGAAAAATTGGAACCAGTTAGAAGGCAA
GTATCTAAATATTCTATTCATGATACTTTTCAATTTATTGATCGTATTAAGGATGTTAAT
ACTTCCGGAAAACACATGTTCTCACTTGATGTTAATTCTTTATTCACTAGTGTACCGTTA
ACGGAAACTATATGTTATATTTGTGAGTATATTGACTCTAACAACATAGATCTAGGTATT
CCAACTGAACACTTAAAAGAATTATTGTTACGTTGTACCTTTAATGTCCAGTTCAGTTTC
AACAATGAAATATATAGACAAAGAGATGGGATCGCAATGGGATCTCCTTTAGGTCCAATT
CTAGCAGACTGCTTCATGGCAAAACTAGAAAACGATCAACTCAGTTCAATGATAAATCGA
TTCCAACTATACGTAAGATACATGGACGACACATTTGTCGTTTGTGACGATAATATTGAT
TTGGACAATATCTTACACTTCTTCAACTCATGCCACCCTTCCATAGACTTTACATTAGAA
AGAGAGAGAGACCAATCAATCCCTTTTCTTGATGTACATCTATTGAGAAGAAGCAATGGT
TCTTTAAAAAGATCTATCTTTAGAAAGCAAACATGGAACGGTCAACTAACCAACTTCTAT
AGCTGGGTTCCATTAATTAGAAAGAGAAACTTGATTCATTCTTTATGTTATCGTATACAT
CGGATATGTAGTACAGAATACATCAACGAAGAACTAGCGTTCCTCAAGAAAACTTTGTTG
AAAAATGGCTACCCAGACCGGTTCATAGAGAAGAATATGAACAGAAGTAGCGTCGATAGG
AATCCCAGTTATTCAGTCCCAAAGAAAAGCCTTTATATAAGTCTGGAATTTAAAGGTGAT
CGAACATCAGACATAATTAAAAATCGTTTAACAACAACGATTAAAAGGACATTTAACGCT
GCAAAACTACGAATAACCTTCACCAGTAAGAACTTAATTTCTGTATCCATAAAAGATAAG
CTTCCGCGTTTGGTCGCCTCCATGTGCATCTACCAGTTCACCTGCTCTTGTGGAGCAAGG
TACATCGGTCGTAGCCGGCGCTCGCTTTCAACCCGGATACGAGAACATATACCAGCTTGG
TTCTACAATGGTGGAAAGAAAGCAGTTCGAAGTTCTATACTCGAACACCTAATCGACTGT
AATCATTCGACGAATCCACAGTCTGATTTTAAGGTTGTTTATATGATTCGTTCAAATCTA
CCAAGATTTCTTCGGATCAAACTTTTAAAAATAGCCTAA
>lcl|HE601631.1:49676809-49746531():19104-20144 ORF1_HE601631.1:49676809-49746531():19103:20143
ATGGGTAGCCCGTTAGGGCCATTACTAGCAGATGTGTTTATGGCACATGTGGAAAATTTA
TCTGAAGACTTAATCGAAAACATGTCACTTTATAAGAGATATGTGGACGATATCTTAGTA
ATTGGCGAAAGAATGGAAGATATAAACTGCCTATTGAATAAATTTAACACTATCCAAAAC
CATATCAGTCTTTCATGCGAAGAGGAGAAGAACGACCAACTCCCCTTCCTAGATGTACTT
CTAAGCAGACGAGAAGATGGCTCAATAAAACGATCCATTTTTCGAAAACCGACGTGGACG
GGTCAATATCTTAGTTACTATAGTTATTGCCCTGTGCAATACAAACGTGGTTTGGTAAAG
TGCCTTTTTAACAGGCTTCGTCGTATTTGCACAAACGACGCTATTGATAACGATGTTAAG
TTGTTAACCATGACATTAATCGGGAATGGTTATCCACCTAAATTTATCAATAGATGGAAA
GTTATGGGCACAGCGAGACCTGCTGTAGCCTTGGTAGAGAAAAAGCCTGTTTACATCACC
TTACCATTTAGAGGTGATTCAAATAGCCTTTTACTGAAACAAAGGCTTAAATCAGTCATC
AACAAAACATATTGTGCAGCAAAGGTCATGATCAAAGAAAGAACAAGGTCCATGCTTCAA
TCAAAACCTAGACGACATGAAAACGATTGTGTCACATCCCACTGCGTTTACCAATTTAAA
TGTGTGTGTGGTCACACATACATAGGGAGGAGCAATCGTGATCTGAAAATCAGGGTGGGT
GAACATGTACCAAAATGGTTGCAAAAACAAATACAGTCGAATGACCCAATAAGAGTAGAG
GATAAACATCCACCATCCTCTGTTGCTAAACATATAATTGAAACAGGTCATAAGATTGAT
CTTAACTCAGCTTTTGTTGTGTTGTTTAAAAGTGTAAAAGGGCGTATACTGAGGTTTATT
GAAGCCTTAGCCATACGAAAATTCAAACCCCCTTTGTGTATTCAAAAACAGTTTGTTCTC
ACCTTAAACCTACCCTGGTAA
>lcl|HE601631.1:55358498-55360763():601-2265 ORF1_HE601631.1:55358498-55360763():600:2264
ATGAAATCTAATGGACCAGTACTCCCTCGGTTCTACGGCAGACCAAAGATACACAAACCA
AACATTCCACTACGTCCAATTGTAGCACTACCAGGAACACCAACGTACAATTTATCAAGA
GAAATCTCAAGAATACTGAAACATTTAGTAGATTCGTCAAACCACTCCATCAAATCAGCC
ACACAATTCCTTGATCAGATTAGGAACATTCAAAACAACGACGACGAACTAATGATATCC
TTCGATGTAACAGCACTATTCACTTCAATTGAACCAAACTTAGCAAAAGAAACCCTGTCC
TTGCTTCTAACCAACGACGAAAACCTCGCAAAATACGCGAAACTTCAACGTCAAAGCCTA
CTTGAACTCATAGATCTATGTCTAACAACATATTTCCAATTCAATAACAAAATCTACAAA
CAAACAAAAGGGACACCAATGGGATCACCAATATCAGGACTCATCGCGGAAGCAGTAATG
CAACGACTAGAAACCACAACTCTACCAGTGGTCAAACCAAAAATTTGGATTCGTTATGTA
GACGACACATTCGTCATCGTCAAAAAGGAGGAACTAGAAAACACCTACGAGCAGATCAAC
AACGTCTTCAACGACATCAAGTTCACAATGGAACAAGAGTCGGACAACAAGTTGCCATTC
TTAGATGTATTAATCACCAGAACTGACACAGGAAAACTAGAGACTCAAGTGTACAGGAAG
CCGACCCACACCAATCAAATTCTCAACTACAATAGCAACAACCCAAGAACTCACAAAATC
AACTGTGTACAAACTTTGTTCAAGAGGGCGAGAACACACTGCAATACAATTACAGCACGA
AAAAATGAAGAAAAACACCTGAAAACCATTCTTCAGAAGAACGGCTATCCAATCAATTTC
ATCAAAAAATACCAGTCGCACACACCATCAGAAACAAAATCAGGTATGAAAATCAACAAA
AGGATCACCCTACCATACATAAAGGGCATATCGGAAACGACAACAAGGCTGCTGAAAACC
TTCGGAATAGGTGTAGCCCAAAAACCAACAAAGTCCCTCCACTCAATCTTATGCAAACCA
AAAGATAAAATAGCAAAAGAGGACAAAACAAACATCATCTACAAACTAAATTGTACCAAC
TGCAACAAACACTATATTGGACAGAGCGGACGCCCCCTGCACCTTCGCCTACATGAACAC
CAATTAGCAGTCAAACGTCACGAGAATTCTCCACCCATATCAATACACGTGGACAACTAC
GGACATACATTCGACTGGGAAAACGTGCAGATTTTGGACAGAGGCAATTCCAAAAATACC
AGAGAATTTTTAGAAGCTTGGCACTCAGGTCAATCAGAAATAAACAAACATATTGAAATC
AATTCAATCTATCAACCAATCAAGAAAATTATGCAGGAAGATAGGAACAAAAATCAAACC
AATAGGAGATGTAACCAAAACAAAGAAATAAACAATGACAGATTTAAGGTCAATAAGAAC
CAATCAACATCGAGGTGCAGAGGACAAGCTGTGAATCACATGTGGAGAAATTCAAACACT
TCACTTCTACCCGAAGTTTGTGCTGATGATGTCGTTCAGAAGGACGATGAAAGCTCCACG
ATCAAACCACCCAGCTCAGAGAACAAACCAACATCAAAAATACTC
>lcl|HE601631.1:55949450-55959218():7613-9361 ORF1_HE601631.1:55949450-55959218():7612:9360
ATGTCCAGGGCTTTAACCGGGTTGATGGACACGGGAAGTTCACCTAGAAGAAATAATGAT
TTAATCTTAAGTAAACCCGACAAAGGAGCCGGTGTAGTATTACTTGACCGTCAAGAATAT
TTGTATAAAATGAGGTTAATCCTAGAGGATGCCACTAAATTCTCCAAACCTAAAGGAGAA
CGTGACAAAACACTGCAGATTGAAAAACAACTAACGGATATTGTTAAAAATCTTAAAAAT
AAGGGGATAATAACCCAGGATTTATACGATCACATACGCCCAATGGGTTCAATCATCCCA
CGCTTATACGGACTACCTAAAGTACATAAAGCTGGTTTACCATTACGACCCATTTTGGAT
ATGTCAAGCTCACCATACCACCGAATAGCCCAGTGGTTAGCTGAAAAATTGGAACCAGTT
AGAAGGCAAGTATCTAAATATTCTATTCATGATACTTTTCAATTTATTGATCGTATTAAG
GATGTTCATACTTCCGGAAAACACATGTTCTCGCTTGACGTTAATTCTTTATTCACTAGT
GTACCATTAACGGAAACGATTTGTTATATTTATGAGTATATTGACTCTAACAACATAGAT
CTAGGTATTCCAACTGAACACTTAAAAGAATTATTGTTACGTTGTACCTTTAATGTCCAG
TTTAGTTTCAACAATGAAATATATCGACAAAGAGGTGGGATTGCAATGGGATCTCCATTA
GGTCCAATTCTAGCAGACTGCTTCATGGCAAAACTAGAAAACAATCAACTCAGTTCAATG
ATAAATCGATTCCAACTATACGTAAGATACATAGAAGACACATTTGTCGTTTGTGACGAT
AATATTGATTTGGACGATATCTTACACTCCTTTAACTCATGCCACCCTTCCATAGACTTT
ACATTAGAAAGAGAGAAAGACCAATCAATCCCTTTTCTTGATGTACATCTATTGAGAAGA
ACTAATGGTTCTTTGAAAAGATCTATCTTTAGAAAGCAAACATGGAACGGCCAACTAACC
AACTTCTATAGCTGGGTTCCGTTAAATAGAAAGAGAAATTTGATTCATTCTTTATGCTAT
CGTATACATCGGATATGTAGTACTGAATGCATTAACGAAGAACTCGAGTTCCTCAAGAAA
ACTTTGATGAAAAATGGCTACCCAGACCGATTCATAGAGAAGAATATGAATAGAAGTAGC
GTCGATAGGAATCCTAGTTATTCAGTCCCAAAGAAAAGCCTTTATATAAGTCTGGAATTT
AAAGGTGATCGGACATCAGACATAATTAAAAATCGTTTAACAACAACGATTAAAAGGACA
TTTAACGCTGCTAAACTACGAATAACCTTCACTAGTAAGAACTTATTCTCTGTGTCCATA
AAAGATAAGCTCCCGCGTTTGGTCGCCTCTATGTGCATCTACCAGTTCACCTGTTCTTGT
GGAGCAAGGTACATCGGCCGTGGCCAACGCTCGCTTTCAACTCGGATACGAGAACATATA
CCAGTTTGGTTCTACAATGGTGAAAGGAAAGCAGTTAGAAGTTCTATACTTGAACACTTA
ATCGACTGTAATCATTCGACGAATCTACAGTCTGATTTTAAGGTTGTTTATATGATTCGT
TCAAATCTACCAAGATTTCTTCGTATCAAACTCTTAAAAATAGCCGAAGCTCTTACCATC
CACGAACTCAAACCAGAACTATGCGTACAAAAGAAGTACGTTTTATCATTATCGTTACCA
TGGCCTTAA
