# Supplementary material for: MGERT: a pipeline to retrieve coding sequences of mobile genetic elements from genome assemblies
Source: Mob DNA. 2019 May 14;10:21. doi: 10.1186/s13100-019-0163-6 (PMC6515669; doi:10.1186/s13100-019-0163-6)
Supplement: Supplementary file 9 — ple + ref + tert.faln.trim.faa.uniq.faa Aligned and trimmed sequence dataset used for phylogenetic tree construction. (FAA 72 kb) [file 13100_2019_163_MOESM9_ESM.faa]

>lcl|CABG01000001.1_0 <unknown description>
MANFDVCSLFTNVPIKETLDIIHNLLDPLVTSDIIKALDLCLHSTVFSFRGDLHRQTEGV
AMGSPVSPIVANLFMHSLETSAISMCFHTPKVWLRYVDDTFVIIKRDHLDELSKHVNNFD
EKIKFTKELESEHKLPFLDCLVERKDYDSLKISIFRKPTYSGKFLDFKSAHPHSTKVTMA
KNMITRAQKLVTENDM--EMNLITSTLMMNNYPKDFIKRIIKNERKNNNTKGLKKKEWVV
VILYRKGVSEDIRRILNNQNIRVFFRTNNTLRSRIKDPIHKEEQQNCVYEIRCSCNATYV
SETSRQLNMRVKEHKQCLKHIPKKLENKSAITLHLIESGRTIDFDGTRILQKFNSYKERK
TAEALYIWANSNNTNRRNGIQLAVPW
>lcl|CABG01000001.1_1 <unknown description>
MISLDVASLFTNVPLTETIDFVCQQLHGIPEVSLKELLLKCTMNVHFVSNNTYYRQIDGI
AMGSPLGLILADFLLAKLENGPLKDVINKLDFYCRYVGDTFIIVDDIGKVELLELFNNKH
PAIKFACEEELDNKLNFLDVLLIKKANGSISRRVFRKSSSSSQYTHFLSFVPLHYKRNLV
KCLANRTRKICSVDSINNQIEVIHNMLIERGYPQGFLKKHLHLTNKKIKISTAAEKPLFL
KLQFNDRLTRAVKRTFNAADLWLLYSTRSMVIPQLKDKLPGYATSMCIYEFSCSCGESYI
GRTTRQLNQRVGEHLPSWLGKGIVKSIRSSVLLHLIDSGHKVDRNQSKVIYRGVRSHLLH
IAEAIGIRSNNLCVHKKFVTPLSLPW
>lcl|CABG01000002.1_2 <unknown description>
MIFLDVASLFTNVPLTETIDFVCQQLHGIPEVSLKELLLKCTMNVHFVFNNTYYRQIDGI
AMGSPLGPILADFFLAKLENGPLKDVINKLDFYCRYVDDTFIIVDDIGKVELLEQFNNKH
QAIKFTCEEEIDNKLNFLDVLLIKKANGSISRSVFRKSSSSSQYTHFLSFVPIYYKRNLV
KCLANRARKICSVDSINNELEVIHNMLIERGYPLGFLKKHLHSTNKKVKISTAAKKPLFL
KLQFNDRLTKAVKRTFNAADLFLSYSTRSMVIPQLKDKLPGYATSMCIYKFSCSCGESYI
GRTTRQLNQRVSEHLPSWLGKGMVKSIRSSILSHLIGSGHEVDRNQSKVIYRGVRSRLLH
IAEAIGIRSNNLCVHKKFVTPLSLPW
>lcl|CABG01000002.1_3 <unknown description>
MLSLDVTSLFTNVPLTETICFLCDYIECIPKHYLKELLLRCTLSVQFKFNDGFYRQTDGV
AMGSPLGPLLADCFMANLENSALRPIIEKFHLYKRYMDDTFIICDNMDHNEILNIFNNCH
PSIQFTLEAESNHEFHFLDVHLKRLPDGYLQRSMYRKPTWNGQYTNFHSWVPLSRKRNLI
HSLSPRIKRICSSDTINEELLHLRQTLIKNGYPPRFVDSNLTSRRQQQITLTVQKKTLFM
NMEFKKRISKTLNKTFYTAKLRIVFSSRPTIRGCVKDKLSLWATSMCIYKFTCSCGARYI
GRTKRSLSKRISEHYPAWLLKGECKKITSSIQEHLINCGHIAPKETSKIIYRGGRINILC
TAEALVIHEFKLCVQKRFVQPLTLPW
>lcl|CABG01000003.1_4 <unknown description>
MCSFDVNTLFTNVPLRKTIDILCDYISPFPVETLKDLLLLCTDNVKFTFQGEHFRQIDGV
AMGSPLGPLLADVFMGYVE-NLTENSIQKMCLYRRYVDDIIIIGDCEDVNRLLKELNTSQ
KHISLTCEEEKNNQLPFLDILISRRGDGSIQRSIYRKPTWTGQYLNFHSHCPIHYKRGLI
KGLFNRINRICTSDTIEVETRLLTNTLMNNGYSFKFINRWKGCNTIRPMTLLAPKKRVYI
TLPFRRRLKLAINRTFYAAQLVIIEKTRSMFHQKPRQHISDCVTSHCVYQFTCMCGNTYI
GRSNRDLQIRVAEHIPKWLQNQMDRQTSSSIAKHLVETGHKVDIKSAVVLYKSLQGRILR
FIEALAIRKLKLCVQKQFVLTLNLPW
>lcl|CABG01000003.1_5 <unknown description>
MISLDVTSLFTNIPLLETVDFICNELTVIPVSAIKQLILRCTMNVQFRFDNEYYRQLDGV
AMGSPLGPILADIFLAKLENGPLKDTISHLTSYCRYIDDTFIVLEEHEKENILNIFNNIH
PSITFTLEEEQNGSISFLDVQLTRRIDGTLKRGLHRKST-VGQYTHFYSAVPMKYKRNLI
KILTHHARMICSDDIILDELANIRNLLSRNGYPMKFIDKHMTETKRRTKVPTVPKKVLFL
KLQFLQRLRRAVQKTFNAARLSTVFYNRSTIRTVNKDRLPEFATSMCIYQFNCSCGASYI
GRTIRQVRQRITEHHPSWLTKGQVKGIKSSILAHLVDTGHHVELNKAKVIYHGLRARLLH
IAEAIAIHIHKLCIQK----------
>lcl|CABG01000004.1_6 <unknown description>
MMFFDVTSLFTNVPLRETVEYICEQLRTVPVETIKELLLKCTMNVHFKFNGEIYRQIDGV
AMGSPLGPILADIFLAKLENGPLTRQIEKFSLYCRYMDDTFILCNYTDLMETLQLFNTAH
PSIKFTCEEENGGRIAFLDVLLTRRKDGSLRRNINRKTSWTGQYTNFLSFVPLQYKKNLI
KTLHYRIKTICSEDTVEEETKALCMTLRENGYPEKFINKNITSKRDHKECLIVNKKPLYI
RLQFRLKLRRSIERTFNAGKLQLMFSTRSMITPTLKDKLPRLATSFCIYQFNCSCGASYI
GRCSRNLYTRAREHLPVWLSKGVVRTVNSSVLAHLVQTGHRADIEQSTVIYRSVRQRILQ
TAETIAIRIKKLCFQKKYVQPLLLPW
>lcl|CABG01000006.1_7 <unknown description>
-------------------------------------MLRCTFNVQFSFNNEIYRQRDGI
AMGSPLGPILADCFMAKLENNQLSSMINRFQLYVRYIDDTFVVCDNIDLDDILHSFNSCH
PSIDFTLEREKDQSIPFLDVHLLRRSNGSLKRSIFRKQTWNGQLTNFYSWVPLNRKRNLI
HSLCYRIHRICSTECINEELEFLKKTLMKNGYPDRFIEKNMNRSSVDNLSYSVPKKSLYI
SLEFKNRLTTTIKRTFNAAKLRITFTSKNLFSVSIKDKLPRLVASMCIYQFTCSCGARYI
GRSQRSLSTRIREHIPVWFYNGERKAVRSSILEHLIDCNHSTNPQSDKVVYMFLRIKLLK
IAEALTIHELKLCVQKKYVLSLSLPW
>lcl|CABG01000006.1_8 <unknown description>
MFSLDVNSLFTSLPLTETICYICEYIDGIPTELLKELLLRCTFNVQFSFNNEIYRQRDGI
AMGSPLGPILADCFMAKLENNQLSSMINRFQLYVRYIDDTFVVCDNIDLDDILHSFNSCH
PSIDFTLEREKDQSIPFLDVHLLRRSNGSLKRSIFRKQTWNGQLTNFYSWVPLNGKRNLI
HSLCYRIHRICSTECINEELEFLKKTLMKNGYPDRFIEKNMNRSSVDNLSYSVPKKSLYI
SLEFKNRLTTTIKRTFNAAKLRITFTSKNLFSVSIKDKLPRLVASMCIYQFTCSCGARYI
GRSQRSLSTRIREHIPVWFYNGERKAVRSSILEHLIDCNHSTNPQSDKVVYMFLRIKLLK
IAEALTIHELKLCVQKKYVLSLSLPW
>lcl|CABG01000020.1_9 <unknown description>
MASFDVSSLFTNVPINRALDIIYACLEPLDPSEFIKCLELCLRSTLFIFRGDLYRQKEGI
AMGSPVSPIVANLFMHSLETSAIARSVFPPKVWLRYVDDIFVIIKQDYLEELFANVNNIS
EQINLTKEIESDHKLAFLDCMVERRLNNKLKINVFRKSTHSERYLDFDSAHALCTKVTVV
KNLINRSLKLVTDEDQQYELNRILSTLRDNNYPKEFLKKIVRKERKAQCVQ----KDWKV
VIPYRSETSEEIKRILNKHDMRVYFRTCDTIRSKVKDRLPKEEQQNIVYEINCQCNAAYV
GETSRQLKVRLKEHKQCLKNVPKKLENKSAIALHALETGHMINFEGAKILQKFNTHKERL
TAEALYIWANKNSLNRKDGIQLATTW
>lcl|CABG01000022.1_10 <unknown description>
MCSFDVNTLFTNVPLRKTIDILCDYISPFPVETLKDLLLLCTDNVKYTFQGENFRQIDGL
AMGSPLGPLLADVFMGYVE-NLAGNSIQKMCLYRRYIDDIIIIGDCEDVNHLLKELNTSQ
KHISLTCEEEKNNQLPFVDILISRREDGSIQRSIYRKPTWTGQYLNFHSHCPIHYKRGLI
KGLFNRINRICTSDTIEIETKLLTNTSMNNGYSFKFINRWKGCNTIRPITLMAAKKRVYI
TLAFRRRLELAINRTFYAAQLVIIEKTRSMFHQKPRQYISDCVTSHCVYQFTCMCGNTYI
GRSNCDLQIRVVEHIPKWLQNQMDRQTFSSIAKHLVETGHKVDIKSA-------------
-----------QCVVQKSSRTYTKVY
>lcl|CABG01000022.1_11 <unknown description>
MLSLDIASLFTNIPLIETIDYICEQVLPIPINKLKELLLKCTMNIYFKFNNEFYRQVDGV
AMGSPLGPILADIFLAKLENGPLKDTLSELDYYCRYIDDTLIVCDMVDKQEMLDFFNNVH
PAIQFTSEEEKDNSIAFLDVLLSRRRDGSIKRNTFRKNTWTGQYTHFQSFTPLQYKINLV
KCLSHRIKLLCSEDTVESEIDILKNTLRRNGYPDKFVKKYLVESTVKRNCETVSKKTLYL
KLDFKRRLKRSVERTFYAAKLHVTFSTKPVLTQLIKDKLPKMGSSMCVYQFNCSCGASYI
GRTQRALSLRIREHVPAWLGKGVTKSINSAILSHLVDSEHHIKIEEASVLYQRARLRLLY
IAEAIWINSRKLCIQKKYIQPLCLPW
>lcl|CABG01000023.1_12 <unknown description>
MCSFDVNSLFTNVPLKKTIDILCDYIFPIPLKILKELLLLCTDKVQFNFEGEYFRQIDGV
AMGSPLGPLLADVFMAHVE-NLSEDLIENMSLYKRYMDDILVIGEMEDINCLLNKFNTIQ
NHISLSCEEEKNDQLPFLDVLLSRREDGSIKRSIFRKPTWTGQYLSYYSYCPVQYKRGLV
KCLFNRLRRICTNDAIDNDVKLLTMTLIGNGYPPKFINRWKVMGTARPAAALVEKKPVYI
TLPFRQRLKSVINKTYCAAKVMIKERTRSMLHSKPRRHENDCVTSHCVYQFKCVCGHTYI
GRSNRDLKIRVGEHVPKWLQKQIDKHPSSSVAKHIIETGHKIDLNSAVVLFKSVKGRILR
FTEALAIRKFKLCIQKQFILTLNLPW
>lcl|CABG01000029.1_13 <unknown description>
MCSFDVNSLFTNVPLEETVEFICDFITPIPTTYLRDLILLCTKNIKFYFQGKAYMQIDGV
AMGSPLGPVLANIFMGMIE-RQVSHFIDGITLYKRYVDDILVILPSTDINQVNDLFNAIH
PNLKVTYEEENNNELAFLDILLHRRPDGSIRRRVHRKPTWLGQYLHFTSFCPIQYKRSIV
KTLFTRASTICTVDTLDDEFKFITETLKLNGYPETFIGHQNTNTTK-LIATDVPKKPVYL
QLPFKKHTAAAIKKTFNAANLRLITTTQSIVNP----KSPIQSKSHCTYQFTCNCGESYL
GRTDRRLEDRIGEHIPRWLIKSMSRNPASSIAKHLMMSGHQIDPKSARVVTCHQNPHTLK
LLEAILIGRKSLCVQKQLYVDLCLPW
>lcl|CABG01000039.1_14 <unknown description>
MFSLDVVSLFTNVPLMETIEFICEQITGLPEDCLKELLLRCTLNVHFVFNNAYYRQIDGI
AMGSPLGPILADLFLAKLENGPLKEATKKLDLYCRYIDDTFIVVDNTSKDELLEQFNSVH
PAISFTGEGECDMKLNFLDVTLSRRSDGSLSRSVYRKRPSACQYTHFYSFTPIQYKRNLV
RCLNSRANKICSVDTLSQELEFIYNSLTEIGYPAAFIKKYMYDTRKKSEILTVRKKPLYM
KLPFNDRLTKVISRTFYAAYLALTFSSRPVMSTQTKDKLPELASSMCIYKFSCSCGDSYI
GRTTRQLNQRMSEHLPAWFGKGQIKTIRSSILAHLIDSGHIVDKLKSQVIYRGVRSRLLH
IAEAIGIRTFHLCVQKKFVTPLSLPW
>lcl|CABG01000039.1_15 <unknown description>
MISLDVTSLFTNIPPLETVDFICNELTVIPVSAIKQLILRCTMNVQFRFDNEYYRQLDGV
AMGSPLGPILADIFLAKLENGPLNDTISHLTSYCRYIDDTFIVLEEHEKENILNIFNNIH
PSITFTLEEEQNGSISFLDVQLTRRLDGTLKRGLHRKST-VGQYTHFYSAVPMKYKRNLI
KILTHRARMICSDDIILDELVNIRNSLSRNGYPMKFIDKHMTETKIMTRVPTVPKKVLFL
KLQFLQRLRRAVQKTFNAARLSTVFYNRPTIRTVNKDKLPEFATSVCIYQFNCSCGASYI
GRTIRQVRQRITEHHPSWLTKG--------------------------------------
--------------------------
>lcl|CABG01000041.1_16 <unknown description>
MFSLDVVSLFTNVPLMETIEFICEQITGLPEDCLKELLLRCTLNVHFIFNNSYYRQIDGI
AMGSPLGPILADLFLAKLENGPLKEAIKKLDLYCRYIDDTFIVVDNTSKDELLEQFNSVH
PAISFTGEGECDMKLNFLDVTLSRRSDGSLSRSVYRKRPSACQYTHFYSFTPIQYKRNLV
KCLTSRANKICSVDTLGQELEFIYSSLTEIGYPAAFIKKYMYDTRKKSEILTVRKKPLYM
KLPFNDRLTKVISRTFYAAYLALTFSSRPVMSTQTKDKLPELASSMCIYKFSCSCGDSHI
GRTTRQLNQRMSEHLPAWFGKSQIKTIRSSILAHLIDSGHIVDKLKSQVIYRGVRSRLLH
IAEAIGIRTFHLCVQKKFVTPLSLPW
>lcl|CABG01000043.1_17 <unknown description>
MVSFDVVSLYTSIPIDICLEFISGLLEPLSISLIMRSLKLCLNSTLFTFNGTLYRQTNGV
AMGSPVSPIVANLFMTHIESKIFSNEI-KPRIWFRYVDDTFVVIKKTHLRSFSKQINTLS
SHIKFTNENENHGELPFLDCLVKMNINGVLNLSIYRKPTHSNRYIDFHSAHPFSAKISLA
LNLFRRANKIISSEDKQKEQKNVINILQFNNFPMKIIRSILKRDNSV-NNNNSNEMPWIA
VLPYRPGTTEELQRILRQHRIKVYYKTTNTLRNRLTGKIPFMSTQNCVYKLGCVCDAFYI
GESSREILTRAKEHIRYTKEPPNRLQIKSAIVVHAIFNSHQIDFENIKILQKFSNYKERR
VAEAFHITLNPTALNRKKGLTIQPTW
>lcl|CABG01000051.1_18 <unknown description>
MVSFVVVSLYTSIPIDICLEFISGLLEPLSISLIMRSLKLCLNSTLFTFNGTLYRQTNGV
AMGSPVSPIVANLFMTHIESKIFSNEI-KPRIWLRYVDDTFVVIKKTHLRSFSKRINTLS
SHIKFTNENENHGELPFLDCLVKRNIDGVLNLSIYRKPTHSNRYIDFHSAHPFSAKISLA
LNLFRRANKIISSEDK---QKNVISILQFNNFPMKIIRSILKRDNSVNNNNNSNEMPWIA
VLPYRHGTTEELQRILRQHRIKVYYKTTNTLRNRLKEKIPFMSTQNCVYKLGCVCDAFYI
GESSREILTRSKEHIRYTKKPPNRLQIKSAIAVHAIFNSHQIDFENIEVLEKFSNYKERR
VAEAFHIMLNPTSLNRKEGLTIQPTW
>lcl|CABG01000053.1_19 <unknown description>
MVSFDVVSLYTSIPIDIGLEFISGLLEPLSISLIMRSLKLCLNSTLFTFNGTLYRQTNGV
AMGSPVSPIVANLFMTHIESKIFSNEI-KPRIWLRYVDDTFVVIKKTHLRSFSKRINTLS
SHIKFTNENENHGELPFLDCLVKRNINGVLNLSIYRKPTHSNRYIDFHSAHPFSAKISSA
LNLFRRANKIITSEDKQKEQKNVISILQFNNFPMKIIRSILKQDNSVINNNNLNEMPWIA
VLPYRHGTTEELQRILRQHRIKVYYKTTNTLRNRLKGKIPFMSTQNCVYKLGCVCDAFYI
GESSREILTRAKEHIRYTKKPPNRLQIKSAIAVHAIFNSHKIDFENIKILQKFSNYKERR
VAEAFHIMLNPTAFNRKEGLTIQPTW
>lcl|CABG01000056.1_20 <unknown description>
------------------------------------------------------------
-MGSPVSPNVANLFMHSLETSAISLCSQAPKVWLRYVDDTFVIIKRDHSDKLSKLVNNFD
GKIKFTKELESEHKLPFLDCLVERKDYDSLKISIFRKPTNSGKFLDFKSAHPHSTKVTVV
KNMITRAQKLVTENDMKTEINLITSTLMMNNYPKDFIKRIIKNERKDVNTKRLQKKEWVV
VIPYRKGVSEDIRRILNNQNIRVFFRTNNTLRSRIKDPIHKEEQQNCVYEIKCSCNATYV
GETSRQLNVRVKEHKQCLKHIPKKLENKSATALHSIESGHTIDFVHTKILQKFNSYKERQ
TAEALYIWANPNNINRRDGVQLAVPW
>lcl|CABG01000056.1_21 <unknown description>
MISLDVTSLFTNVPLLETVEYIGEQLITVPINVLKELLLKCTMNVNFKFNSEIFRQTDGV
AMGSPLGPILADIFLAKLENGPLKKIIQEFKFYCRYMDDTFILCKNISQQDVLRQFNEVH
PAIQFTSKEESDGRIAFLDVLLTKRSDGSLRRNINRKSTWTGQYTHFLSFVSLQYKRNLI
KTLSYRIRTICSADVVDNELNTLYNALRENGYPRKFIIKYMILKVKIGEIQTVKKKSLFM
RLQFRQRLLRSIQKSFNACELRLLFSTRPMVTPRLKDEVPRMTTSFCIYQFDCSCGVSYI
GRSSRNLHFRAREHLPAWLSKGLMRKVNSSILAHLVQTGHSASINQSSIIYRLVRLNVLQ
TAEAVAIRMKKLCVQKKYLQPLLLPW
>lcl|CABG01000056.1_22 <unknown description>
---------------------------QFRLMSFKELLLKCTMNVNFKFNSEIFRQTDGV
AMGSPLGPILADIFLAKLENGPLKKIIQEFKFYCRYMDDTFILCKNISQQDVLRQFNEVH
PAIQFTSKEESDGRIAFLDVLLTKRSDGSLRRNINRKSTWTGQYTHFLSFVPLQYKRNLI
KTLSYRIRTICSADVVDNELNTLYNALRENGYPRKFIIKYMILKVKIGEIQTVKKKSLFM
RLQFRQRLLRSIQKSFNACELRLLFSTRPMVTPRLKDEVPRMTTSFCIYQFDCSCGVSYI
GRSSRNLHFRAREHLPAWLSKGLMRKVNSSILAHLVQTGHSASINQSSIIYRLVRLKVLQ
TAEAVAIRMKKLCVQKKYLQPLLLPW
>lcl|CABG01000059.1_23 <unknown description>
MFSLNVVSLFTNVSLMESIEFICEQITVLPEDCLKELLLRCTMNVHFVFNNSYYRQIDGI
AMSSPLGPILADLFLAKLENGPLKEAIKKLNLYCRYIDDTFIVVDNTSKDEPLEQFNSVH
PAISFTGEDECDIKLNFLDVTLSRRSDGSLSRSVYRKRPSACQYTHFYNFTPIQYKRNLV
RCLTSRANKICSIDTLSQELQFIYNSLTEIGYPAAFIKKYMYDTRKKSEISTVRKKPLYM
KLPFNDRLTRVISRTFYAAYLALTFSSRPVMSTQTKDKLPELASSMCIYKFSCSCGDSYI
GRTTRQLNQRMSEHLPAWFGKGQIKTIRSSILAHLIDSGHIVDKLKSQVIYRGVRSRLLH
IAEAIGIRTFPFMYTEEIRNP---PI
>lcl|CABG01000062.1_24 <unknown description>
MISLDVTSLFTNIPLLETVDFICNELTVIPVSAIKQLILRCTMNVQFRFDNEYYRQLDGV
AMGSPLGPILADIFLAKLENGPLKDTISHLTSYCRYIDDTFIVLEEHEKENILNIFNNIH
PSITFTLEEEQNGSISFLDVQLTRRIDGTLKRGLHRKST-VGQYTHFYSAVPMKYKRNLI
KILTHRARMICSDDIILDELANIRNLLSKNGYPMKFIDKHMTETKRRTKLLTVPKKVLSL
KLQFLQRLRRAVQKTFNAARLSTVFYNRPTIRTVNKDELPEFATSMCIYQFNCSCGASYI
GRTIRQVRQRITENHPSWLSKGQIKVIKSSILAHLVDTGHHVELNQAKVIYHGLRARLLH
IAEAIAIHIHKLCIQNKFVQPFLLPW
>lcl|CABG01000063.1_25 <unknown description>
MMSLAVTSLFTNIPLLETVAFICNELTVIPVSAIKQLILRCTMNVQFRFDNEYYRQLDGV
AMGSPLGPILADIFLAKLENGPLKDTISHLTSYCRYIDDTFIVLEEHEKENILNIFNNIH
PSITFTLEEEQNGSISFLDVQLTRRVDGTLKRGLHRKST-VGQYTHFYSAVPMKYKRNLI
KILTHRARMICSDDIILDELANIRNLLSRNGYPMKFIDKHMTETKRRTRVPTVPKKVMFL
KLQFLQRLRRAVQKTFNAARLSTVFYNRPTIRTVNKDKLPEFATPMCIYQFNCSCGASYI
GRTIWQVRQRITEHHPSWLTKGQVKGIKSSILAHLVDTGHHVELNKAKVIYHGLRARLLH
IAEAIAIHIHKLCIQKKFVQPLSLPW
>lcl|CABG01000064.1_26 <unknown description>
MCSFDVNSLFTNVPLEETVEFICDFITPIPTTYLRDLILLCTKNIKFYFQGKAYMQIDGV
AMGSPLGPVLANIFMGMIE-RQVSQFIDGITLYKRYVDDILVILPSTDINQVNDLFNAIH
PNLKVTYEEENNNELAFLDILLHRRPDGSIRRRVHRKPTWSGQYLHFTSFCPIQYKRSIV
KTLFARASRICTVDTLDDEFKFITETLKLNGYPETFIGHQNTNTTK-LIATDVPKKPVYL
QLPFKKQTAAAIKKTFNAANLRLITTTQSIVNP----KSPIQSKSHCIYQFTCNCGESYL
GRTDRRLEDKIGEHIPRWLIKSMSRNPASSIARHLMMSGHQIDPKSARVVTCHQNPHTLK
LLEAILIGRKSLCVQKQLYVDLCLP-
>lcl|CABG01000074.1_27 <unknown description>
MISLDVASLFTNVPLTETIDFVCQQLHGIPEVSLKELLLKCTMNVHFVFNNTYYRQIDGI
AMGSPLGPILADFFLAKLENGPLKDVINKLDFYCRYVDDTFIIVDDIGKVELLEQFNNKH
QAIKFTCEEEIDNKLNFLDVLLIKKANGSISRSLFRKSSSSSQYTHFLSFVPIYYKRNLV
KCLANRARKICSVDSINNELEVIHNMLIERGYPQGFLNKHLHSTNKKVKISTAAKKPLFL
KLQFNDRLTKAVKRTFNAADLFLSYSTRSMVIPQLKDKLPGYATSMCIYKFSCSCGESYI
GRTTRQLNQRVSEHLPSWLGKGMVKSIRSSILSHLIDSGHEVDRNQSKVIYRGVRSRLLH
IAEAIGIRSNNLCVHKKFVTPLSLPW
>lcl|CABG01000078.1_28 <unknown description>
MMSLDVTSLFTNVPLLETVEYIGEQLITVPINVLKELLLKCTMNVNFKFNGDIFRQTDGV
AMGSPLGPILADIFLAKLENGHLKKIIQEFKFYCRYMDDTFILCKNISQHDVLRQFNEVH
PAIQFTSEEESDGRLAFLDVLLTKRSDESLRRNMNRKSTWTGQYTHFLSFVPLQYKRNLI
KTLSYRIRTICSADVVDNELNTLHNALRENGYPRKFIIKYMIFKVKIGEFQTVKKKSLFM
RLQFRQRLRRSIQKSFNAGELRLVFSTRPMVTPRLKDELPRMTTSFCIYQFDCFCGASYI
GRSSRNLHFRAREHLPAWLSKGLMRKVNSSILAHLVQTGHSASINQSSIIYRLVRLKVLQ
TAEAVAIRMKKLCVQKKYLQPLLLPW
>lcl|CABG01000086.1_29 <unknown description>
MASFDVCSLFTNVSIKKTLDIIYNLLDPLVTSDIIRALDLCLRSTISSFRGDLYRQTEGV
AMGSPVSPIVANLFMHSLETSAISMCSQAPKVWLRYVDDTFVFIKRDHLDELFKLVNNFD
GKIKFTKELESENKLPFLDCLVERKVNNSLKISIFRKPTNSEKFLDFKSAHPHSTKVTVV
KNMITRAQKLVTENDIKTEINLITSTLIMNNYPKDFIKRIIKIKRKDVNTKRLQKKEWVV
VIPYRKGISEDIRRILNNQNIRVFFRTNNTLRSRIKDPIHKEEQQNCVYEIRCSYNATHV
GETSRQLNVRVKEHKQCLKHIPKKLENKSAIALHSIESGHTIGFVHTKILQKFNSYKERQ
TAEALYIWANPNNINRRDGIQLAVPW
>lcl|CABG01000090.1_30 <unknown description>
MFSLDVNSLFTSVPLTETICYICEYIDGVPTEHLKELLLRCTFNVQFSFNNEIYRQRDGI
AMGSPLGPILADCFMAKLENDQLSSMINRFQLYVRYMDDTFVVCDNIDLDNILHFFNSCH
PSIDFTLERERDQSIPFLDVHLLRRSNGSLKRSIFRKQTWNGQLTNFYSWVPLIRKRNLI
HSLCYRIHRICSTECINEELAFLKKTLLKNGYPDRFIEKNMNRSSVDNPSYSVPKKSLYI
SLEFKNRLTTTIKRAFNAAKLRITFTSKNLISVSIKDKLPRLVASMCIYQFTCSCGARYI
GRSQRSLSTRIREHIPAWFYNGGKKAVRSSILEHLIDCNHSTNPQSDKVVYMFLRIKLLK
IAEALTIHELKLCVQKKYVLSLSLPW
>lcl|CABG01000106.1_31 <unknown description>
------------------------------------------------------------
-MGSPISGLIAEAVMQRLETII-----IKPKIWIRYVDDTFVIVKKEELENTYKQINNVF
NDIKFTMEQESDNKLPFLDVLITRTDTGKLETQVHRKPTHTDQILNYNSNNPRTHKINCV
QTLFKRARTHCNTTARKNEEKHLKTILQKNGYPINFIKKYQSHTPSEKSGMKINKM---I
TLPYIKGISETTTRLLKTFGIGVAHKPTKSLHSKPKDEIAKEDKTNFIYKINCTCNKHYI
GQSGRPLHLRLHEHQLAVK----RHDISSLISIHVENYGHTFDWENVQILDRGNSKNTRE
FLEAWHIEINPNQTNRRRGQAVNHMW
>lcl|CABG01000118.1_32 <unknown description>
------------------------------------------------------------
-MGSPVSPIVANLFMTHIESKIFTNHI-KPRIWLRYVDDLFLVIKKTHLRSFSKQINTLS
SHIKFTNENEIHGDLSFLDCLVKRNINGVLHVSIYRKPTHSNRYIDFHSAHSFSAKISLA
LNFFRRANKIITSEDKLKEQKNIISILQFHNFPMKIIRSILKQDNSA-NNNNSNEMPWIA
VLPYRHGTTEELQRILKQHRIKVYYKTTNTLRNRLKEKILFMSTQNCVYKLGCVCDAFYI
RESSREIMTRAKEHIRYTKKPPNRLQIKSALAVHAIFNNHQIDFKNIKILQKFSNHKERR
VAEAFHIMLNPTALNRKEGLTIHSTW
>lcl|CABG01000129.1_33 <unknown description>
MLSLDIAFLFTNIPLIETIDYICEQVLPIPTNKLKEILLKCTMNIYFKFNKEFYRQVDRV
AMGSPLGPILADIFLAKLENGPLKDTLSKLDYYCRYIDDTLIVCDMVDKQEMLDFFNKVH
PAIQFTSEEEKDNSIAFLDVLLSRRRHGSIKRNIFRKNTWTGQYTHFQSFIPLQYKINLV
KFLSHRIKLLCSEDTVESEIDILKSTLRKNGYPDKFVKKYLVESTVKRNCGTVSKKTLYL
KLDFKRRLKRSVERTFYAAKLHVTFSTKPVLIQLIKDKLPKMGSSMCVYQFNCFCGAGYI
GRTQRALSLHIREHVPAWLGKGVTKSINSAILSHLLDSEHHIKIEETSVLYQRARLRLLY
VAETI---------------------
>lcl|CABG01000141.1_34 <unknown description>
MISLDVASLFTNVPLTETIDFVCQQLHGIPEVSLKELLLKCTMNVHFVFNNTYYRQIDGI
AMGSPLGPILADFFLAKLENGPLKDVINKLDFYCRYVDDTFIIVDDIGKVELLELFNNKH
QAIKFTCEEEIDNKLNFLDVLLIKKANGSISRSVFRKSSSSSQYTHFLSFVPIYYKRNLV
KCLANRARKICSVDSINNELEVIHNMLIERGYPQRFLKKHLHLTNKKVKISTAAKKPLFL
KLQFNDRLTKAVKRTFNAADLFLSYSTRSMVI--LWRKL---------------------
----------------YW------------------------------------------
-------------AHYQTIEPKS---
>lcl|CABG01000144.1_35 <unknown description>
MCSLYVNSLFTNVPLKKTIDILCDYISPIPLKILKDLLLLCTDKVQFTFEGEYFRQIDGV
AMGSPLGPLLADVFMAHVE-NLSEDSIENMSLYKSYVDDILVICEREDINCLLNKLNTIQ
NHISLSCEEEKNDQLPFLDILLNRREDGSIKRSIFRKPTWTGQYLSYYSYCPVQYKRGLV
KCLFNRLRRICTNDAIDDDVKLLTKTLIGNGYPPKFINRWKVQGTARPIVALVEKKPVYI
TLPFRQRLKSVINKTYCAAKVIIKEKTRSMLHSKPRRHENSYVTSHCVYQFKCVCGHTCI
GRSNRDLKIRVGEHVPKWLQKQIDKHPSSSIAKHKIETGHKIDLNSAVVLFKSVKGRILR
FIEALAIRKFKLCIQKQFVLTLKLPW
>lcl|CABG01000168.1_36 <unknown description>
MASFDVCSLFTNVPIKKTLVIIYNLLDPLVTSDIIKALDLCLRWTIFSFRGDLYRQTEGV
AMGSPVSPIVANLFMHSLETSAISMCSQAPKVWLRYVDDTFVIIKRDHLDELFKLVNNFD
GKIKFTKELESEHKLPFLDCLVERKDNDSLKISIFLKPTISGKYLDFKSAHPHSTKVTVV
KNMITRAQKLVTENDIKKEINLITSTLMMNNYPKDFIKRIIRNERKDDNTKRLQKKEWVV
VIPYRKGISEDIRRILNNQNIRVFFRTNNTLRSRIKDPIGKEEEQNCVYEIRCSCNATYV
GETSRQLNVREKEHKQ--------------------------------------------
--------------------------
>lcl|CABG01000228.1_37 <unknown description>
MVSFDVVSLYTSIPIDICLEFISGLLEPLSFSLIMRSLKLCLNSTLFTFNGTLYRQTNGV
AMGSPVSPIVANLFMTHIESKIFSNEI-KPRIWLRYVDDTFVVIKKTHLRSFSKQINTLS
SHIKFTNENENHGELPFLDCLVKRNIDGVLNLSIYRKPTRSNRYIDFHSAHPLSAKISLA
LNLFRRANKIISSENKQKEQKNVISILQFNNFPMKIIRSILKRDNSV-NNNNSNEMPWIA
VLSYRHGTTEELQRILRQHRIKVYYKTTNTLRNRLKEKIPFMSTQNCVYKLGCVCDAFYI
GESSREILTRAKEHIRYTKKPPNRLQIKSAIAVHAIFNSHQIDFENIKILQKFSNYKERR
VAEAFHIMLNPTALNRKEGLTIQPTW
>lcl|CABG01000330.1_38 <unknown description>
MVSFDVSSLFTNIPLDETADIIGEYSEPLPIHEFKQLLFLCTKNIQFKFNNVFYRQIDGV
AMGSPLGPILADTFMGNLEQKKLKHAIDSTTLYCRYMDDTFLVCDHKHSINLLSLFNKAH
KDIEFTMEHEDEDKFHFLDIGIRRTPAGTLLRYVHHKNTWSGLYLNYYSFCPMSYKKGIV
RTLFDRARKICSNECLEEEIALITKCLRENAYPEKFIHKYANTNRR-IKYDRVEKKTCFL
YLRFKHRLNSALKATYPAAKLTTVWETNCS---QTKDKSSFLSSSNCIYQFTCTCRSTYI
GRTERRVHVRISEHVPKKLRLQGSRALNSAIARHLLDTGHSIDISHAKIISKQRSTTALR
FAEAIAIKKLKLCIQKETVINLLLPW
>lcl|CABG01000505.1_39 <unknown description>
MFSLDVVSLFTNVPLMETIEFICEQITGLPEDCLKELLLRCTMNVHFFFNNSYYRQIDGI
AMGSPLGPILADLFLAKLENGPLKEAIKKLDLYCRYIDDTFIVVDNTSKDELLEQFNSVH
PAISFTGEGECDMKLNFLDVTLSRRSDGSLSRSVYRKRPSACQYTHFYNFTPIQYKRKLV
RCLTSGANKICSVDTLSQELEFIYNSLTEIGYPAAFIKKYMYDTRKKSEISTVRKKPLYM
KLPFNDRLTKVISRTFYAAYLSLTFSSRPVMSTQTKDKLPELASSMCIYKFSCSCGDSYI
GRTTRQLNQRMSEHLPAWFGKGQIKTIRSSILAHLMDSGHNVDKSKSQVIYRGVRSRLLH
IAEAIGIRTFHLCVQKKFVTP--YPF
>lcl|CABG01000734.1_40 <unknown description>
MCSFDVNSLFTNVPLKKTIDILCDYISPIALRILKDLLLLCTDKVQFIFEGEYFLQIDGV
AMGSPLGPLLADVFMAHVE-NLSEDLIENISLYKRYVDDILVICEKDDINCSLNKLNTIQ
NHISLSCEEEKNDQLPFLDILLSRREDGSIKRSIFQKPRWTGQYLSYYSYCPVQYKRGLV
RCLFNRLDRICTNDAIDDDVKLLNKTLMGNDYPPKFINRWKVHGTVRPTVAVVEKKPVYI
TLPFRQRLKSVINKTYCAAKVIIKERTRFMLYSKPKRHENDCVTSHCVYQFKCVCGHTYL
GRSDRDLTIRVGEHVPKWLQKQIIKHPSSSIAKHII------------------------
--------------------------
>lcl|HE601624.1_41 <unknown description>
VYLLFLPGHILNFPDTLTLN--------------KKKVINSTFNVQLSFNSEICRQRDGI
TLGSPLGLILANCFMEKLENDQLSSMINRFHLYSGYMDDTFVVCDNIVSRDILHTFNSCR
PFINFTLERERDQSITFLDVRMMRRSNGLLKRSIFKKQTWNGQLTNFYSWVPLSRKRNLI
HSLRYRIHQTCSTECINEELAFFKKTLTKNGYPDRFIEKNMNRSSFDKPSCSVPKKNLYI
SLEFIIRLRTTIKRTFNVAKLRITFTSRSLFSVSIKDKLPRLVTSMCIYQFTCSCGARYI
GRSQRSLSTRIREHIPVWFYKVEKRAVRSSVLKHLIDCNHSTDPQFDKVVYMFLPIQLLK
IAEALTIHERTLLLLSSLLLLLHSPL
>lcl|HE601624.1_42 <unknown description>
MVSFDVSSLFTNIPLDETADIIGEYSEPLRFHDFKQLLFLCTKNIQFKFNNVFYRQIDGV
AMGSPLGPILADIFMGNLEQKKLKHAIDSTTLYCRYMDDTFLVCDHKHSINLLNLFNKAH
KDIEFTMEHEDEDKFHFLDIGIRRTSAGTLQRYVHHKNTWSGLYLNYYSFCPMSYKKSMV
RTLFDRARKICSNECLEEEIALITKCLRENAYPEKFIHKYANTNRR-IKYDRVEKKTCFL
YLRFKHRLNCALKVTYPAAKLTTVWETNCS---QTKDKSSFLSTSNCIYQFTCTCRSTYI
GRTERRVHVRISEHVPKKLRLQGSRALNSAIARHLLDTGHSIDISHAKIISKQRSTTALR
FAEAIAIKKLKLCIQKETVINLLLPW
>lcl|HE601624.1_43 <unknown description>
----GITALFTSIEEKETLSLLLTNDEKLQSQSLLELIDLCL-TTYFQFNNKIYKQTKGT
PMGSPISGLIAEAVMQRLETTI-----IKPKIWIRYVDDTFVIVKKEELENTYKQINNVF
NDIKFTMEQESDNKLPFLDVLITRTDTGKLETQVHRKPTHTDQILNYSSNNPRTHKINCV
QTLFKRARTHCNTTARKNEEKHLKTILQKNGYPINFIKKYQSHTPSEKSSIKINKR---I
TLPYIKGISEMTTRLLKTFGIGVAHKPTKSLHSKPNDEMAKEDKTNIIYKINCTCNKQYI
GQSRRPLHLCLHEHQLAVK----HHDISSLISIHVDNYGHTFDWENVQILDRGNSKNTRE
FLEAWHIEINPNQTNRRRGQAVNHMW
>lcl|HE601624.1_44 <unknown description>
MCSFDVNTLFTNVPLRKTIDILCDYISPFPVETLKDLL----------FQGEHFRQIDGV
AMGSPLGPLLADVFMGYVE-NLADNSIQKMCLYRRYVDDIIIIGDCEDVNRLLKELNTSQ
KHISLTCEEEKNNKLPFLDILISRREDGSIQRSIYRKPTWTGQYLNFHSHCPIHYKRGLI
KGLFNRINRICTSDTIDVETKLLTDTLMNNGYSFKFINRWKRCNTIRPMTLLAPKKRVYV
TLPFRRRLKLAINRTFYAAQLVIIEKTRSLFHQKPRQHISDCVTSHCVYRFTCMCGNTYI
GRSNRDLQIRVAEHIPKWLQNQMDRQTSSSIAKHLVETGHKVDIKSVVVLYKSLQGRIRR
FIEALAIRKLKLCVQKQFVLTLNLPW
>lcl|HE601624.1_45 <unknown description>
------------------------------------------------------------
-MGSPISRLAAEAVLQRLEAVI-----IKPKIWVGYREDTFIIVKKDELENTYRQINNVF
NDIKFTMEQESNDKLSFLDILITRTDTGKLETQVYRKPTHTDQILNYNSNSPRAHKINCV
QTLFKRARTHCNTTAQKNEEKYLKTILQKNGYLINFIKKYQPHPSSEKSTTEINKR---I
TIPYIKGISGTTKRLLKAFRINVAHKPTKSLHSKPKDEITKEDKPNIIYKINCACNKHYI
GQSGRPLHLRLQEHQLAVK----HHDMSSLISMHVDNYRHTFDWKNVEILDRGNSKNTRE
FSEAWHIEINPNQTNGRTGQAVNHMW
>lcl|HE601624.1_46 <unknown description>
MLSLDVTSLFTNVPLTETICFLCDYIECIPKHYLKELLLRCTLNVQFKFNDGSYRQTDGV
AMGSPLGPLLADCFMASLENSALRPIIEKFHLYKRYMDDTFIICDDMDHNEILNIFNNCH
PAIQFTLEAESNHEFHFLDVRLKRLPDGYLQRSMYRKPTWNGQYTNFHSWVPLSRKRNLI
HSLSSRIKRICSSDTINEELLHLRQTLIKNGYPPRFVDCNLTSGRQQEITLTVQKETLFM
NMEFKKRISKTLNKTFYTAKLRIVFSSRPTIRGCVKDKLSLWATSMCIYKFTCSCGARYI
GRTKRSLSKRISEHYPAWLLKGECKKITSSIQEHLINCGHIAPKDTSKIICRGGRINILC
TAEALAIHEFKLCVQKRFVQPLTLPW
>lcl|HE601624.1_47 <unknown description>
------------------------------------------MNVNFKFNGDIFRQTDGV
AMGSPLGPILADIFLAKLENGHLKKIIQEFKFYCRYIDDTFTLCKNISQQDVLRQFNEVH
PAIQFTSEEESDGRLAFLDVLLTKRSDGSLRRNMNRKSTWTGQYTHFLSFVPLQYKRNLI
KTLSYRIRTICSADVVDNELNTLHNALRENGYPRKFIIKYMIFKVKIGEFQTFKKKSLFM
RLQFRQRLRRSIQKSFNAGELRLVFSTRPMVTPRLKDEVPRMTTSFCIYQFDCSCGASYI
GRSSRNLHFRAREHLPAWLSKGLMKKVNSSILAHLVQTGHSASINQSSIIYRLVRLKVLQ
TAEAVAIRMKKLCVQKKYLQPLLLPW
>lcl|HE601624.1_48 <unknown description>
MISFDVTALFTSIEEKETLSLLLTNDEKLQSQSLLELINLCL-TTYFQFNNKIYKQTKWT
PMGSPISGLIAEAVMQRLETTI-----IKPKIWIRYVDDTFVIVKKEEFENTYKQINN--
-DIKFTMEQESDNKLPFLDVLVTRTDTGKLETQVHRKPTHTDQILNYNSNNPRTHKINCV
RTLFKRARTHCNTTARKNEEKHLKTILQKNGYPINFIKKYQSHTPSEKSSIKINKR---I
TLPYTKGISETTTRLLKTFGIGVAHKPTKSLHSKPKDEMAKEDKTNIIYKINCTCNKHYI
GQSGRPLHLRLHEHQLAVK----RHDISSLISIHVDNYGHTFDWENVQILDRGNSKNTRE
FLEAWHIEINPNQINRRRGQAVNHMW
>lcl|HE601624.1_49 <unknown description>
------------------------------------------------------------
-MGSPLGPQFLPTFLWDIWNKRLKRAIDSTTLYCRYMDDTFLVCKHQHSMYLLSLFNKVH
KDIEFTMEHEVDDKFHFLDIGIRRTLDGTLQRHIHRKNTWSGVYLNFNSFCPMSYKKGIV
RNLFDRARKICSKECLEEEITTITKCLRENAYPDKFTHKYANTNPP-IKHDTVEKKTCFL
SLRFKHRINSALKVTYPAAKVTTLWKTYCS---QTKDKSSPLCCSNCIYQFTCTCRSTYI
GRTERRVQVRISEHIPKNLTLRGTKAFNSAIARHLLDTGHTVDIMCAKIINRQRTTTTLR
FAEAIAIKKLKLCIQKETLINLSLPW
>lcl|HE601624.1_50 <unknown description>
MLSLDIASLFTNIPLIETIDYICEQVLPIPINKLKELLLKCTMNIYFKFNNEFYRQVDGV
AMGSPLGPILADIFLAKLENGPLKDTLSELDYYCRYIDDTLIVCDMVDKQEMLDFFNNVH
PAIQFTSEEEKDNSIAFLDVLLSRRRNGSIKRNTFRKNTWTGQYTHFQSFTPLQYKINLV
KCLSHRIKLLCSEDTVESEIDILKNTLRRNGYPDKFVKKYLVESTVKRNCETVSKKTLYL
ELDFKRRLKRSVERTFYAAKLHVTFSTKPVLTQLIKDKLPKMGSSMCVYQFNCSCGASYI
GRTQRALSLRIREHVPAWLGKGVTKSINSAILSHLVDSEHHIKIEEASVLYQRARLRLLY
IAEAIWINSRKLCIQKKYIQPLCLPW
>lcl|HE601624.1_51 <unknown description>
------------------------------------------------------------
-MGSPLGPLLADVFMAHVE-NLSEDLIGNMSLYKRYVDDILVICETEDINCLLNKFNTIQ
NHINLSCEEEKNDQLPFLDVLLSRREDGSIKRSIFRNPTWKGQYLSYYSYCPVQYKRGLV
KCLFNKLCRICTNDAID-DVKLLTKTLIGNGYPPKFINRWKVQGTVRPTVALVEKKPVYI
TLPFRQRLKSVINKTYCAAKVVIKERTRSMLHSKPRRHENNCVTSHCVYQFKCVCGHTYI
GRSNRDLKIRVGEHVPKWLQKQIDKHPSSSIAKHIIETGHKIDLNSAVVLFKSVKGRILR
FIEALAIRKFKLCIQKQFVRSLNLHA
>lcl|HE601624.1_52 <unknown description>
MFSLDVNSLFTSVPLTETICYICEYIDGIPTEHLKELLLRCTFNVQFSFNNEIYRQRDGI
AMGSPLGPILADCFMAKLENDQLNSMINRFHLYVRYMDDTFVVCDNIDLNDILHSFNSCH
PSIDFTLERERDQSIPFLDVRLVRRNNGSLKRSIFRKLTWNGQLTNFYSWVPLSRKRNVI
HTLCFRIHRICSTKCINEELAFLKKTLMKNGYPDRFIEKNMNRGSVNKPSHSVPKKNLYI
SLEFKNRLTTTIKRTFNAAKLRITFTSKNLFSVSIKDKLPRLVASMCIYQFTCSCGARYI
GRSQRSLSTRIREHIPVWFYKGEKKVVKSSILEHLIDCNHSTDPQSDKVVYMFLRIKLLK
IAEALTIHELKLCVQKKYVLSLSLPW
>lcl|HE601624.1_53 <unknown description>
MASFDVCSLFTNVPIKKTLDIIHNLLDPLFTTDIIKALDLCLHSTIFSFRGDLYRQTEGV
ALGSPVSPIIANLFMHSLETSAISLCSQAPKVWLRYVDDTFVIIKRDHLDEMFKLINNFD
RKIKFIKELESENKLPFLDCLVERKDYDSLKISIFRKPTNSGKFLDFKSAHPHSTKVTVV
KNMITRAQKLVTENDMKTEINLITSTLMMNNYPKDFIKRLIKNERKDVNTERLQKKEWFM
VFPYRKGVSEDIRRILNNQNIRVFFRTNNTLRSRIKDPIHKEEQQNCVYEIKCSCNATYV
GETSRQLNVRVKEHKQCLKHIPKKLENKSATALHSIESGHTIDFVHTKILQKFNSYKERQ
TAEALYIWANPNNINRRDGVQLAVPW
>lcl|HE601624.1_54 <unknown description>
MVSFDVVSLYTSIPIDICLEFISGLLEPLSISLIMRSLKLCLNSTLFTFNGTLYRQTNGV
AMGSPVSPIVANLFITHIESKIFSNEI-KPRIWLRYVDDTFVVIKKTHLRSFSKLLNTLS
SHIKFTNENENHGELPFLDCLVKRNINGVLNLSIYRKPSHSNRYIDFHSAHPFSAKISLA
LNLVRRANKIISSEDKQKEQKNIISILKFNNFPMKIIRSILKQDNSI-NNNNSNEMPWIA
VLPYRHGTTEELQRILRQHRIKVYYKTTNTLRNRLKEKIPFMSTQNCVYRLGCVCDAFYI
GESSREILTRAKEHIRYTKKPPNRLQIKSAIAVHAIFNSHQIDFENIKILQKFSNYKERR
VAEAFHIMLNPTALNRKEGLTIQPTW
>lcl|HE601624.1_55 <unknown description>
MCSFDVNTLFTDVPLRKTIDILCDYISPFPVETLKDLLLLCTDNVKFTFQGEHFRQIDGV
AMGSPLGPLLADVFMGYVE-NLTENSIQKMCLYRRYVDDIIIIGDCEDVNRLLKELNTSQ
KHISLTCEEEKNNQLPFLDILISRRGDGSIQRSIYRKPTWTGQYLNFHSHCPIHYKRGLI
KGLFNRINRICTSDTIEVETRLLTNTLMNNGFSFKFINRWKGCNTIRPMTLLAPKKRVYI
TLPFRRRLKLAINRTFYAAQLVIIEKTRSMFHQKPRQHISDCVTSHCVYQFTCMCGNTYI
GRSNRDLQIRVAEHIPKWLQNQMDRQTSSSIAKHLVETGHKVDIKSAVVLYKSLQGRILR
FIEALAIRKLKLCVQKQFVLTLNLPW
>lcl|HE601624.1_56 <unknown description>
MVSFDVSSLFTNIPLEETAEIICEYPEPLPPQEFKQLLFLCTKNIQFKFNNVLYRQIDGI
AMGSPLGPILADIFMGHLEQKKLKHAIDSTTLYCRYMDDTFLICKHQHSMYLLSLFNKVH
KDIEFTVEHEVDDKFHFLDIGIRRTSDGTLQRHIHRKNTWSGVYLNFNSFCPMSYKKGIV
RNLFDRARKICSKECLEEEITTITKCLRENAYPDKFIHKYANTNPP-IKHDTVEKKTCFL
SLRFKHRINSALKVTYPAAKVTTLWKTYCS---QTKDKSSPLCCSNCIYQFTCTCRSTYI
GRTERRVQVRISEHIPKNLTLRGTKAFNSAIARHLLDTGHTVDIMCAKIINRQRTTTTLR
FAEAIAIKKLKLCIQKETLINLSLPW
>lcl|HE601624.1_57 <unknown description>
MMSFDATSLFTNVPLRETVEYICEQLRTVPVETIKELLLKCTMNVHFKFNGEIYRQIDGV
AMGSPLGPILADIFLAKLENGPFTRQIEKFSLYCRYMDDTFILCNYTDLMQTLQLFNTAH
PSINFTCEEENGGRIAFLDVLLTKRKDGSLRRNINRKKSWTGQYTNFLSFVPLQYKRNLI
KTLHYRIKTICSEDTVEEETKALYRTLRENGYPEKFISKNITNKRDHKECLIVNKKPLYI
RLQFRLKLRRSIERTFNAGKLQLMFSTRPMITPTLKDKLPRLATSFCIYQFNCSCGASYI
GRCSRNLYTRAREHLPVWLSKGVVRTVNSSVLAHLVQTGHRADIEQSTVIYRSVRQRILQ
TAEAIAIRIKKLCIQKKYVQPLLLPW
>lcl|HE601624.1_58 <unknown description>
------------------------------------------------------------
-MGSPFSPIVENLFMHSLETSAIVRSACPPKVWLRYVDDIFVIIKQDYLEELFANVNNIS
EHINLTKEIESDHKLAFLDCMVEQRLNNKLKINVFRKSTHSERYLDFDSAHALCTKVTVV
KNLINRSLKLVTDEDQQYELNRILSTLRDNNYPKEFLKKIVRKERKAQCVQ----KDWKV
VIPYRSETSEEIKRILNKHDIRVYFRTCDTIRSKVKDRLPKEEQQNIVYEIDCHCNAAYI
GETSRQLKVRLKEHKQCLKNVPKKLENKSAIALHALETGHMINFEGAIILQKFNTHKERL
TAEALYIWANKNSLNRKDGIQLATIW
>lcl|HE601624.1_59 <unknown description>
MVSFDISSLFTNIPLDETADIIGEYSEPLPFHDFKQLLFLCTKNIQFKFNNVFYRQIDGV
AMGSPLGPILADIFMGNLEQKKLKHAIDSTTLYCRYMDDTFLICDHKHSINLLNLFNKAH
KDIEFTMEHEDENKFHFLDIGIRRTPAGTLQRYVHHKNTWSGLYLNYYSFCPMSYKKGIV
RTLFDRARKICSNECLEEEIALIIKCLRENAYPEKFIHKYANTNRR-IKYDRVEKKTCFL
YLRFKHRLNSALKATYPAAKLTTVWETNCS---QTKDKSSFLSTSNCIYQFTCTCRSTYI
GRTERRVHIRISEHIPKKLRLQGSRALNSAIARHLLDTGHSIDISNAKIISKQRSTTALR
FAEAIAIKKLKLCIQKETVINLLLPW
>lcl|HE601624.1_60 <unknown description>
MVSFDVSSLFTNIPLEETAEIICEYPEPLPPQEFKQLLFLCTKNIQFKFNNVLYRQIDGI
AMGSPLGPILADIFMGHLEQKKLKHAIDSTALYCRYMDDTFLVCKHQHSMYLLSLFNKVH
KDIEFTMEHEVDDKFHFLDIGIRRTSDGTLQRHIHRKNTWSGVYLNFNSFCPMSYKKGIV
RNLFDRARKICSKECLEEEITTITKCLRENAYPDKFIHKYANTNPP-IKHDTVEKKTCFL
SLRFKHRINSALKVTYPAAKVTTLWKTYCS---QTKDKSSPLCCSNCIYQFTCTCRSTYI
GRTERRVQVRISEHIPKNLTLRGTKAFNSAIARHLLDTGHTVDIMCAKIINRQRTTTTLR
FAEAIAIKKLKLCIQKETLINLSLPW
>lcl|HE601624.1_61 <unknown description>
MFSLDVVSLFTNVPLMETIEFICEQITGLPEDCLKELLLRCTLNVHFVFNNSYYRQIDGI
AMGSPLGPILADLFLAKLENGPLKEAIKKLDLYCRYIDDTFIVVDNTSKDELLEQFNSVH
PAISFTGEGECEMNLNFLDVTLSRRSDGSLSRSVYRKRPSACQYTHFYSFTPIQYKRNLV
KCLTSRANKICSVDTLSQELEFIYNSLTEIGYPAAFIKKYMYDTRKKSEILTVRKKPLYM
KLPFNDRLTKVISRTFYAAYLALTFSSRPVMSTQTKDKLPELASSMCIYKFSCSCGDSYI
GRTTRQLNQRMSEHLPAWFGKGKIKAIRSSILAHLIDSGHIVDKLKSQVIYRGVRSRLLH
IAEAIGIRTFHLCVQKKFVTPLSLPW
>lcl|HE601624.1_62 <unknown description>
------------------------------------------------------------
-MGSPVSPIVANLFMHSLGISAISLCSQAPKVWLRYVDDTFVIIKRDHLDELFKLINNYD
RKIKFTKELESENKLPFLDCLVERKVNNSLKISIFRKPTNSGKFLDFKSAHPHSTKVTVV
KNMITRAQKLVTENDMKTEINLITSTLIMNNYPKDFIKRIIKIERKDVNTKRLQKKEWVV
VFPYRKGVSEDIRRILNNQNIRVFFRTNNTLRSRIKDPIHKEEQQNCVYEIKCSCNATYV
GETSRQLNVRVKEHKQCLKHIPKKLENKSAIALHSIESGHTIDFDGTRILQKFNSYKERQ
TAEALYIWTNPNNINRRDGIQLAVPW
>lcl|HE601624.1_63 <unknown description>
MVSFDVVSLYTSIPIDICLEFISGLLEPLSISLIMRSLKLCLNSTLFTFNGTLYRQTNGV
AMGSPVSPIVANLFMTHIESKIFSNEI-KPRIWLRYVDDTFVVIKKTHLRSFSKRINTIS
SHIKFTNENENHGELPFLDCLVKRNINGVLNLSIYRKPTHSNRYIDFHSAHPFSAKISLA
LNLVRRANKIISSEDKQKEQKNIISILQFNNFPMKIIRSILKQDNSV-NNNNSNEMPWIA
VLPYRHGTTEELQRILRQHRIKVYYKTTNTLRNRLKEKIPFMSTQNCVYKLGCVCDAFYI
GESSREILTRAKEHIRYTKKPPNRLQIKSAIAVHAIFNSHQIDFENIKILQKFSNYKERR
VAEAFHIMLNPTALNRKEGLTIQPTW
>lcl|HE601624.1_64 <unknown description>
MISLDVTSLFTNIPLLETVDFICNELIVIPVSAIKQLILRCTMNVQFRFDNEYYRQLDGV
AMGSPLGPILADIFLAKLENGPLKDTISHLTSYCRYIDDTFIVLEEHEKENILNIFNNIH
PSITFTLEEEQNGSISFLDVQLTRRIDGTLKRGLHRKST-VGQYTHFYSAVPMKYKRNLI
KILTHRARRICSDDIILDELANIRNLLSKNGYPMKFIDKHMTETKRRTKLPTVPKKVLFL
KLQFLQRLRRAVQKTFNAARLSTVFYNRPTIRTVNKDRLPEFATSMCIYQFNCSCGASYI
GRTIRQVRQRITEHHPSWLTKGQIKGIKSSILAHLVDTGHHVELNKAKVIYHGLRARLLH
IAEAIAIHIYKLCIQKKFVQPLSLPW
>lcl|HE601625.1_65 <unknown description>
LLILCVNNYMKNKSISEFVR------------SVLKLLLKCTMNVHFVFNNTYYRQIDGI
AMGSPLGPILADVFLPKLDNGPLKDVINKLDFYCRYVGDTFIIVDDIGKVELLKLFKNKH
QAIKFTCEDEIDKKLNFLDVLLIKKANGSIGRFVFMKSSSPSQYSKFLSFVPIYYKRNLV
KCLANRARKICSADSINNELEDIHNMLIERGYLLGFLKKHLHLTNKKIKISTSAKKPLFL
KLQFNDRLTKAVKRTFNAADLFLSYSTRSMVIPKLIDKLPGYATSMCIYEFSCSCGESYI
GCTTRQLNQRVSEQLASWLGKGMVKSIQSSILSHLIDSGHEVDRNQCKVIYCAV------
--------------------------
>lcl|HE601625.1_66 <unknown description>
---------FTNL------------------------------------NNVFYRQIDGV
AMDSPLGPILADIFMGNLEQKKLKHVIDSTTLYCRYMVNTFLVCNHKHSINLLSLFNKAH
KDIKFTMEHEVEYKFHFLDIGIRRTSVGTLQRYVHRKNTRSGLYLNYYSFCPMSYKKGIV
RTLFDRARKICSNECLEEEIALITKRLREKAYPAKFIHKYANANPQ-VKYDRVEKKTCFL
YLRFKHRLNSALKTTYQVAKLTTVWETNCS---QTKEKSSFLSSSNSIYQFTCTYQSTYI
GRTEIKKHVRISEHVPKKLRLRGTRALNSAIA----------------------------
--------------------------
>lcl|HE601625.1_67 <unknown description>
MFSLDVNSLFTSVPLTETICYICEYIDGIPTEHLKELLLRCTFNVQFSFNNEIYRQRDGI
AMGSPLGPILADCFMAKLENDQLNSMINQFHLYVRYMDDTFVVCDNIDLNDILHSFNSCH
PSIDFTLERERDQSIPFLDVRLVRRNNGSLKRSIFRKLTWNGQLTNFYSWVPLSRKRNVI
HTLYYRIHRICSTECINEELAFLKKTLMKNGYPDRFIEKNMNRSSVNKPSYSVPKKNLYI
SLEFKNRLTTTIKRTFNAAKLRITFTSKNLFSVSIKDKLPRLVASMCIYQFTCSCGARYI
GRSQRSLSTRIREHIPVWFYKGEKKVVKSSILEHLIDCNHPTDPV---------------
--------------------------
>lcl|HE601625.1_68 <unknown description>
KFSPDVNSLFTSVPLTEMICYVCEYIYSIPTENLKEILVRCTFNVQSSFNNEIYRQRDGI
AMGSPLGPILADCFMAKLENDQLSSRINRFHLYLRYMDDIFVVCDNIDLEYILHSFNSYH
PFIDFILERERDQSILCLDVRLVERSNGFFKRSIFRRQTWNDQLTNFYSWVPLSIERNLI
YFLCYPIHRICSTECINEELAFLKKSFMENGYSDRFIEKNMNRSSFDKPSYSVPKNNLYI
SLEFKSHLTTTINRTSNAAKLRITFTSKNLFSVSIKDRLPRSVASMCIYQFTCSCGARYI
GCSQRSLSTRIRVHISGWFYKGEKSR----------------------------------
--------------------------
>lcl|HE601625.1_69 <unknown description>
MMSLDVTSLFTNVPLLETVEYIGEQLITVPINVLKELLLKCTMNVNFKFNGDIFRQTDGV
AMGSPVGPILADIFLAKLENGHLKKIIQEFKFYCRYMDDTFILCKNISQQDVLRQFNEVH
PAIQFTSEEESDGRLAFLDVLLTKRSDGSLRRNMNRKSTWTGQYTHFLSFVPLQYKRNLI
KTLSYRIRTICSADVVDNELNTLHNALRENGYPRKFIIKYMIFKVKIGEFQTVKKKSLFM
RQQFRQRLRRFIQKSFNAGELRLVFSTRPMVTPRLKDEVPRMTTSFCIYQFDCSCGASYI
GRSSRNLHFRAREHLPAWLSKGLMRKVNSSILAHLVQTGHSASINQSSIIYRLVRLKVLQ
TAEAVAIRMKKLCVQKKYLQPLLLPW
>lcl|HE601625.1_70 <unknown description>
MMSLDVTSLFTNIPLLETVDFICNELQVIPVSAIKQLILRCTMNVQFRFDNEYYRQLDGV
AMGSPLGPILADIFLAKLENGPLKDTISHLTSYCRYIDDTFIVLEEHEKENILNIFNNIH
PSITFTLEEEQNGSISFLDVQLTRRIDGTLKRGLHRKST-VGQYTHFYSAVPMKYKRNLI
KILTHRARMICSDDIILDELANIRNLLSRNGYPMKFIDKHMTETKRRTRVPTVPKKVLFL
KLQFLQRLRRAVQKTFNAARLSTVFYNRPTIRTVNKDRLPEFATSLCIYQFNCSCGASYI
GHTIRQVRQRITEHHPSWLTKGQVKGIKSSILAHLVDTGHHVELNKAKVIYHGLRARLLH
IAEAIAIHIHKLCIQKKFVQPLSLPW
>lcl|HE601625.1_71 <unknown description>
MFSLDVVSLFTNVPLMETIEFICEQITGLPEDCLKELLLRCTLNVHFVFNNAYYRQIDGI
AMGSPLGPILADLFLAKLENGPLKEAIKKLDLYCRYIDDTFIVVDNTSKDELLEQFNSVH
PAISFTGEGECDMKLNFLDVTLSRRSDGSLSRSVYRKRPSACQYTHFYSFTPIQYKRNLV
RCLTSRANKICSVDTLSQELEFIYNSLTEIGYPAAFIKKYMYDTRKKSEILTVRKKPLYM
KLPFNDRLTKVISRTFYAAYLALTFSSRPVMSTQTKDKLPELASSMCIYKFSCSCGDSYI
GRTTRQLNQRMSEHLPAWFGKGQIKTIRSSILAHLIDSGHIVDKLKSQVIYRGVRSRLLH
IAEAIGIRTFHLCVQKKFVTPLSLPW
>lcl|HE601625.1_72 <unknown description>
MVSFDVSSLFTNIPLDETAEIIGEYSEPLPIHEFKQLLFLCTKNIQFKFNNVFYRQIDGV
AMGSPLGPILADIFMGNLEQKKLKHAIDNTTLYCRYMDDTVLVCDHKHPINLLSLFNKAH
KDIEFTMEHEDEDKFHFLDIGIRRTPAGTLQRYVHHKNTWSGLYLNYYSFCPMSYKKGIV
RTLFDRARKICSNECLEEEMTLITKCLRENAYPEKFIHKYANTNRR-IKYDRVEKKTCFL
YLRFKHRFNSALKATYPAAKLTTVWETNCS---QTKDNSSFLSSSNCIYQFTCTCQSTYI
GRTERRVHVGISEHVPKKLRLQGSRALNSAIARHLLDTGHSIDISHAKIISKQRSTTALR
FAEAIAIKKLKLCTQKKTVINLLLPW
>lcl|HE601625.1_73 <unknown description>
MCSFDVNSLFTNVPLEETVEFICDFITPIPTTYLRDLILLCTKNIKFYFQGKAYMQIDGV
AMGSPLGPVLANIFMGMIE-KQVSQFIDGITLYKRYVDDILVILPSTDINQVNDLFNAIH
PNLKVTYEEENNNELAFLDILLHRRPDGSIRRRVHRKPTWSGQYLHFTSFCPIQYKRSIV
KTLFARASRICTVDTLDDEFKFITETLKLNGYPETFIGHQNTNTTK-LIATDVPKKPVYL
QLPFKKQTAAAIKKTFNAANLRLITTTQSIVNP----KSPIQSKSHCIYQFTCNCGESYL
GRTDRRLEDRIGEHIPRWLIKSMSRNPASSIAKHLMMSGHQIDPKSARVVTCHQNPHTLK
LLEAILIGRKSLCVQKQLYVDLCLPW
>lcl|HE601626.1_74 <unknown description>
MCSFDVNSLFTNVPLEETVEFICDFITPIPTTYLRDLILLCTKNIKFYFQGKAYMQIDGV
AMGSPLGPVLANIFMGMIE-RQVSHFIDGITLYKRYVDDILVILPSTDINQVNDLFNAIH
PNLKVTYEEENNNELAFLDILLHRRPDGSIRRRVHRKPTWSGQYLHFTSFCPIQYKRSIV
KTLFTRASTICTVDTLDDEFKFITETLKLNGYPETFIGHQNTNTTK-LIATDVPKKPVYL
QSPFKKQTAAAIKKTFNAANLRLITTTQSIVNP----KSPIQSKSHCIYQFTRNCGESYL
GRTDRRLEDRIGEHIPRWLIKSMSRNPASSIAKHLMMSGHQIDPKSARVVTCHQNPHTLK
LLEAILIGRKSLCAQKQLYVDLCLPW
>lcl|HE601626.1_75 <unknown description>
MCSFDVNSLFTNVPLEVTVEFICDFITPIPTTYLRDLILLCTKNIKFYFQGKAYMQIDGV
AMGSPLGPVLANIFMGMIE-RQVSHFIDGITLYKRYVDDILVILPSTDINQVNDLFNAIH
PNLKVTYEEENNNELAFLDILLHRRPDGSVRRRVHHKPTWSGQYLHFTSFCPIQYKRSIV
KTLFARASRICTVDTLDDEFKFITETLKLNGYPETFIGHQNTNTTK-LIATDVPKKPVYL
QLPFKKQTAAAIKKTFNAANLRLITTTQSIVNP----KSPIQSKSHCIYQFTCNCGESYL
GRTDRRLEDRIGEHIPRWLIKSMSRNPASSIAKHLMMSGHQIDPKSARVVTCHQNPHTLK
LLEAILIGRKSLCVQKQLYVDLCLPW
>lcl|HE601626.1_76 <unknown description>
MCSFDVNSLFTNVPLEETVEFICDFITPIPTTYLRDLILLCTKNIKFYFQGKAYMQIDGV
AMGSPLGPVLANIFMGMIE-RQVSHFIDGITLYKRYVDDILVILPSTDINQVNDLFNAIH
PNLKVTYEEENNNELAFLDILLHRRPDGSIRRRVHRKPTWSGQYLHFTSFCPIQYKRSIV
KTLFARASRICTVDTLDDEFKFITETLKLNGYPETFIGHQNTNTTK-LIATDVPKKPVYL
QLPFKKQTAAAIKKTFNAANLKLITTTQWIVNP----KSPIQSKSHCIYQFTCNCGESYL
GRTDRRLEDRIGEHIPRWLIKSMSRNPASSIAKHLMMSGHQIDPKSA-------------
--------------------------
>lcl|HE601626.1_77 <unknown description>
MFSLDVVPLFTNVPLMETIEFICEQIT----DCLKELLLRCTMNVHFVFNNSYYRQIDGI
AMGSPLGPILADLFLAKLENGPLKEAIKKLDLYCRYIDDTFIVVDNTSKDELLEQFNCVH
PAISFTGEGECDMKLNFLDVTLRRRRDGSLSRSVYRKRPSAYQYTHFYSFTPIQYKRNLV
RCLTSRANKICSVDTLSQELQFIYNSLTEIGYPAAFIKKYMYDTRRKSEISTARKKPLYM
KLPFNERLTKVISRTFYAAYLALTFSSRPVMSTQTKDKLPELASSMCIYKFSCSCGDSYI
GRTTRQLNQRMSEHLPAWFGKGQIKTIRSSIFAHLIDSGHIVDKLKSQVIYRGVRSRLLH
IAEAIGIRTFHLCVQKKFVTPLSLPW
>lcl|HE601626.1_78 <unknown description>
MASFDVSSLFTNVPINRALDIIYACLEPLDPSEFIKCLELCLRSTLFIFRRDLYRQKEGI
AMGSPVSLVVANLFMHSLETSAIVRSVCPPKVWLRYVDDIFVIIKQDYLEELFANVNNIS
EQINLTEEIESDHKLAFLDCMVERRLNNKLKINVFRKSTHSERYLDFDSAHALCTKVTVV
KNLINRSLKLVTDEDQQYELNRILSTLGDNNYPKEFLKKIVRKERKVQCVQ----KDWKV
VIPYRSETSEEIKRILNKHDIRVYFRTCDTIRSKVKDRLPKEEHQNIVYDINCHCNAAYI
GETSRQLKVRLKEHKQCLKNVPKKLENKSATALHALETGQMINFEGAKILQKFNTHKERL
TAETLYIWANKNSLNRKDGIQLATIW
>lcl|HE601626.1_79 <unknown description>
MLSLDVTSLFTNVPLTETICFLCDYIECIPKHYLKELLLRCTLNVQFKFNDGSYRQTDGV
AMGSPLGPLLADCFMASLENSALRPIIEKFHLYKRYMDDTFIICDDMDHNEILNIFNNCH
PAIQFTLEAESNHEFHFLDVRLKRLPDGYLQRSMYRKPTWNGQYTNFHSWVPLSRKRNLI
HSLSSRIKRICSSDTINEELLHLRQTLIKNGYPPRFVDCNLTSGRQQEITLTVQKETLFM
NMEFKKRISKTLNKTFYTAKLRIVFSSRPTIRGCVKDKLSLWATSMCIYKFTCSCGARYI
GRTKRSLSKRISEHYPAWLLKGECKKITSSIQEHLINCGHIAPKDTSKIICRGGRINILC
TAEALAIHEFKLCVQKRFVQPLTLPW
>lcl|HE601626.1_80 <unknown description>
MFSLDVNSLFTSVPLTETICYICEYIDGIPTEHLKEILLRCTFNVQFSFNNEIYRQRDGI
AMRSPLGPILADCFMAKLENDQLSSMINRFQLYVRYMDDTFVICDNIDLDDILHSFNSCH
SSIDFTLEREKDQSIPFLDVHLLRRSNGSLKRSIFRKQTWNSQLTNFYSWVPLNRKRNLI
HSLCYRIHRICSTECINEELEFLKKTLVKNGYPDRFIEKNMNRSSVDNPSYSVPKKSLYI
SLEFKNRLTTTIKRTFNAAKLRITFTSKNLISVSIKDKLPRLVASMCIYQFTCSCGARYI
GRSQRSLSTRIREHIPVWFYNGERKAVRSFILEHLIDCNHSTNPQSDKVVYMFLRIKLLK
IAEALTIHELKLCVQKKYVLSLSLPW
>lcl|HE601626.1_81 <unknown description>
------------------MQFI--------------------VNPKLVF-ASVRRAL---
--------ILADLFLAKLENGPLKEAIKKLDLYCRYIDDTFIVVDNTSKDELLEQFNSVH
PAISFTGEGECDMKLNFLDVTLSRRSDGSLSRSVYRKRPSACQYTHFYSFTPIQYKRNLV
KCLTSRANKICSVDTLSQELEFIYNSLTEIGYPAAFIKKYMYDTRKKSEILTVRKKPLYM
KLPFNDRLTTVISRTFYAAYLALTFSSRPVMSTQTKDKLPELASSMYIYKFSCSCGDSYI
GRTTRQLNQRMSEHLPAWFGKGQIKTIRSSILAHLIDSGHIVDKLKSQVIYRGVRSRLLH
IAEAIGIRTFHLCVQKKFVTPLSLPW
>lcl|HE601626.1_82 <unknown description>
MFSLDVNSLSTSVPLTETICYICEYIDGVLTEHLKELLLRCTFKVQFSFNNEIYRQRDGI
AMGSPLGPILADCFMAKLENDQLSSMINRFQLYVRYMDDTFVVCDNIDLDNILHFFNSCH
PSIDFTLERERDQSIPFLDVHLLRRSNGSLKRSIFRKQTWNGQLTNFYSWVPLIRKRNLI
HSLCYRIHRICSTECINEELAFLKKTLLKNGYPDRFIEKNMNRSSVDNPSYSVPKKSLYI
SLEFKNRLTTTIKRAFNAAKLRITFTSKNLISVSIKDKLPRLVASMCIYQFTCSCGARYI
GRSQRSLSTRIREHIPAWFYNGGKKAVRSSILEHLIDCNHSTNPQSDKVVYMF----LLK
IAEALTIHELKLCVQKKYVLSLSLPR
>lcl|HE601626.1_83 <unknown description>
MLSLDIASLFTNIPLIETINYICEQVLPIPINKLKELLLKCTMNIYFKFNNEFYRQVDGV
AMGSPLGPILADIFLAKLENGPLKDTLSKLDYYCRYIDDTLIVCDMVDKQEMLDFFNNVH
PAIQFTSEEEKDNSIAFLDVLLSRRRDGSIKRNTFRKNTWTGQYTHFQSFTPLQYKINLV
KCLSHRIKLLCSEDTVESEIDILKNTLRRNGYPDKFVKKYLVESTVKRNCETVSKKTLYL
KLDFKRRLKRSVERTFYAAKLHVTFSTKPVLTQLIKDKLPKMGSSMCVYQFNCSCGASYI
GRTQRALSLRIREHVPAWLGKGVTKSINSAILSHLVDSEHHIKIEEASVLYQRARLRLLY
IAEAIWINSRKLCIQKKYIQPLCLPW
>lcl|HE601626.1_84 <unknown description>
MLSLDIASLFTNTPLIETIDYICEQVLPIPINKMKELLLRCTMNIYFKFNNEFYRQVDGV
AMGSPLGPILADIFLAKLENGPLKDTLSKLDYYCRYIDDTLIVCDMDDKQEMLDLFNNVH
PAIQFTSEEEKDNSIAFLDVLLSRRRDGSIKRNIFRKNTWTGQYTHFQSFTPLQYKINLV
KCLSHRIKLLCSEDSVDSEIDILKNILRNNGYPDKFVKKYLVENTVKRNCDTVSKKTLYL
KLDFELRLKRSVERTLYTAKLHITFSTKPVLTQLIKVKLPKMGSSMCVYQFNCSCGASYI
GRTQRALSLRIREYVPAWLGKGVTKSITSAILSHLVDSEHHIKIEEASVLYQRARLRLLY
TAEAIWINTKKLCIQKRYIQPLCLPW
>lcl|HE601626.1_85 <unknown description>
MASFDVCSLFTNVPIKKTLDIIYNLLDPLVTTDIIKALDLCLHSTIFSFRGDLYRQTEGV
AMGSPVSPIVANLFMHSLETSAISLCSQAPKVWLRYVDDTFVIIKRDHLDELFKLINNFD
RKIKFTKELESEHKLPFLDCLVERKDYDSLKISIFRKPTNSGKFLDFKSAHPHSTKVTVV
KNMITRAQKLVTENDMKKEINLVTSTLMVSNYPKDFIKRIIKNERKDVNTKRLRKKEWVV
VIPYRKGVSEDIRRILNNQNIRLFFRTNNNLRSRIKDPIHKEEQQNCVYEIKCSCNATYV
GETSRQLNVRVKEHKQCLKHIPKKLENKSAIALHSIESGHTIDFVHTKILQKFNSYKERQ
TAEALYIWANPNHINRRDGMQLAVPW
>lcl|HE601626.1_86 <unknown description>
MCSFDVNSLFTNVPLKKTIDILCDYISHIHLKILKDLLLLCTDQVQFTFEGEYFRQIDGV
AMGSPLGPLLADVFMAHVE-NLSEDLIKNMSLYKRYVNDILVICEKEDINCLLNKLNTIQ
NHISLSCEEEKNDQLPFLDVLLNRREDGSIKRSIFRKPTWTGQYLSHYSYCPVQYKRGLV
KCLFNRLRRICTNDAIDDDVKLLTKTLFGNGYPPKFINRWKVQGTVRPTVALVEKKPVYV
TLPFRQRLKSVINKTYCAAKVIIKERTRSMLHSKPKRHENDCVTSHCVYQFKCVCVHTYI
GRSNRDLKIRVDEHVPKWLQKQIDKHPSSSIAKHIIETGDKIDLNSAVVLYKSVKGRILR
FIEALAIRKFKLCIQK----------
>lcl|HE601626.1_87 <unknown description>
MLSLDIASLFTNIPLIETIDYMCEQVLPIPIHKMKELLLKCTMNIYFKFNNEFYRQVDGV
AMGSPLGPILADIFLAKLENGPLKDTLSKLDYYCRYIDDTLIVCDMVDKQEMLDFFNNVH
PAIQFTSEEEKDNSIAFLDVLLSRRRDGSIKRNTFRKNTWTGQYTHFQSFTPLQYKINLV
KCLSHRIKLLCSEDTVESEIDILKNTLRRNGYPDKFVKKYLVESTVKRNCETVSKKTLYL
KLDFKRRLKRSVERTFYAAKLHVTFSTKPVLTQLIEDKLPKMGSSMCVYQFNCSCGASYI
GRTQRALSLRIREHVPAWLGKGVTRSINSAILSHLVDSEHHIKIEEASVLYQRARLRLLY
IAEAIWINSRKLCIQKKYIQPLCLPW
>lcl|HE601627.1_88 <unknown description>
MCAFDVNSLFTNVPLEETVEFICDFITPIPTTYLRDLILLCTKNIKFYFQGKAYMQIDGV
AMGSPLGPVLANLFMGMIE-GQVSHFIDGITLYKRYVDDILVILPSTDINQVNDLFNAIH
PNLKVTYEEENNNELAFLDILLHRRPDGSIRRRVHRKPTWSGQYLHFTSFYPIQYKRSIV
KTLFTRASTICTVDTLDDEFKFITETLKLNGYPETFIGHQNTNTTK-LIATDVPKKPVYL
QLPFKKQTAAAIRKTFNAANLRLITTTQSIVNP----KSPIQSKSHCIYQFTCNCGESYL
GRTDRRLEDRIGEHIPRWLIKSMSRNPASSIAKHLMMSGHQIDPKSA-------------
--------------------------
>lcl|HE601627.1_89 <unknown description>
LHSFDVNSLFTNVPLTKTVDFLCDYISPIPSPFLKDLLLLCTANVQFTFEGEYFRQVDGV
AMGSPLGPLLAEVFMSYVE-NMTSDLIGETTLYRRYMDDILIICDHFDVYRLLDKLNGVQ
NDIVMTHEPESNGQLAFLDILLSRRDDGTIRRSVYRKPTWTGQYLNFHSFCPLQYKRGLV
KCLFKRTRRICTSDMVEKEEKLLTDTLIANGYPLKFINRCKSQLMPRPLIYSVPKKKVYI
NLPYRQRLKAAIENTYYAAQLVVIEKSKAMIHNRPK-QCTDYVTSHCIYQFTCLCGHTYI
GRSNRTMQSRVNEHVPRWLQNQCGRKPCSSIAKHIIETGHKININTARMLYRNCQGRILK
FIEALAIRKLVLQINRM---------
>lcl|HE601627.1_90 <unknown description>
MASFDVCSLFTNVPIKKTLDIIYNLLDPLVTSDIIKALDLCLRSNIFSFRGDLYRQTEGV
AMGSPVSPIVANLFMHSLETSAISMCSQAPKIWLRYVDDTFVIIKRDHMDELFKLVNNFD
EKIKFTKELESEHKLPFLNCLVERKDNDSLKISIFRKPTNSGKYLDFKSAHPHSTKVTVV
KNMITRAQKLVTENDMKKEINLITSSLMMNNYPKDFIKRIIKNERKDDNTKRLQKKEWVV
VIPYQKGVSEDIRRILNNQNIRVFFRTNNTLRSRIKDPIHKDEQQNCVYEIRCSCNATYV
GETSRQLNVRVKEHKQCLKHIPKKLENKSAIALHSIESGHTIDFIHTKILQRFNSHKERQ
TAEALYIWANPNNISRRDGIQLAVPW
>lcl|HE601627.1_91 <unknown description>
MLSLDVTSLFTNVPLTETICFLCDYIECIPKHYLKELLLRCTLNVQFKFNDGFYRQTDGV
AMGSPLGPLLADCFMANLENSALRPIIEKFHLYKRYMDDTFIICDDMDHNEILNIFNNCH
PSIQFTLEAESNHEFHFLDVHLKRLPDGYLQRSMYRKPTWNGQYTNFHSWVPLSRKRNLI
HSLSSRIKRICSSDTINEELLHLRQTLIKNGYPPRFVDSNLTSRRQQELTLTVQKKTLFM
NMEFKKRISKTLNKTFYTAKLRIVFSSRPTIRGCVKDKLSLWATSMCIYKFTCSCGARYI
GRTKRSLSKRISEHYPAWLLKGECKKITSSIQEHLINCRHIAPKDTSKIIYKGGRINILC
TAEALAIHEFKLCVQKRFVQPLTLPW
>lcl|HE601627.1_92 <unknown description>
ICSFDVNTLFTNVPLRKTIDILCDYISPFPVETLKDLLLLCTDNVKFTFQGEHFRQIDGV
AMGSPLGPLLADVFMGYVE-NLAENSIQKMCLYRRYVDDIIIIGDCEDVNRLLKELNTSQ
KHISLTCEEEKNNKLPFLDILISRREDGSIQRSIYRKPTWTGQYLNFHSHCPIHYKRGLI
KGLFNRINRICTSDTIEVETKLLTNTLMNNSYSFKFINRWKGCNTIRPMTLLALKKRVYI
TLPFRRRLKLAINRTFYAAQLVIIEKTRSMFHQKPRQHISDCVTSHCVYQFTCMCGNTYI
GRSNRDLQIRVAEHIPKWLQNQMDGQTSSSIAKHLIETGHKVDIISAVVLYKSLQRRILR
FIEASAIRKLKLCVQKQFVLTLNLPW
>lcl|HE601627.1_93 <unknown description>
MISLDVASLFTNVPLTETIDFVCQQLHGIPEVSLKELLLKCTMNVHFVFNNTYYRQIDGI
AMGSPLGPILADFFLAKLENGPLKDVINKLDFYCRYVDDTFIIVDDIGKVELLEQLNNKH
QAIKFTCEEEIDNKLNFLDVLLIKKANGSISRSVFRKSSSSSQYTHFLSFVPIYYKRNLV
KCLANRARKICSVDSINNELEVIHNMLIERGYPLGFLKKHLHSTNKKVKISTAAKKPLFL
KLQFNDRLTKAVKRTFNAADLFLSYSTRSMVIPQLKDKLPGYATSMCIYKFSCSCGESYI
GRTTRQLNQRVSEHLPSWLGKGMVKSIRSSILSHLIDSGHEVDRKQSKVIYRGVRSRLLH
IAEAIGIRSNNLCVHKKFVTPLSLPW
>lcl|HE601627.1_94 <unknown description>
MVSFDVSSLFTNIPLDETADIIGEYSEPLPFHDFKQLLFLCTKNIQFKFNNVFYRQIDGV
AMGSPLGPILADIFMGNLEQKKLKHAIDSTTLYCRYMDDTFLVCDHKHSINLLSLFNKAH
KDIEFTMEHEDEDKFHFLDIGIRRTPAGTLQRYVHHKNTWSGLYLNYYSFCPMSYKKGIV
RTLFDRARKICSNECLEEEIALITKCLRENAYPEKFIHKYANTNRR-IKYDRVEKKTCFL
YLRFKHRLNSALKVTYPAAKLTTVWETNCS---QTKDKSSFLSSSNCIYQFTCTCRSTYI
GRTERRVHVRISEHVPKKLRLQGSRALNSAIARHLLDTGHSIDISHAKIISKQRSTTALR
FAEAIAIKKLKLCIQKETVINLLLPW
>lcl|HE601627.1_95 <unknown description>
------------------------------------------------------------
-MGSPLGHILAVFFIAKLENGPLKDVINKLGFNCQYADDTFIIVDDIGKEELLELFNNKH
RAIKCTCEEELDNKLNFLDVLLNKKANGSISRSMFRKSSSSSQYTHLLSFVPLYYKRNLV
KCLANRARKICSVDSINNELEVIHNMLIERGYPQGFLKKHLHLTNKKIKISTAAKKPLFL
KLQFNDRLTKAVKRTFNAADLFLSYSTRSMVIPQLKDKLPGYVTSMCIYEFSCSCGESYI
VRTTRQLNQRVSEHLPSWLGKGTVKTIRSSVLSHLIDSGHEVDRNQSKVIYRGVRSHLLH
IAEAIGIPSNDLCVHKKFVTPLSLPW
>lcl|HE601627.1_96 <unknown description>
MMSFDVTSLFTNVPLRETVEYICKQLRTVPVETIKELLLKCTMNVHFKFNGEIYRQIDGV
AMGSPLGPIMADIFLVKLENGPLTQQIEKFSLYCRYMDDTFILCNYTDLMETLQLFNTTH
PSIKFTCEEENGGRIAFLDVLLTRRKDGSLKRNINRKTSWTGQYTNFLSFVPLQYKRNLI
KTLHYRIKTICSEDTVEEETKALYMTLRENGYPEKFINKNITSKRDHKECLTVNKKPLYI
RLQFRLKLRRSIERTFNAGKLQLMFSTRPMITPTLKDKLPRLATSFCIYQFNCSCGASYI
GRCSRNLYTRAREHLPVWLSKGVVRTVNSSVLAHLVQTGHRADIEQSTVIYRSVRQRILQ
TAEAIAIRIKKLCIQKKYVQPLLLPW
>lcl|HE601627.1_97 <unknown description>
------------------------------------------MNVHFVFNNTYYRQIDGI
AMGSPLGPILADFFLAKLENGPLKDVINKLDFYCRYVDDTFIIVDDIGKVELLELFNNKH
QAIKFTCEEEIDNKLNFLDVLLIKKANGSISRSVFRKSSSSSQYTHFLSFVPIYYKRNLV
KCLANKARKICSVDSINNELEVIHDMLIERGYPQGFLKKHLHLTNKKIKISTAAKKPLFL
KLQFKDRLTKAVKRTFNAADLFLSYSTRSMVIPQLKDKLPGYATSMCIYEFSCSHGESYI
ERTTIQLNQRVSEHLPSWLGKGMVKSIRSSILSHLIDSGHGVDRNQSKVIYRGVRSRPLH
------SRS----YRNSIQQPKSLCS
>lcl|HE601628.1_98 <unknown description>
MFSLDVVSLFTNVPLMETIEFICERITGLPEDCLKELLLRYTMNVHFVFNNPFYRQIDGI
AMGSPLGPILADLFLAKLENGPLKEAIKKLDLYCRYIDDTFIVVDNTSKDELLEQFNSVH
QAISFTGEGECDKKLNFLDVTLSRRSDGSLSKSVYRKRPSACQYTHFYSFTPIQYKRNLV
RCLTSRANKICSVDTLSQELQFIYNPLTEIGYAAAFIKKYMYDTRKKSEISTVRKKPLYM
KLPFNDRLTKVISRTFYAAYLALTFWSRPVMSTQTKNKLPELASSMCIYKFSCSCGDSYI
GRTTRQLNQRMGEHLPAWFGKGQTKTILSSILAHLIDSGHNVDKSKSRMIYRGVRSRLLH
IAEAIGIRIFSIYVYRRNS-------
>lcl|HE601628.1_99 <unknown description>
MFSLDVVSLFTNVPLMETIEFICEQITGLPEDCLKELLLRCTMNVHFVFNNSFYRQIDGI
AMGSSLGPILADLFLAKLENGPLKEAIKKFDLYCRYIDDTFIIVDNTSKDELLEQFNSVH
PAINFTGEGECDMKLNFLDVTLSRRSDGSLSRSVYRKRPSACQYTHSYSFTPIQYKRNLV
RCLTSRANKICSVDTLSQELQFIYNLLTEIGYPAAFIKKYMYDTRKKSEISTVRKKPLYM
KLPFNDRLIKVISRTFYAAYLALTFSSRPVMSTQTKDKLPELASSICIYKFSCSCGDSYI
GRTTRQLNQRMSEHLPAWFGKGQIKTIRSSILAHLIDSGHIVDKLKSQVIYRGVRSRLLH
IAEAIGSRTFHLRVQKKFVTPLSLPW
>lcl|HE601628.1_100 <unknown description>
------------------------------------------------------------
--------------MAHVE-NLSEDLIENMSLYKRYVDDILVIGEMEDINCLLNKFNTIQ
NHISLSCEEEKNDQLPFLDVLLSRREDGSIKRSIFRKPTWTGQYLSYYSYCPVQYKRGLV
KCLFNRLRRICTNDAIDDDVKLLTMTLIRNGYPPKFINRWKVMGTARPAVALVEKKPVYI
ILPFRRRLKSVINKTYCAAKVIIKERMRSMLHSKPRRHENDCVTSHCVYQFKCVCGHTYI
GRSNRDLKIRVGEHVPKWLQKQIDKHPASSVAKHIIETGHKIDLNSAFVLFEGVKGRILR
FIEALAIRKFKLCIQKQFVLSLNLPW
>lcl|HE601629.1_101 <unknown description>
MCSFDVNSLFTNVPLKKTIDILCNYIFPIPLKILKDLLLLCTDKVQFTFEGEYFCQIDGV
AMGSPLGPLLADVFMAHVE-NLSKDLIENMSLYKRYVDDILVIGEKEDINCLLNKFNTIQ
NHISLSCEEEKNDQLPFLDVLLNRREDGSIKRSIFRKPTWTGQYLSYYSYCPVQYKRGLV
KCLFNRLRRICTNDASDDDVKLSTKTSIGNGYPPKFINSWKVQGTARPTVALVEKKPVYI
TLPFRQRLKSVINKTYCAAKVIIKERTRSMFHSKPRRHENDCVTSHCVYQFKCVCGHTYI
GRSNRDLKIRMGEHVPKWLRKQIDKHPSSSIAKHIIETGHEIDLNSAVVLFKGVNGRILR
FIEALAIRKFKLCIQKQFVLSLNLPW
>lcl|HE601629.1_102 <unknown description>
------------------------------------------------------------
-MGSPLGPILADIFLAKLENGHLKKIIQVFKFYCRYMDDTFILCKNISQQDVLRQFNEVH
PVIQFTSEEESDGRLAFLDVLLTKRSDGSLRSNMNRKSTWTGQYTHFLSFVPLQYKRNLI
KTLSYRIRTVCSADVVDNELNTLHNALRENGYPRKFIIKYMILKVKIGEFQTVKKKSLFM
RLQFRQRLRRSIQKSFNADELRLVFSTRPMVTPRLKDEVPRMTTSFCIYQFDCSCGASYI
GRSSRNLHFRAREHLPAWLSKGLMRKVNSSILAHLVQTGHSASINQSSIIYRLVRLKVLQ
TAEAVAIRMKKLCVQKKYLQPLLLPW
>lcl|HE601630.1_103 <unknown description>
MVSFDVSSLFTNIPLEETAEVICEYLEPLPPQEFKQLLFLCTKNIQFKFNNVLYRQIDGI
AMGSPLGPILADIFMGHLEQKKLKHAIDSTALYCRYMDDTFLVCKHQHSMYLLSLFNKVH
KDIEFTMEHEVDDKFHFLDIGIRRTSDGTLQRHIHRKNTWSGVYLNFNSFCPMSYKKGIV
RNLFDRARKICSKECLEEEITTITKCLRENAYPDKFIHKYANTNPP-IKHDTVEKKTCFL
SLRFKHRINSALKVTYPVAKVTTLWKTYCS---QTKDKSSPLCCSNCIYQFTCTCRSTYI
GRTERRVQVRISEHIPKNLTLRGTKAFNSAIARHLLDTGHTVDIMCAKIINRQRTTTTLR
FAEAIAIKKLKLCIQKETLINLSLPW
>lcl|HE601630.1_104 <unknown description>
------------MPFCKN------------------------------------------
--------ILADIFLAKLENGPLKKIIQEFKFYCRYMDDTFILCKNISQQDVLRQFNEVH
PAIQFTSEEESDGRLAFLDVLLTKRSDGSLRRNMNRKSTWTGQYTHFLSFVPLQYKRNLI
KTLSYRIRTICSADVVDNELNTLHNALRENGYPRKFIIKYMIFKVKIGEFQTVKKKSLFM
HLQFRQRLRRSIQKSFNAGELRLVFSTRPMVTPRLKDEVPRMTTSFCIYQFDCSCGASYI
GRSSRNLHFRAREHLPAWLSKGLMRKVNSSILAHLVQTGHSASINQSSIIYRLVKLKVLQ
TAEAVAIRMKKLRVQKKYLQPLLLPW
>lcl|HE601630.1_105 <unknown description>
------------------------------------------------------------
-MGSPLGPLLADVFMAHVEKNLSEDLIKNMSLYKRYVDDILVIGEKEDINCLLNKFNTIQ
NHISLSCEEEKNDQLPFLDVLLNRREDGSIKRSIFRKPTWTGQYLSYYSYCPVQYKRGLV
KCLFNRLRRICTNDAIDDNVRLLTKTLIGNGYPPKFINRWKVQGTARPTVALVEKKSVYI
TLPFRQRLKSVINKTYCAVKVIIKERTRSMLHSKPRRHENDCVTPHCVYQFKCVCGHTYI
GRSNRDLKTRVGEHVPKWLQKQIDKHPSSSIAKHIIETGHKIDLNSA-------------
-IEALAIRKFKLCIQKQFVLSLNLP-
>lcl|HE601630.1_106 <unknown description>
MCSFDVNTLFTNVPLRKTIDILCDYISPFPVETLKDLLLLCTDNVKFTFQGEHFRQIDGV
AMGSPLGPLLADVFMGYVE-NLTENSIQKMCLYRRYVDDIIIIGDCEDVNRLLKELNTSQ
KHISLTCEEEKNNQLPFLDILISRRGDGSIQRSIYRKPTWTGQYLNFHSHCPIHYKRGLI
KGLFNRINRICTSDTIEVETRLLTNTLMNNGYSFKFINLWKGCNTIRPMTLLAPKKRVYI
TLPFRRRLKLAINRTFYAAQLVIIEKTRSMFHQKPRQHISDCVTSHCVYQFTCMCGNMYI
GRSNRDLQIRVAEHIPKWLQNQMDRQTSSSIAKHLVETGHKVDIKSAVVLYKSLQGRILR
FIEALAIRKLKLCVQKQFVLTLNLPW
>lcl|HE601631.1_107 <unknown description>
MISFDVTALFTSIEAKETLSLLLTNDEKLQSQSLLELIDLCL-TTYFQFNNKIYEQTKGT
PMGSPISGLIAEAVMQRLETTV-----IKPKILIRYVDDTFVIVEKDELENNHRQINNVF
SDIKFAMEQESNNKLPFLDILITRTDTGKLETQVHRKPTHTDQILNYNSNNPRTHKINCV
QTLFKRAMTHCNTTARKKEEKHLKTILQKNGYPINFIKKYQSHTSSGKSSIKINKR---I
TLPYIKGISETTTRLLKTFGIGVAHKPTKSLHSKPKDEMTKEDKTNIIYKINCACDKHYI
GQSGRPLYLRLHEHQLAVK----RHDISSLISIHVDNYGHTFDWKNVEILDRGNSKNTTE
FFEAWHIEINPNQTNRRTGQAVNRMW
>lcl|HE601631.1_108 <unknown description>
---------------MQSSSNMC----PLPL-------------------------LSG-
AMGSPLGPILADIFLTKLENGPLKDTLSELDYYCRYIDDTLIVCDMVDKQEMLDFFNNVH
PAIQFTSEEEKDNSIAFLDVLLSRRRDGSIKRNTFRKNTWTGQYTHFQSFTPLQYKINLV
KCLSHRIKLLCSEDTVESEIDILKNTLRRNGYPDKFVKKYLVESTVKRNCETVSKKTLYL
KLDFKRRLKRSVERTFYAAKLHVTFSTKPVLTQLIKDKLPKMGSSMCVYQFNCSCGASYI
GRTQRALSLRIREHVPAWLGKGVTKSINSAILSHLVDSEHHIKIEEASVLYQRARLRLLY
IAEAIWINSRKLCIQKKYIQPLCLPW
>lcl|HE601631.1_109 <unknown description>
------------------------------------------------------------
-MGSPLGPILADIFMGHLEQKKLKHAIDSTTLYCRYMDDTFLVCKHQHSMYLLSLFNKVH
KDIEFTMEHEVDDKFHFLDIGIRRTSDGTLQRHIHRKNTWSGVYLNFNSFCPMSYKKGIV
RNLFDRARKICSKECLEEEITTITKCLRENAYPDKFIHKYANTNPP-IKHDTVEKKTCFL
SLRFKHRINSALKVTYPAAKVTTLWKTYCS---QTKDKSSPLCCSNCIYQFTCTCRSTYI
GRTERRVQVRISEHIPKNLTLRGTKAFNSAIARHLLDTGHTVDIMCAKIINRQRTTTTLR
FAEAIAIKKLKLCIRKETLINLSLPW
>lcl|HE601631.1_110 <unknown description>
MLSLYVTSLFTNVPLTETICFLCDYIECIPKHYLKELLLRCTLNVQFKFNDGFYRQTDGV
AMGSPLGPLLADCFMANLENSALRPII---------------------------------
--------------------------DGYLQRSMYRKPTWNGQYTNFHSWVPLSRKRNLI
HSLSSRIRRICSSDTINEELLHLRQTLIKNGYPPRFVDSNLTSRRQQEITLTVQKKTLFM
NMEFKKRTSKTLNKTFYTAKLRIVFSSRPTIRGCVKDKLSLWATSMCIYKFTCSCGARYI
GRTKRSLSKRISEHYPAWLLKGECKKITSSIQEHLINCGHIVPKDTSKIIYRGGRINILC
TAEALAIHEFKLCVQKRFVQPLTLPW
>lcl|HE601631.1_111 <unknown description>
------------------------------------------------------------
--------------MQRLETTI-----IKPKIWIRYVDDTFVIVKKEELENTYKQINNVF
NDIKFTMEQESDNKLPFLDVLITRTDTGKLETQVHRKPTHTDQILNYNSNNPRTHKINCV
QTLFKRARTHCNTTARKNEEKHLKTILQKNGYPINFIRKYQSHTPSEKSSIKINKR---I
TLPYIKGISETTTRLLKTFGIGVAHKLTKSLHSKPKDEMAKEDKTNIRYKINCTYNKHYI
GQSGRPLHLRLHEHQLAVK----RHDISSLISIHVDNYGHTFDWENMQILDRGNSKNTRE
FLEAWHIEINPDQTNRRRGLAVNHMW
>lcl|HE601631.1_112 <unknown description>
MFSLDVNSLFTSLPLTETICYICEYIDGIPTELLKELLLRCTFNVQFSFNNEIYRQRDGI
AMGSPLGPILADCFMAKLENNQLSSMINRFQLYVRYIDDTFVVCDNIDLDDILHSFNSCH
PSIDFTLEREKDQSIPFLDVHLLRRSNGSLKRSIFRKQTWNGQLTNFYSWVPLNRKRNLI
HSLCYRIHRICSTECINEELEFLKKTLMKNGYPDRFIEKNMNRSSVDNLSYSVPKKSLYI
SLEFKNRLTTTIKRTFNAAKLRITFTSKNLFSVSIKDKLPRLVASMCIYQFTCSCGARYI
GRSQRSLSTRIREHIPVWFYNGERKAVRSSILEHLIDCNHSTNPQSDKVVYMFLRIKLLK
IAEALTIHELKLCVQKKYVLSLSLP-
>lcl|HE601631.1_113 <unknown description>
MCSFEVNSLFTNVPLKKTIDILCDYIFPIPLKILKDLLLLCTDKVQFTFEGEYFRQIDGV
AMGSPLGPLLADVFMAHVE-NLSEDLIKNMSLYKRYVDDILVIGEKEDINFLLNKFNTIQ
NHISLSCEEEKNDQLPFLDVLLNRREDGSIKRSIFRKPTWTGQYLSYYSYCPVQYKRGLV
KCLFNRLRRICTNDAIDDDVKLLTKTLIGNSYPPKFINRWKVQGTVRPTVALVEKKPVYI
TLPFRQRLKSVINKTYCAAKVIIKERTRSMLHSKPRRHENDCVTSHCVYQFKCVCGHTYI
GRSNRDLKIRVGEHVPKWLQKQII------------------------------------
--------------------------
>lcl|HE601631.1_114 <unknown description>
MCSFDVNTLFTNVPLRKTIDILCDYISPFPVETLKDLLLLCTDNVKFTFQGEHFRQIDGV
AMGSPLGPLLADVFMGYVE-NLTQNSIQKMCLYRRYVDDIIIIGDCEDVNRLLKELNTSQ
KHISLTCEEEKNNQLPFLDILISRRGDGSIQRSIYRKPTWTGQYLNFHSHCPIHYKRGLI
KGLFNRINRICTSDTIEVETRLLTNTLMNNGYSFKFINRWKGCNTIRPMTLLAPKKRVYI
TLPFRRRLKLAINRTFYAAQLVIIEKTRSVFHQKPRQHISDCVTSHCVYQFTCMCGNTYI
GRSNRDLQIRVAEHIPKWLQNQMDRQTSSSIAKHLVETGHKVDIKSAVVLYKSLQGRILR
FIEALAIRKLKLCVQKQFVLTLNLPW
>lcl|HE601631.1_115 <unknown description>
MMSLDVTTLFTNVPLLETVEYIGEQLITVPINVLKELLLKCTMNVNFKFNGEIFRQTDGV
AMGSPLGPILADLFLAKLESGHLKKIIQEFKFYCRYMDDTFILCKNISQQDVLRQFNEVH
PAIQFTSEEESDGRSAFLDVLLTKRSDGSLRRNINRKSTWTGQYTHFLSFVPLQYKRNLI
KTLSYRIRTICSADVVDNELNTLHNALRKNGYPRKFIIKYMIFKVKIGEFQTVKKKSLFM
RLQFRQRLRRSIQKSFNAGELRLVFSTSPIVTPRLKDEVPRMTTSFCIYQFDCSCGASYI
GRSSRNLHFRAREHLPAWLSKGLMRKVNSSILSHLVQTGHSASINQSSIIYRLVRLKVLQ
TAEAVAIRMKKLCVQKKYLQPLLLPW
>lcl|HE601631.1_116 <unknown description>
MISLDVTSLFTNIPLLETVDFICNELTVIPVSAIKQLILRCTMNVQFRFDNEYYRQLDGV
AMGSPLGPILADIFLAKLENGPLKDTISHLTSYCRYIDDTFIVLEEHEKENILNIFNNIH
PSITFTLEEEQNGSISFLDVQLTRRIDGTLKRGLHRKST-VGQYTHFYSAVPMKYKRNLI
KILTHRARMICSDDIILDELANIRNLLSKNGYPMKFIDKHMTETKRRTKLPTVPKKVLFL
KLQFLQRLRRAVQKTFNAARLSTVFYNRPTIRTVNKDRLPEFATSMCIYQFNCSCGASYI
GRTIRQVRQRITEHHPSWLTKGQIKGIKSSILAHLVDTGHHVELNKAKVIYHGLRARLLH
IAEAIAIHIYKLCIQKKFVQPLSLPW
>lcl|HE601631.1_117 <unknown description>
MISLDVTSLFTNIPLLETVDFICNELTVIPVSAIKQLILRCTMNVQFRFDNEYYRQLDGV
AMGSPLGPILADIFLAKLENGPLKDTISHLTSYCRYIDDTFIVLEEHEKENILNIFNNIH
PSITFTLEEEQNGSISFLDVQLTRRIDGTLKRGLHRKST-VGQYTHFYSAVPMKYKRNLI
KILTHRARMICSDDIILDELANIRNLLSKNGYPMKFIDKHMTETKRRTKLPTVPKKVLFL
KLQFLQRLRRAVQKTFNAARLSTVFYNRPTIRTVNKDRLPEFATSMCIYQFNCSCGASYI
GRTIRQVRQRITEHHPSWLTKGQIKGIKSSILAHLVDTGHHVELNKAKVIYHGLRARLLH
IAEAIAIHIYKLCIQKKFVQPLSLPW
>lcl|HE601631.1_118 <unknown description>
------------------------------------------------------------
-MGSPLGPILADIFMGHLEQKKLKRAIDSTTLYCRYMDDTFLVCKHQHSMYLLSLFNKVQ
KDIEFTMEHEVDDKFHFLDIGIRRTLDGTLQRHIHRKNTWSGVYLNFNSFCPMSYKKGIV
RNLFDRARKICSKECLEEEITTITKCLRENAYPDKFIHKYANTNPP-IKHDTVEKKTCFL
SLRFKHRINSALKVTYPAAKVTTLWKTYCS---QTKDESSPLCCSNCIYQFTCTCRSTYI
GRTERRVHVRISEHILKNLTLRGTKAFNSAIARHLLDTGHTIDIMCAKIINRQRTTTTLR
FAEAIAIKKLKLCIQKETLINLSLPW
>lcl|HE601631.1_119 <unknown description>
MASFDVCSLFTNVPIKKTLDIIYNLLDPLVTSDIIKALDLCLHSTIFSFRGDLYRQT-GV
AMGSPVSPIVANLFMHSLETSAISICSQAPKVWLRYVDDTFVIIKRDHLDELFKLVNNFD
GKIKFTKELESENKLPFLDCLVERKDYDSLKISIFRKPTNSGKFLDFKSAHPHSTKVTVV
KNMITRAQKLVTENDMKTEINLITSTLMMNNYPKDFIKRIIKNERKDVNTKRLQKKEWVV
VIPYRKGVSEDIRRILNNQNIRVFFRINNTLRSRIKDPIHKEEQQNCIYEIKCSCNATYV
GETSRQLYVRVKEHKQCLKHIPKKLENKSAIALHSIESGHTIDFVHTKILQKFNSYKERQ
TAEALYIWVNPNNINRRNGIQLAVPW
>lcl|HE601631.1_120 <unknown description>
------------------------------------------------------------
--------------MHSLETSAISMCSQAPKVWLIYVDDTFVIIKRDHLNELFKLVNNFD
GKIKFTKELESEHKLPFLDCLVERKDNDSLKISIFRKPINSGKYLDFKSAHPHSTKVTVV
KNMITRAQKLVTENDMKKEINLITSTLMMNNYPKDFIKRIIKNERKDDNTKRLQKKEWVV
VIPYRKGVSEDIRRILNNQNIRVFFRTNNTLRSRIKDPIHKEEQQNGVYEIRCSCNATYV
GETSRQLNVRVKEHKQCLKHIPKKLENKSAIALHSIESGHTIDFVHTKILQKFNSYKERQ
KAEALYIWANPNNINRRDGIQLAVPW
>lcl|HE601631.1_121 <unknown description>
MASFDVSSLFTNVPINRALDIIYACLEPLDPSEFIKCLELCLRSTLFIFRGDLYRQKEGI
AMGSPASPIVANLFMHSLETSAIARSVCPPKVWLRYVDDIFVIIKQDYLEELFANVNNIS
EQINLTKEIESDHKLAFLDCMVERRLNNKLKINVFKKSTHSDRYLDFDSAHALCTKVTVV
KNLINRSLKLVTDEDQQFELNRILATLRDNNYPKEFLKRIVRKERKAQHVR----KDWKV
VIPYRSETSEEIRRILNKHDIRVYLRTCDTIRSKVKDRLPKEEQQNVVYEINCHCNAAYI
GETSRQLKVRLKEHKQCLKNVPKKLENKSAIALHALETGHMINFEGAKILQKFNTHKERL
TAEALYIWANKNSLNRKDGIQLATTW
>lcl|HE601631.1_122 <unknown description>
MVSFDVSSLFTNIPLDETADIIGEYSEPIPFHDFKQLLFLCTKNIQFKFNNVFYRQIDGV
AMCSPLGPILADIFMGNLEQKKLKHAIDSTTLYCRYMDDTFLVCDHKHSINLLSLFNKAH
KDIEFTMEHEDEDKFHFLDIGIRRTPAGTLQRHVHHKNTWSGLYLNYYSFCPMSYKKGIV
RTLFDRARKICSNECLEEEIALITKCLREHAYPEKFIHKYANTNRR-IKYDRVEKKTCFL
YLRFKHRLNSALKVTYPAAKLTTVWETNCS---QTKDKSSFLSSSNCIYQFTCTCRSTYI
GRTERRVHVRISKHVPKKLRLQGSRALNSAIARHLLDTGHSIDISHAKIISKQGITTALR
FAEAIAIKKLKLCIQKETVINLLLPW
>lcl|HE601631.1_123 <unknown description>
MANFDVSSLFTNVPINRALDIIYACLEPLDPSEFIKCLEICLRSTLFIFRGDLYRQKEGI
AMGSPVSPIVANLFMHSLETSAIARSVCPPKVWLRYVDDIFVIIKQDYLEELFANVNNIS
EQINLTKEIESDHKLAFLDCMVERRLNNKLKINVFKKSTHSDRYLDFDSAHALCTKVTVV
KNLINRSLKLVTDEDQQFELNRILATLRDNNYPKEFLKKIVRKERKAQHVQ----KDWKV
VIPYRSETSEEIKRILNKHDIRVYFRTCDTIRSKVKDRLPKEEQQNIVYEINCHCNAAYI
GETSRQLKVRLKEHKQCLKNVPKKLENKSAIALHALETGHMINFEGAKILQKFNTHKERL
TAEALYIWANKNSLNRKDGIQLATTW
>lcl|HE601631.1_124 <unknown description>
------------------------------------------------------------
-MGSPLGPILADIFLAKLENGPLKDTLSELDYYCRYIDDTLIVCDMVDKQEMLDFFNNVH
PAIQFTSEEEKDNSIAFLDVLLSRRRDGSIKRNTFRKNTWTGQYTHFQSFTPLQYKINLV
KCLSHRIKLLCSEDTVESEIDILKNTLRRNGYPDKFVKKYLVESTVKRNCETVSKKTLYL
KLDFKRRLKRSVERTFYAAKLHVTFSTKPVLTQLIKDKLPKMGSSMCVYQFNCSCGASYI
GRTQRALSLRIREHVPAWLGKGVTKSINSAILSHLVDSEHHIKIEEASVLYQRARLRLLY
IAEAIWINSRKLCIQKKYIQPLCLPW
>lcl|HE601631.1_125 <unknown description>
MASFDVSSLFTNVPINRALDIIYACLEPLDPSEFIKCLELCLRSTLFIFRGDLYRQKEGI
AMGSPVSPIVTNLFMHSLETSAIARSVCPPKVWLRYVDDIFVIIKQDYLEELFANVNNIS
EQINLTNEIESEHKLAFLDCMVERRLNNKLKINVFRKSTHSERYLDFDSAHALCTKVTVV
KNLINRSLKLVTDEDQQYELNRILSTLRDNNYPKEFLKKIVRKERKAQCVQ----KDWKV
VIPYRSETSEEIKRILNKHDIRVYFRTCDTIRSKVKDRLPKEEQQNIVYEINCHCNAAYI
GETSRQLKVRLKEHKQCLKNVPKKLENKSAIALHALETGHMINFEGAKIPQKFNTHKERL
TAEALYIWANKNSLNRKDGIQLATTW
>lcl|HE601631.1_126 <unknown description>
MFSLDVNSLFTSVPLTETICYICEYIDGIPTEHLKELLLRCTFNVQFSFNNEIYRQRDGI
AMGSPLGPILADCFMAKLENDQLSSMINRFQLYVRYMDDTFVVCDNIDLDNILHFFNSCH
PSIDFTLERERDQSIPFLDVHLLRRSNGSLKRSIFRKQTWNGQLTNFYSWVPLIRKRNLI
HSLCYRIHRICSTEYINEELAFLKKTLLKNGYPDRFIEKNMNRSSVDNPSYSVPKKSLYI
SLEFKNRLTTTIKRTFNAAKLRITFTSKNLISVSIKDKLPRLVASMCIYQFTCSCGARYI
GRSRRSLSTRIREHIPAWFYNGGKKAVRSSILEHLIDCNHSTNPQSDKVVYMFLRIKLLK
IA------------------------
>lcl|HE601631.1_127 <unknown description>
------------------------------------------------------------
-MGSPLGPLLADVFMAHVE-NLSEDLIENMSLYKRYVDDILVIGEMEDINCLLNKFNTIQ
NHISLSCEEEKNDQLPFLDVLLSRREDGSIKRSIFRKPTWTGQYLSYYSYCPVQYKRGLV
KCLFNRLRRICTNDAIDNDVKLLTMTLIGNGYPPKFINRWKVMGTARPAVALVEKKPVYI
TLPFRQRLKSVINKTYCAAKVMIKERTRSMLQSKPRRHENDCVTSHCVYQFKCVCGHTYI
GRSNRDLKIRVGEHVPKWLQKQIDKHPPSSVAKHIIETGHKIDLNSAVVLFKSVKGRILR
FIEALAIRKFKLCIQKQFVLTLNLPW
>lcl|HE601631.1_128 <unknown description>
MISFDVTALFTSIEAKETLSLLLTNDEKLQRQSLLELIDLCL-TTYFQFNNKIYKQTKGT
PMGSPISGLIAEAVMQRLETTT-----VKPKIWIRYVDDTFVIVKKEELENTYEQINNVF
NDIKFTMEQESDNKLPFLDVLITRTDTGKLETQVYRKPTHTNQILNYNSNNPRTHKINCV
QTLFKRARTHCNTTARKNEEKHLKTILQKNGYPINFIKKYQSHTPSEKSGMKINKR---I
TLPYIKGISETTTRLLKTFGIGVAQKPTKSLHSKPKDKIAKEDKTNIIYKLNCTCNKHYI
GQSGRPLHLRLHEHQLAVK----RHENSPPISIHVDNYGHTFDWENVQILDRGNSKNTRE
FLEAWHIEINSNQTNRRRGQAVNHMW
>lcl|HE601631.1_129 <unknown description>
MFSLDVNSLFTSVPLTETICYIYEYIDGIPTEHLKELLLRCTFNVQFSFNNEIYRQRGGI
AMGSPLGPILADCFMAKLENNQLSSMINRFQLYVRYIEDTFVVCDNIDLDDILHSFNSCH
PSIDFTLEREKDQSIPFLDVHLLRRTNGSLKRSIFRKQTWNGQLTNFYSWVPLNRKRNLI
HSLCYRIHRICSTECINEELEFLKKTLMKNGYPDRFIEKNMNRSSVDNPSYSVPKKSLYI
SLEFKNRLTTTIKRTFNAAKLRITFTSKNLFSVSIKDKLPRLVASMCIYQFTCSCGARYI
GRGQRSLSTRIREHIPVWFYNGERKAVRSSILEHLIDCNHSTNLQSDKVVYMFLRIKLLK
IAEALTIHELKLCVQKKYVLSLSLPW
>Coprina-2_SLL_Penelope_Serpula_lacrymans_var._lacrymans_S7.3_53-3187_ORF1/1-3135_130 <unknown description>
LVTGDIVAYYPSIPVKRSEEIVLEAFLLKAYRLFERCLQLAHSELLTQFQGTIYRALKGL
AMGVASSPDVANLFGRYFETRS-----PRVXLYKRFXDDLFVVVETSALEALR-----LV
QTLKFVIDWEYSTSQVFLDMQIYLDSIGGIRWRPYRKANNHLERIPWISHHPLDMKRGAV
LGEISRLATLCSHDTFLESMQGLYQLYVARGYPDGELKKWLNSEELNRXDDDAAMDPLI-
-------LKSQLNPVFDAKE----------LQXKFTDPSP-----------------MFV
HRPHDSVLVRLGEDRPRAEQVEASEASASDPMDSLLLPGPPXAASEPPALSS--------
-----DVRKLKWLVSRKNLFKRVNXW
>Coprina_Cc1_Penelope_Coprinopsis_cinerea_okayama7#130_490-2553_ORF1/1-2064_131 <unknown description>
FISGDVVAYYPNIPREDCLREVFKMWSHYEFSLMYNALMTGNKKLVFRYGSKYYEQIRGL
AMGVADSPDLANLWGVRSEISC-----PLIEFYGRYIDDCLGVVYHSEEEALS-----IA
ESIKITIEWTAEQYVHFLDMTVYRDSYSQLQWQPFRKAGNHQERIPWISAHPLDVKRGTF
LGEMSRLATLSSQDTYREALHGLAALYTKRGYPSELVSKWLKDNASDRNHDSTGTDGVL-
-------LKSTFNTAFSARE----------LGDKAKDDVPFRTTKGLRYMPDVS------
-KT--------------------------------------------NIWQR--------
-----------VLVSRKNLFDLTSLW
>Nematis_C4_Penelope_Caenorhabditis_brenneri_379-1908_ORF1/1-1530_132 <unknown description>
YESFDVESLYTNIDNRMAMEAVVRKLRGMSVREVTHLLNACLNFNMFQFNNKLYAQKRGL
AMGSRLAPVLAVLYMDIIECPS-----HPTRLFKRYIDDFIIITEQETLDQVFKSLNAQA
ETIKLTREKPSEGWLPFLNCQIRQRGNG-FETKWYKKPSNKNILIRIESCHPIRQKRNIV
KVTRKTAERTTSEGNRDEAEKLAAKILLKNGYGTEWEKFRNTKGHRWPSRKTDPGKPVTL
PIPFIDLVRKTLNDV--GIDATLVELKGKSLKDHNRDRCDACGKKGGIYQLTCECGEAYI
GETGRPLVMRIDEHVRAANNPQRPSYATNAFSKHAKAKGLPIRLTL-KLLTIKRNTTRRK
ALEALYITTQS--LNGKLVAKFG---
>Nematis_Cr_Penelope_Caenorhabditis_remanei_210-2309_ORF1/1-2100_133 <unknown description>
YESFDVESLYTNIDNEAAYEVVITKLKGVSFRDIKSLLKTCLNFNAFVFNEQHYVQKRGL
AMGSRLAPVLAILYMDKLESPS-----LPTLVFKRYIDDFIVVAEKEVLDSVFKLLNAQT
PNIRLTRETPSNGWLPFLNMEITVE-KGIFATRWYRKKANKNLLLPIDSHHPTKQKRNIY
DVTKSTAMSM-SSTHRDYSMELAESLLRKNGYNSRPKCPRFTFSEKK---SNSNGKLFTL
PIPFVNTVRNTLAQV--GIKAMIIELKSPNLRDKSRDKCQGCGKKGVIYRIDCDCGDFYI
GETGRPLAERFNEHSRAAEKPGTPSYKTTIWSKHSFEKGSPLSLKL-SILETERNTTRRR
ILEGIYIKTVN--LNTKMVADLGFGI
>Nematis_Pp_Penelope_Pristionchus_pacificus_765-2273_ORF1/1-1509_134 <unknown description>
FESFDVSALYTNVSNRDAIRATMSLLSGLSLLDIEDLLNSCLDCNIFAFDGLFYAQIRGL
AMGNRLAPILAVIYMHYIEAQS-----DGIVWLGRYIDDYIVVAVQNHLDSLFTSLNTGA
PHIKLTRETPTDNWLPFLNFQLSLTPDGVFNTKWYRKPANRNILLHASSCNPSHSKRSIV
ISTIRTAINV-SSTYRSQSRSLANHIVSSNGHCPPPRSKCVPNTRVS------------F
TIPFIRDIRDALCKV--DLEVRIVEKPGPNLLNRNRDKCPCCQTAGVVYLIECSCSHTYV
GETGRPLHLRAYDHYKSSRNPTCNSYKHNAFAIHAISDSNPISLKG-TIIHRESNTCRRK
IAEAMFIVKLD--LNNRESAPITLQT
>Neptune1_Nv_Penelope_Nematostella_vectensis_334-3378_ORF1/1-3045_135 <unknown description>
LVTLDVSSLYTNIPHNDGINACHHFLRPIPAGTICDLIRMILQMNNFSFNDKHYLQKHGT
AMGTRMAPSFACLFLGLFETNALRDAPYKPHTWLRYIDDIFVVWTLDKLNAFVDYLNNLH
PTIKFTSSHSY-NNVPFLDVSLVNS---KIETDLYSKPTDKHQHLLFSSCHPHHTKKAIP
YSLALRIRRICSTESFNNRCNELTNYLLKRGYKPAFLKRQILRVANINNNNHKNSRRIPF
VTTYNPNINNIIRRNVFTEPPLVAFRRSPNLRDKAKDRSPTCNTKNVIYMIQCNCNLQYI
GETKRKLKERFNDHRRTVDSQ--SRSIPTHAAEHFLKPNHSASDIELPIEKINNRDSIRK
AREATLIARAG-GLNRR---------
>Neptune_Hyd_Penelope_Hydra_vulgaris_1491-3356_ORF1/1-1866_136 <unknown description>
FVTADVTSLYTNIPHRDGIDAVVHYLRPSP-GIIGNLIEEILSNSTFSFGDKHYHQLTGT
SMGTRVAPCYANLFMGRLDEQITNQFPNHITFYRRFIDDIFFIFQIEVLDQICNFMNTIH
PTIKFTFNHSA-TSINFLDILLYKNEQGNIHTTIYRKPTDTMGLLHYDSHHPTHTIPGTI
YSQALRYCTIITENNLQKELKYLTMTLVLRDYPLHIINNNIKKALHKNRRAQENTERLTI
VTPYTQQINSIILSNIFPHKPLSVHTNLKSIKDHTK------------------------
-------------HQQ--------------------------------------------
--------------------------
>PENELOPE_Penelope_virilis_group_60-2567_ORF1/1-2508_137 <unknown description>
LVSFDVVSLFPSIPIELALDTIRQKWTNIPKQLFMDIVRFCIQNRYFKYEDKIYTQLKGM
PMGSPASPVIADILMEELLDKITDKLKIKPRLLTKYVDDLFAITNKIDVENILKELNSFH
KQIKFTMELEKDGKLPFLDSIVSRMDN-TLKIKWYRKPIASGRILNFNSNHPKSMIINTA
LGCMNRMMKISDTIYHKEIEHEIKELLTKNDFPPNIIKTLLKRRQIE----PTEPAKIYK
SLIYVPRLSERLTNSYNKQDIKVAHKPTNTLQKKIKSKIPMIEKSNVVYQIPCGCNSVYI
GTTKSKLKTRISQHKSDFKLRHQNNIQKTALMTHCIRSNHTPNFDETTILQQEQHYNKRH
TLEMLHIINTPKRLNYKDTENCAHLY
>Penelope-1_NV_Penelope_Nematostella_vectensis_46-2169_ORF1/1-2124_138 <unknown description>
FICFDIVEFYPSISLSRALDFASNYDE----------------SSFLVHNQTPWQKKMGS
FDGAETCELVGNFLLSQLQDLNMNVGL--------YRDDGLAITNPRATENLKRIFNN--
NGLRITIEANK-QVVNFLDV--------TLDHQPYTKPNSSLQYVHRESNHPPSITKNIP
AGINRRLSALSSDASFDQTAPPYQKALDDSGYNYTLRYEPNTVTNRKNTSTNIGHRFLTI
DKHFPNHLRKIFNRNIDNHNKRIITASSATIASNNKDTCPNCLQTSVIYQATVTTSETYV
GLTENSFKTRYRNHTASFRHA--KHRNSTELSKHVWTLDNMIEYFISRILSSTTKRCNLC
LKEKLIICQ--STLNKR---------
>Penelope1DXenopus_tropicalis_919-2625_ORF1/1-1707_139 <unknown description>
LVTMDFKSLYTIIPHEQGIDSIRRALTNTPIEFLVRLLELTLTRNYFRFENSYYLQVSGT
AMGSALAPSYANLYMQDFETKY-----GQILSYFRYIDDLFMIWLEENMPRFHSELNELD
NPIKLTLNYHQ-ENVDFLDLNIFKTGSG---TRLFRKPTDRNSILHASSYHPPATIKGIP
YSQFLRVIRNNSSDTAKDQLGEMYNRFLERGYTETLLDPQLQRALLHSDRNSAQTTPLIF
TTTYKPQLSKSIHNNYQTKKPMMGYRRSSSLRNSQK-KCPSCTSIYVIYVITCPCGLYYV
GKTVTTLRERIGNHRSAISRALKEGKADQPVARHFLRMKHSLPTFRCAIDFQGNRDRALL
QRESRWIHKLD-ELNET---------
>Penelope1_Dw_Penelope_Drosophila_willistoni_32-2533_ORF1/1-2502_140 <unknown description>
LISFDVVSLFPSIPTDLALDTIRNKWTKIPKALFMEIVKFCIQNRYFTYKDQTFIQLKGM
PMGSPASPVIADIVMENLLDTTMDKLTRPPRLLTKYVDDIFSIIHQDDIDKTLDTLNSFD
RNIKFTMELEDNGKLAYLDSMVIRRGN-ELKLKWYRKPTASGRIINFNSKHPKTMIINTA
RSCIQRMLNISDKIYHEETKMEIINILKDNDFPDNVIRTLFKKHKST-----TKNEKTYI
SVTYVPKLSERLSHSYDKDGIKIAHKPDNTLKHKTKSKIEMTNRSNVIYKIPCNCNKIYI
GTTKSKLKTRISQHKSDYKMRHYTDTPKTALMTHCATSGHAPNFEETTILDEERHYNKRF
TMEMLHIINTPTRLNFKDTDNCAHIY
>Penelope_Ele2_Penelope_Aedes_aegypti_333-2726_ORF1/1-2394_141 <unknown description>
MVSFDVKALFPSVPVKEAINLLEEWLLKNKVRYYIKLTRLCMEENYFSFRGNFYKQTKGA
PMGNPLSPFLSELFMANFE-SILKKKDLLPQRWWRYVDDVFSIIKKDYLPKILEAINSIH
KDIKFTHEEEKDNKLPFLDLLITRESS-HFEFEIYRKPTNTMRVIPSTSNHTYQHKMAAF
HHMIHRMQTLPLSTGKSKELDYIFETARLNGYRNSTIQAVVDKRARDMTTLTAEKEDLKV
AVNFDTKITQPLAKKFRKYGVDLVFSSRSSLKSSTKDKINKLNRAG-VYKISCPCNKIYI
GQTKRTLEIRFKEHIAEVKKADKAYDFKSKVAEHVFQDGHQMTSDNIDIVRS-----KLD
VAESLEIYKQKLLLNRDNGQSRLFKF
>PENELOPE_SM_Penelope_Schistosoma_mansoni_1-2370_ORF1/1-2370_142 <unknown description>
MISFDVTALFTSIEAKETLSLLLTNDEKLQSQSLLELMDLCL-TTYFQFNNKIYKQTKGT
PMGSPISRLFAEAVMQRLEASI-----IKPKNWIRHVDDTFLIVKKEELEHTYKLINNVF
NDIKFTMKQESNDKLPFLDILITRTNTKKPETQVYRKPTHTDQILNYNSNSPRTHKVNCV
HTLFKRARTHCYTPAQLYVVLYLKTILQKNGYLINFIKKYQPHPSSEKSTTEINKR---I
TIPYIKGISETTKRLLKAFRINVAHKPTKSLHSKPKDEITKEDKPNIIYKINCACNKHYI
GQSGRPLHLRLQEHQLAVK----HHDMSSLISMHVDNYRHTFDWKNVEILDRGNSKNTRE
FVEAWHIEINPNQTNRRRGQAVNHMW
>Perere2_Smed_Penelope_Schmidtea_mediterranea_132-1586_ORF1/1-1455_143 <unknown description>
MVSFDVCSLFTNIPLVETIELCCKMWKRVDEIAFRKLLEFATSNVNFLFNNGWYKQVDGV
AMGSPLAPTMASIFMSSLEKKISSYNLTKPTVYKRYVDDIFLXFEREHVKPFLDFMNSLH
LNIKFTCEEEKMSSIAFLDLLIQRKEK-AYQTEIYRKATDTGLYTTPESFCEFKYKRNMV
RGLVFRAWSLSSTVNSVKSVDSLVALLLKNGYSKSFLERMTKETVDKNRSKHIEPKCM-L
VLPYSHKILKHVDKTSTSCKVSSMF--------TNKSPTPVGLCSELVYQFSCNCNATYI
GETARHLCTRVLEHC--------RPNGLTHISDHFRKCSKKIGMSDFKIIAKLSNYWERI
TCEALLIKSLNINVQNVQSTCILNVF
>Perere_Smed_Penelope_Schmidtea_mediterranea_1-2523_ORF1/1-2523_144 <unknown description>
MVSFDVCSLFTNVPLVETIDLCCALWNILDRRAFRKLLEFATSNVNFLFNDEWYQQIDGV
AMGSPLAPTMASIFLASLEKKIASFQFEKPFVYKRYVDDIFLIFEQKHVEPFLQFMNSLH
KNIVFTCETERKSSIAFLDLLIQRKDK-QYETEIYRKPTDTGLYTSPESFCEFKYKRNMV
KGLIYRSWALSSTANSVKSVDKLVELLIKNGYSKSFLLLMIKETVDKNGYKKIEPKYV-L
VLPYSRKLGKLIGNLSNSCKVRNMF--------INKSKTPVGLCSDLVYQFTCNCNATYI
GETSRHLCTRVLEHC--------RLKGLTNISEHNRGCKSDIGMSDFRILLRFNSYWERV
ICEALLIRSLDINVQSAVTTNVLNVF
>PNL2_SM_Penelope_Schmidtea_mediterranea_336-1952_ORF1/1-1617_145 <unknown description>
WGSLDVSNLYGSIPGENNVFTVAAFFFDLSEKDFIEIIKLAINSDTVLIRGKPFKQIQGL
AMGNNLSPILAIIYMNHIESKI-----DKILFWKRYIDDIFIVS-TIPLNLILSHANSTN
TNIQFTLELPNEGKIPFLDTLISSSSDTTFNTDLFTKNLHSGHILPWESHVPLQRKIALL
IGERKRAMRNCSDTKKQETLENFKTRFLQNGYPKEFVEKYFLNEYSSHNTQKKHDKPIIL
RFPFLNVIRSFIHNTDLPVHIRPTFTTAAPLKSSQKDRSPFCFSKNIVYQITCMCDAIYI
GETHRTFRSRLNEHIKSKASNYHEKVHKSAPLIHETKC---------QILQDFKNTLQRQ
AAETF------TQTNHQ---------
>PNL_SM_Penelope_Schmidtea_mediterranea_400-1926_ORF1/1-1527_146 <unknown description>
PFSLDIIALYTSINQSEAIECVRGRLEEMNTKNIINLLTVILENIYFTFDQKVYKQIKGL
PIDSSISGLLAIIFMDYLEQQT-----QSIGFYARYLDDIFITTKKKEAEQIFHIFNEAH
RDIKFEIEYQDNESLNRLDIRIKIDGNT---YEIYKKSTHKYIFMHQKSALPYLQKVNVI
KNEKQRIANRYTEKKNYKKQLKFDKALRTNGYHNEDIERMNSKPKIPINRTQKKKKYFYL
NIPFIFKIRKELNHT--SLPIRISHKSWT-LKQKEKNKTPICFRKNVVYCIICNCKEIYI
GNTFRNLHQRIKERLDPAGK-----------SSHLQKCKKEIKSISTKILARDNIQKNFR
FKKAIIILDKH--INTKKLLTLILLL
>Poseidon-10_HM_Penelope_Hydra_vulgaris_458-2710_ORF1/1-2253_147 <unknown description>
QVSFDVINLYPSIPLKEATLILIDQLNKLTISETKQLIELCLHRCYFLWNNEIHELENSG
PIGLSFMVVLAESFLQHHEQNAFKIAMLDLKSYLRYVDDSHARFSTQEAEQFLIILNKQH
PAIQYTIETESNRTLNFLDLTIINNNKGKYEFKVYRKEAITNIQIKXHSNHDPKILNAIF
KGYVHRAYSLCSNLYLQDEINFLIQMFNENGYNICQLKRIANLIGNKLKIXKIQSDSLNV
SLPWIPSLSPKLRKIFRKAGYRVVFKSNPNLKTKNKTKLP-------TYLIECKCSKRYV
GETKLQIRTRTQQHLKSLNE---GKHYQSAIATHNKFCSQEIKWENVTIKVE-TKKFDRK
VREALEIQRFQTFLRKQSTADVS---
>Poseidon-1_PM_Penelope_Petromyzon_marinus_292-2328_ORF1/1-2037_148 <unknown description>
LVSFDVVSLFTKVPVPDTIAIIEDLVH----TEVPPLVRHCLTNTYFTWNGTFYKQTEGT
PMGSPLSPVIANIFMEKFETDAIQTATLRPTLWKRYVDDTFVIWPRPALDQFFDHINSIH
PAIRFTMEVEKDGKLPFLDVLIKKRPDGSMSHSVYRKATHTDAYLKPDSHHHPSQKNSLI
KTLYHRAQ-CISDEHIGSELKHVHQALKANGYSDYTIRKAITQTMKK--------EEPFI
TLPYIAGITKKISKILNKHKIQVRFNTLHKIRDSVKDVIPDIQYPG-VYKLSCLCGSSYI
GETKRHVSDRIREHKADLKH---GRTNTSAVADHCYNSSHDIDFSKTEVLCK-SGYHERF
VHEAIHIYKHRDNFNREDGFWLSNHW
>Pt1_Penelope_Phaeodactylum_tricornutum_701-2671_ORF1/1-1971_149 <unknown description>
CFSLDAVSMYTNIDTRHALSEIRAYFDGVQSMALLKGLEIIMLHNVFRFGDTFWVQKTGT
AMGTPPAPMYATLYFAIHEHRILPSFSRELVEYGRYIDDGFGIWI----DPTLSDVDNDA
RWLSFTWEFTPCSSLTFLDLLVPHE---PIRTSLYEKALNLYLYLPPHSAHSPGMIRGLI
IGQVRQIFLLTSTGKRTELVRKLFLRLRARGYSRTMLLPLFNSALVLAPSASLSDSPPVL
HVQYHATLQQTFASTFGCNRLIVAYHRPRNLGNRIRNDAP--------------------
-----------------------------------------------SVILR--------
-----------GVINPD---------
>Sm2_Penelope_Selaginella_moellendorffii_2209-3951_ORF1/1-1743_150 <unknown description>
LFTFDVESLYPSIPTREGLYRLHKFVYSMQARFIMAAAGLILEHNYVEFDGSYFLQIRGT
AMGSNFAVVYACLFLCSLEDEFKATSSKWPIYLKRYIDDGVGIWDKESLECWLASYGSLC
NSIKITSVISF-ESMDILDIRFEKC---CLDSTTFQKPLNAYQYLPWNSTHPRHQKIAFI
RAELRRYLLRESNESFCAIRKLFYTRLRARGYPRAFLIEAFRTIHYTKSSSNSLQAPLIF
KLPYT----------LHSAALDVGNTLNPKVIS---DSLP----------ITCW------
-------------------------TRSPNLASHLVSA----------------------
--------------------------
>Sjap_Penelope1_756-3215_151 <unknown description>
MASFDVCSLFTNVHINNSLDIINEYLLPLEPSEIIKCLSLCLNSTLFKFRGDLYKQTEGV
AMGSPVSPIVANLFMHSLETNALSKCVYPPKLWLRYVDDTFIITKRDALDELFENVNSIS
NKIKFTKEIETDHKLSFLDCLIERKQDNYLKINIFRKPTYSGKYLDYKSAHAKSTKVTVV
GNLINRIHQLVTDEDKETELNLVMSTLMMNNYPKNFIKKILKEKRYG--KQKVQPKEWIV
VVPYRNGTSEEIRRILNKHAIRVFFRTNNTLGSNIKDRVPKEEQTNCVYEIKCNCSAKYV
GETSRQLNVRMKEHKLCLKHISQKLENKSAIALHSIESGHSIDFDGIKILQKFNSYKERL
TSEALHIWANPNNINRRDGVLLAASW
>Sjap_Penelope2_230-1732_152 <unknown description>
IISLDASSLFTNVPLLVTVDSICSEHNEVPVSTLKQLILRCTMNVNFQLTNEFYRQSDSV
SMGPPLRPLLADFILSKVEGGPLINEISQSTFYSLYVDDTFIVLTKINTIKILERFNNVH
PSITFTLEKEHNDNISFLDILLTRKTDGTLKRSIHRKSTSVCQYTHFYSAVLLRYKRNPV
KSLTHRSRWIFSEDTVEEKLSTIRNMLSMKAYLLKFINKSMMPTKKKSENVTVHKKPIFL
KLRFLQRIRKCCKR-----------------------RLP---------QPNC-------
---------------------------------------------------------ILY
STTTVS--------------------
>Sjap_Penelope3_405-2051_153 <unknown description>
MLSLDVTSLFTNVPLIETINYVCDQVITIPIDTLKELLLKCTMNVHFMFNNDIYRQMDGV
AMGSPLGPMLADFFLAKLENGPLAQLIGKLPFYCRYVDDTFILCKDISRSDILRQFNEVH
PAIKFTCEEESDGKIAFLDVLLTKRTDDSLRRNLNKKVTWTGQYTNFLSFVPIQHKRNLL
KTLQYRIMTICSPDAVDEETEALNKTLRENGYPIKFINKHAISKTNRKMIQTAERKPLFL
RLAYRLRLRSSIRRTYNAGKLQLVFFTRPMVISRIKDKLPKLATSFCIYQFNCSCGASYI
GRCSRNLLLRAREYLPVWLTKGVVRSINSSVLAHLIQTGHLASINQSRIIFCSVRLKVLK
TTEAIAIRVKKLCIQEKYGQPLLLPW
>Sman_Perere10_154 <unknown description>
MISLDVTSLFTNIPLLETVDFICNELTVIPVTAIKQLILRCTMNVQFRFDNEYYRQLDGV
AMGSPLGPILADIFLAKLENGPLKDTISHLTSYCRYIDDTFIVLEEHEKENILNIFNNIH
PSITFTLEEEQNGSISFLDVQLTRRIDGTLKRGLHRKST-VGQYTHFYRAVSI--KQNLI
TMLNHRARMI-SDDIILDELVNIRKLLSRNGYPMKFIDKHMKEMKRRTRIPTVMKKVLFL
KLQFLWRLRKAAQKTFNAVKLSNIFYNRPTIRTVNKDKLSEFTISMCIYQFNCFCGANYK
RRTIRQVRQRIIEHYPSWLSK-QVKVIKSSILAHLIDTGHQVELG-AKIIHHALRARLLH
IAEDIAIHVHKICIQKKFVQPLSLPW
>Gallus_gal_155 <unknown description>
FVKGDVSRAFDTIPHKKLVEVISQVLKNENSSTLFTFFLQMLHNNILEIGHRYYIQCSGI
PQGSILSTLLCSLCYGDMENKLLCGIQ----VLIRLIDDFLLVTPLMQARTFLFLINAKK
TVVNFHLP---CRLISWCGLLLDVQ---TLESSYAFTSIRSSLSFNSSRIAGKNMKCKLT
AVLKLKCHPLLLKNSLQTVLINIYKIFLLQAYRFHACVLQLPFNQKV------------F
FL-------RIISDT---------------CYFKNPGMFP--------------EAAEWL
CYH--AFIVKLSNHKVIYK----------CLLKPLK-------------VYK--------
-----------MHLFGKTMELLKTVT
>Aspergillu_156 <unknown description>
FVKLDIQSCFDTIPQAKIVRLVEKLVSEYNGEGLLDILNEHIRNNLVKIGKKYFRQRKGI
PQGSVLSSLLCSLLYAEMERDVLGFLQ----LLLRLLDDFLLVTLSGLAMDFLISVNPAK
SLVNFDTP-----LFPYCGSLIDTR---TLEADSASVALSDSLSIDSTRTPGRSFYRKVL
ASIKQSMHPMYSTNSLPAVLLNVYKSFVTAAMKMYRYTRSLPGRARP-------------
-----EVVVRTIHDA---------------GYRRHG---------------LCRPQLQYL
GGA--AFQFVLGRKQTQYA----------GVLRWLDGT---------AEARQ--------
-----------SVGNSVAVQ------
>Xenopus_la_157 <unknown description>
FVKTDVKGAYDTIPHSKLDEVISKVINNESSVKLLAVFQQIIRSHILRIKDRYYMQCCGI
PQGSMLSTILCSLCYGDMENAMLGGIQ----VLMRLIDDFLLVTPLDQAKTFLCSISPQK
TVVNFQLP---HCLFRWCGLLLDTQ---TLDSSYACTSIRSSMTFCHSSAAGKYMKQKLI
RVLRLKCHSLFLKNSLRTVCINTYKIFLLQAYRFHACVVQLPFGQRV------------F
FL-------TVISDM---------------FYTKNKDQFN--------------EAVQWL
SYQ--AFLTKLHNHKVLYK----------CLIGPLQ-------------NCK--------
-----------MQLSRRTIELLKSVT
>Tetraodon_158 <unknown description>
FVKVDVSGAYDSLPHSKLIEVVNRVLTDLQGEDALKFFTQMLTGSVVKFGKKTYRQCRGV
PQGSAVSSVLCCLCYGLMENVLFKDII----SLMRLVDDFLLITPLRDAQTFLLVANPQK
IVVNFVLP---RCLFPWCGLLLDTY---NLDSSYANLSLRYSLTLGPCHCAGQQMKRKLM
AVLRLKCHALFLKNSLEAIYKNIYKLLLLHALRFHVCAQGLPFGQTV------------Y
FL-------LMIWHM---------------TNHSNN-SVQ--------------EAVELL
FCL--SFLLVLSKHRRLYK----------DLLPHLQ-------------KRK--------
-----------RSLEQRRLARVRQAA
>Magnaporth_159 <unknown description>
FAKVDVKAAFDTIPQSAVLQLISDIPTVHSTIDLMNLITSHIRQNLVRIGKKFYRQKNGI
PQGSILSSLLCNYFYADLERKKLSFLQ----LLLRLIDDFLLITLVSKAKQFVVTVNPSK
SLVNF--PGPGSIGFPYCGTLISCS---SLD---RDLAAPRALTVDFSRHQGSNFQRKVL
NAFKIQSHLMFSTNSRRTVMANLFGALAETARKMWAYARAMPLGRRP-------------
-----HVVLQTVATL---------------AYARSRDRFP---------GYQCGKLVKWL
SLH--AFRRVLAKRQAGYG----------QVLSWLD-----------TEIRK--------
-----------LNVKGKNV-------
>Tetrahymen_160 <unknown description>
YVTLDIKKCYDSIDQMKLLNFFNQSDLCITKDIIHNHLKHISQYNVISFNKVKFRQKRGI
PQGLNISGVLCSFYFGKLEEEYTQFLKGSINLLMRLTDDYLFISDQQNALNLIFMFNDQK
ITTNFQFPQEDQNECQWIGKSIDMN---TLEQKQTQQEINQTINVAISIKNLKSQLKNKL
RSLFLNQLIDYPNNSFEGLCRQLYHHSKATVMKFYPFMTKLFQIDLKNTNENFLKDILYK
ILCYLDEINSNIKEI---------------LYSKKK-KIR-------FF---------YL
KEGCKSLQLILSQQK---------------------------------------------
-----------Y--------------
>Euplotes_a_161 <unknown description>
FATMDIEKCYDSVNREKLSTFLKTTKLYFKKDNLLQPVINICQYNYINFNGKFYKQTKGI
PQGLCVSSILSSFYYATLEESSLGFLRPNVNLLMRLTDDYLLITTENNAVLFIFKFNMKK
LQTSFSVEEQNQDYCDWIGISIDMK---TLAINLRIEGILCTLNLNMQTKKASMWLKKKL
KSFLMNNITHYKTTTEDFANKTLNKLFISGGYKYMQCAKEYKDHFKK-------------
-----LEVSKIIYSV---------------FFKNIKDHYP------------------FL
STL-KHFIEIFSTKK--------------------------------YIFNR--------
-----------MILKAKQCQSLIQYD
>Homo_sapie_162 <unknown description>
FVKVDVTGAYDTIPQDRLTEVIASIIKNEASSGLFDVFLRFMCHHAVRIRGKSYVQCQGI
PQGSILSTLLCSLCYGDMENKLFAGIR----LLLRLVDDFLLVTPLTHAKTFLCVVNLRK
TVVNFQMP---HGLFPWCGLLLDTR---TLESSYARTSIRASLTFNRGFKAGRNMRRKLF
GVLRLKCHSLFLQNSLQTVCTNIYKILLLQAYRFHACVLQLPFHQQV------------F
FL-------RVISDT---------------CYSKNAGPLP--------------EAVQWL
CHQ--AFLLKLTRHRVTYV----------PLLGSLR-------------TAQ--------
-----------TQLSRKTLTALEAAA
>Arabidopsi_163 <unknown description>
FVVADVFKAFDSVDQGKLLHVIQSFLKRVRKKDLMVWIGNMLKNNMLQLDKSFYVQIAGI
PQGHRLSSLLCCFYYGHLERTLYPFLEPTSYKLLRFIDDYLFVSTRDQASSFYCFMNETK
FCINFHRCSSNVPFVRWTGLLINSR---TFETRYLSGHISSTFSVAWQNKPVRNLRQKLC
YFLVPKCHPILSNNSGEIVRLNIYQIFLLAAMKFHCYVYEVSRFWKL-------------
-----QTLFKFITIS---------------MFRRVR-KLY--------------EEVIWL
GLD--AYIQVLKKKNSRYR----------MLLIYLK-----------SALSK--------
-----------HSLSQQLSSELRYAT
>Sch_pombe_164 <unknown description>
FVRIDIKSCYDRIKQDLMFRIVKKKLKTKSSSEIFKMLKEHLSGHIVKIGNSQYLQKVGI
PQGSILSSFLCHFYMEDLIDEYLSFTK----VLLRVVDDFLFITVKKDAKKFLFSTSLEK
TVINFE-----KKRMPFFGFSVNMR---SLDCPKIDEALFNSTSVELTKHMGKSFFYKIL
RSSLASFAQVFITNSKFNSCCNIYRLGYSMCMRAQAYLKRM------------------I
FIPQ----RMFITDL---------------IGRKLAE-LS--------------AEVKWL
FCLKPSFKYHPCFEQLIYQFQSL-----TDLIKPLRPV-----------LRQ--------
-----------VLFLH----------
>Paramecium_165 <unknown description>
YITMDIQKCYDTIILQKLLQFIEESKQSVTFSEFLNSIKNICQNNIVQFENRYFRQTLGI
PQGLNISGILCSFYLANLEQKLTNKIL---TLIMRLTDDYCCLAFQDSSIKILIRLNHDK
TQHNI------DRYFKWIGKIIDIE---TLTYLESDTKFQYQINVNLPTKVKTYYIKSKL
KSLILNQFKFFSKNDKPTMIKVLKIFVHSGLVKLISFLKRLKYNYGA-------------
-----IRLLKIIKEI---------------IAAQSRN-----------------IDQEYL
MRIQKQLKKTIRNNS---------------------------------------------
-----------KKINYK---------
>Oryza_sati_166 <unknown description>
IVVADVSKAFDCVSHDMVLKMIDDAFKRILKEQFHHLLYEQIKCNILKIGQKYYLQQVGI
AQGSKLSPNLCSLYYGHLENSVLSKFLEPEYLLMRFIDDFIFISFLEHAQKFLCYMNDSK
YGFNFSEPSSNVSFMPWSGLLINCE---TLETRYLDITIISTITVKMHSST-KYIHSKLC
HYMRPKCHPIFSNNSPGTIRVNIYQAFLLCAMKFHCYIRSVSDANVS-------------
-----LELLQVIKRT---------------MHSRMQDKLR--------------KETIWL
GLT--AYIRVLQQKQSRYK----------DMLTLLT-----------AELGR--------
-----------CHLGHE-CDTLRYAV
>Mus_muscul_167 <unknown description>
FVKADVTGAYDAIPQGKLVEVVANMIRNESSSSLFDFFLHFLRHSVVKIGDRCYTQCQGI
PQGSSLSTLLCSLCFGDMENKLFAEVQ----LLLRFVDDFLLVTPLDQAKTFLCMINLQK
TVVNFQLP---HCLFPWCGLLLDTQ---TLESGYAQTSIKTSLTFQSVFKAGKTMRNKLL
SVLRLKCHGLFLQNSLQTVCINIYKIFLLQAYRFHACVIQLPFDQRV------------F
FL-------GIISSQ---------------CYAKNPGSFP--------------EAAHWL
CYQ--AFLLKLAAHSVIYK----------CLLGPLR-------------TAQ--------
-----------KLLCRKTMTILKAAA
>E_cuniculi_168 <unknown description>
ILKVDLSGCFDNIPQDEVVSLVRRLLHILSREEVEGAMTNMIKRNYVKHNGKLFVQKTGI
AQGSVASTLLCSLYYKSIDDLYFDRVF----ILTRYVDDFLVISPIDEIMKFLINFSKEK
MESNFELSKHKNAPVGWCGTKIYSD---GFSDPYLPFSIAHSST-----KPGRALESRMR
KLLQNRMSRIYPNKK---AYENIYDTFLFYGKKLGLLLGRMDFINRS-------------
---A----RRTLEHS---------------AFRHGI-SIT--------------KKIEDI
ASR--AFDQ--------------------------------------SGVSR--------
-----------IVLTP----------
