# Supplementary material for: MGERT: a pipeline to retrieve coding sequences of mobile genetic elements from genome assemblies
Source: Mob DNA. 2019 May 14;10:21. doi: 10.1186/s13100-019-0163-6 (PMC6515669; doi:10.1186/s13100-019-0163-6)
Supplement: Supplementary file 10 — TERT.faa Telomerase RT sequence data from Arkhipova, 2006 (FAA 8 kb) [file 13100_2019_163_MOESM10_ESM.faa]

>Gallus_gal
NHSVPAYEHCYREEILAKFLYWLMDSYVIELLKSFFYITETMFQKNMLFYYRKFIWGKLQNIGIRDHFAKVHLRALSSEEMEVIRQKKYFPIASRLRFIPKMNGLRPVVRLSRVVEGQKLSKESREKKIQRYNTQLKNLFSVLNYERTVNTSIIGSSVFGRDDIYRKWKEFVTKVFESGGEMPHFYFVKGDVSRAFDTIPHKKLVEVISQVLKPESQTVYGIRWYAVIMITPTGKARKLYKRHVSTFEDFIPDMKQFVSKLQERTSLRNAIVVEQCLTFNENSSTLFTFFLQMLHNNILEIGHRYYIQCSGIPQGSILSTLLCSLCYGDMENKLLCGIQKDGVLIRLIDDFLLVTPHLMQARTFLRTIAAGIPEYGFLINAKKTVVNFPVDDIPGCSKFKHLPDCRLISWCGLLLDVQTLEVYCDYSSYAFTSIRSSLSFNSSRIAGKNMKCKLTAVLKLKCHPLLLDLKINSLQTVLINIYKIFLLQAYRFHACVLQLPFNQKVRNNPDFFLRIISDTASCCYFILKAKNPGVSLGSKDASGMFPFEAAEWLCYHAFIVKLSNHKVIYKCLLKPLKVYKMHLFGKIPRDTMELLKTVTE
>Aspergillu
NISASDLQKRRELFHEFLYYLFDSILLPLIRGSFYVTESQVHRYRLFYFRHDVWRRLTAQPLAHLRASIFEELAPETAEKLLSGKKSIGYGSLRLLPKTTGIRPILNLRRRTLVRSIYAGKNRYHPAQSVNSAIAPVYSMLNYERGRRNDLLGSSMFSVGDMHSRLKKFKESLMSRGWDQRKRLYFVKLDIQSCFDTIPQAKIVRLVEKLVSEENYHWMKYVEMRLASEFDNMWPLRKPQQRRTWSKYLQRVGPVGRPENLADAIANGSVVGRRNTVLVDTIAQKEYNGEGLLDILNEHIRNNLVKIGKKYFRQRKGIPQGSVLSSLLCSLLYAEMERDVLGFLQTDDALLLRLLDDFLLVTLDSGLAMDFLRVMVRGQPDYGISVNPAKSLVNFAAVVDGAQIPRLVDTPLFPYCGSLIDTRTLEIFRDQDRMLEGADSASVALSDSLSIDSTRTPGRSFYRKVLASIKQSMHPMYLDSTHNSLPAVLLNVYKSFVTAAMKMYRYTRSLPGRARPRPEVVVRTIHDATQLGYRLIRGRHGLCRVTHPQLQYLGGAAFQFVLGRKQTQYAGVLRWLDGTLAEARQSVGNSVLLAQAVQKG
>Xenopus_la
DHFVPASEHLLREKILAKFVFWLMDTYVIQLLKSFFYVTETMFQKHRLLFYRKSVWKKLQNIGLRKHLEKVKLRSLSSDELENMQQWKNVPLVSRLRFIPKTNGLRPISKISSTLSSQQSKENQEKKIHHFSSQIRNLFSVLNYEWNRNCSLIGSSVFGMDDIYKKWKKFVLDFEKPQVEKLQFYFVKTDVKGAYDTIPHSKLDEVISKVINPNANEVYCIRRYATVSVDPTGRIIKSFKRHVSELADVLPNMKQFVSNQQEKNLLRNTILVEQNLLLNESSVKLLAVFQQIIRSHILRIKDRYYMQCCGIPQGSMLSTILCSLCYGDMENAMLGGIQKNGVLMRLIDDFLLVTPHLDQAKTFLRTLAEGIPQYGCSISPQKTVVNFPVDDIPECSEVEQLPSHCLFRWCGLLLDTQTLDVYYDYSSYACTSIRSSMTFCHSSAAGKYMKQKLIRVLRLKCHSLFLDLKVNSLRTVCINTYKIFLLQAYRFHACVVQLPFGQRVMNNPPFFLTVISDMAPCFYTTFKAKNKDLTRGYKDVSCQFNFEAVQWLSYQAFLTKLHNHKVLYKCLIGPLQNCKMQLSRRLSQDTIELLKSVTD
>Tetraodon
GRVPPSELSYRTQVLGQFLAWLLDGYVVGLVRACFYATDSVGQKNAIRFYRQEIWAKLQDLAFRGHISKGQMVELTPGQVAALPKSTVISRLRFIPKTEGMRPITRVIGANAKTRLYQSHVRDLLDVLQACVRATPSFLGSTVWGLTDIYKVLSSIAPAQKQMPRPLYFVKVDVSGAYDSLPHSKLIEVVNRVLTPVLNQIFIIRRFAKIWANSHEGLKKTFIRQADFLQEIMGSVNMKTFVTSLQEKGKIHHSILVEQHFSSDLQGEDALKFFTQMLTGSVVKFGKKTYRQCRGVPQGSAVSSVLCCLCYGLMENVLFKDIIKNKGSLMRLVDDFLLITPDLRDAQTFLKILLAGVPQYGLVANPQKIVVNFEDSESTNSCPGIRVLPLRCLFPWCGLLLDTYNLDIYKDYSSYANLSLRYSLTLGPCHCAGQQMKRKLMAVLRLKCHALFFDLKTNSLEAIYKNIYKLLLLHALRFHVCAQGLPFGQTVAKNPAYFLLMIWHMAEYTNHLVRLSNNGSKAQTGSVQHEAVELLFCLSFLLVLSKHRRLYKDLLPHLQKRKRSLEQRLGDLRLARVRQAAQ
>Magnaporth
CQKASQSDRRKRVEIFQEFLYYLFDSILIPLIRSNFYVTESNTNRSQLFFFRHDVWRQVAEPFMAVLKASMYEEINTGEAQRILASRDLNFSQVRLLPKGSSMRPITNLRRRTLAQGSKKTLGASINTILGPAHTMLKYEKTKDPSRLGSAIFSVGDIYSRLKAFKERVGTSSRRFYFAKVDVKAAFDTIPQSAVLQLISDIPTHGQYNLIKHVEVERATGDPCAPGKLAKRWRSYARGIGDHVTFMDVLATQIARNKNNAVYFESVFQKVHSTIDLMNLITSHIRQNLVRIGKKFYRQKNGIPQGSILSSLLCNYFYADLERKKLSFLQSDDCLLLRLIDDFLLITLDVSKAKQFVQVMHAGVPEYGVTVNPSKSLVNFDLACQEVKVPKPGPGRSIGFPYCGTLISCSSLDVSKDRRDLAAPRALTVDFSRHQGSNFQRKVLNAFKIQSHLMFFDSTHNSRRTVMANLFGALAETARKMWAYARAMPLGRRPRTHVVLQTVATLIDVAYALLASRSRRDRFPGYQCGISKKLVKWLSLHAFRRVLAKRQAGYGQVLSWLDTEIRKLNVKGKLPACNV
>Tetrahymen
KFTQKRKYISDKRKILGDLIVFIINKIVIPVLRYNFYITEKHKEGSQIFYYRKPIWKLVSKLTIVKLEEENLEKVEEKLIPEDSFQKYPQGKLRIIPKKGSFRPIMTFLRKDKQKNIKLNLNQILMDSQLVFRNLKDMLGQKIGYSVFDNKQISEKFAQFIEKWKNKGRPQLYYVTLDIKKCYDSIDQMKLLNFFNQSDLIQDTYFINKYLLFQRNKRPLLQXNINFPYYFNLKERQIAYSLYDDDDQILQKGFKEIQSDDRPFIVINQDKPRCITKDIIHNHLKHISQYNVISFNKVKFRQKRGIPQGLNISGVLCSFYFGKLEEEYTQFLKNAEQVNGSINLLMRLTDDYLFISDSQQNALNLIVQLQNCANNNGFMFNDQKITTNFQFPQEDYNLEHFKISVQNECQWIGKSIDMNTLEIKSIQKQTQQEINQTINVAISIKNLKSQLKNKLRSLFLNQLIDYFNPNINSFEGLCRQLYHHSKATVMKFYPFMTKLFQIDLKKSKQYSVQYGKENTNENFLKDILYYTVEDVCKILCYLQFEDEINSNIKEIFKNLYSWIMWDIIVSYLKKKKQFKGYLNKLLQKIRKSRFFYLKEGCKSLQLILSQQKY
>Euplotes_a
AKHFYYFDHENIYVLWKLLRWIFEDLVVSLIRCFFYVTEQQKSYSKTYYYRKNIWDVIMKMSIADLKKETLAEVQEKEVEEWKKSLGFAPGKLRLIPKKTTFRPIMTFNKKIVNSDRKTTKLTTNTKLLNSHLMLKTLKNRMFKDPFGFAVFNYDDVMKKYEEFVCKWKQVGQPKLFFATMDIEKCYDSVNREKLSTFLKTTKLLSSDFWIMTAQILKRKNNIVIDXKKEMKDYFRQKFQKIALEGGQYPTLFSVLENEQNDLNAKKTLIVEAKQRNYFKKDNLLQPVINICQYNYINFNGKFYKQTKGIPQGLCVSSILSSFYYATLEESSLGFLRDESMNPENPNVNLLMRLTDDYLLITTQENNAVLFIEKLINVSRENGFKFNMKKLQTSFPLSPSKFAKYGMDSVEEQNIVQDYCDWIGISIDMKTLALMPNINLRIEGILCTLNLNMQTKKASMWLKKKLKSFLMNNITHYFRKTITTEDFANKTLNKLFISGGYKYMQCAKEYKDHFKKNLAMSSMIDLEVSKIIYSVTRAFFKYLVCNIKDTIFGEEHYPDFFLSTLKHFIEIFSTKKYIFNRVCMILKAKEAKLKSDQCQSLIQYDA
>Homo_sapie
VGCVPAAEHRLREEILAKFLHWLMSVYVVELLRSFFYVTETTFQKNRLFFYRKSVWSKLQSIGIRQHLKRVQLRELSEAEVRQHREARPALLTSRLRFIPKPDGLRPIVNMDYVVGARTFRREKRAERLTSRVKALFSVLNYERARRPGLLGASVLGLDDIHRAWRTFVLRVRAQDPPPELYFVKVDVTGAYDTIPQDRLTEVIASIIKPQNTYCVRRYAVVQKAAHGHVRKAFKSHVSTLTDLQPYMRQFVAHLQETSPLRDAVVIEQSSSLNEASSGLFDVFLRFMCHHAVRIRGKSYVQCQGIPQGSILSTLLCSLCYGDMENKLFAGIRRDGLLLRLVDDFLLVTPHLTHAKTFLRTLVRGVPEYGCVVNLRKTVVNFPVEDEALGGTAFVQMPAHGLFPWCGLLLDTRTLEVQSDYSSYARTSIRASLTFNRGFKAGRNMRRKLFGVLRLKCHSLFLDLQVNSLQTVCTNIYKILLLQAYRFHACVLQLPFHQQVWKNPTFFLRVISDTASLCYSILKAKNAGMSLGAKGAAGPLPSEAVQWLCHQAFLLKLTRHRVTYVPLLGSLRTAQTQLSRKLPGTTLTALEAAAN
>Arabidopsi
HELQSESIRSTQQMLCTKWISWLFLEIVKKLVHFNFYATESQGGRLNIYYYRKRSWERLISKEISKALDGYVLVDDAEAESSRKKLSKFRFLPKANGVRMVLDFSSSSRSQSLRDTHAVLKDIQLKEPDVLGSSVFDHDDFYRNLCPYLIHLRSQSGELPPLYFVVADVFKAFDSVDQGKLLHVIQSFLKDEYILNRCRLVCCGKRSNWVNKIXSDKNSNFSRFTSTVPYNALQSIVVDKGENHRVRKKDLMVWIGNMLKNNMLQLDKSFYVQIAGIPQGHRLSSLLCCFYYGHLERTLIYPFLEEASKDVSSKECSREEELIIPTSYKLLRFIDDYLFVSTSRDQASSFYHRLKHGFKDYNCFMNETKFCINFEDKEEHRCSSNRMFVGDNGVPFVRWTGLLINSRTFEVQVDYTRYLSGHISSTFSVAWQNKPVRNLRQKLCYFLVPKCHPILFDSNINSGEIVRLNIYQIFLLAAMKFHCYVYEVSRFWKLHPQTLFKFITISVRYMFRLINRRVRRINTGSSFRPVLKLYKEEVIWLGLDAYIQVLKKKNSRYRMLLIYLKSALSKHSLSQQLSSELRYATDRS
>Sch_pombe
NAKMCLSDFEKRKQIFAEFIYWLYNSFIIPILQSFFYITESSDLRNRTVYFRKDIWKLLCRPFITSMKMEAFEKINENNVRMDTQKTTLPPAVIRLLPKKNTFRLITNLRKRFLIKQMGSNKKMLVSTNQTLRPVASILKHLINEESSGIPFNLEVYMKLLTFKKDLLKHRMFGRKKYFVRIDIKSCYDRIKQDLMFRIVKKKLKDPEFVIRKYATIHATSDRATKNFVSEAFSYFDMVPFEKVVQLLSMKTSDTLFVDFVDYWTKSSSEIFKMLKEHLSGHIVKIGNSQYLQKVGIPQGSILSSFLCHFYMEDLIDEYLSFTKKKGSVLLRVVDDFLFITVNKKDAKKFLNLSLRGFEKHNFSTSLEKTVINFENSNGIINNTFFNESKKRMPFFGFSVNMRSLDTLLACPKIDEALFNSTSVELTKHMGKSFFYKILRSSLASFAQVFIDITHNSKFNSCCNIYRLGYSMCMRAQAYLKRMKDIFIPQRMFITDLLNVIGRKIWKKLAEILGYTSRRFLSSAEVKWLFCLGMRDGLKPSFKYHPCFEQLIYQFQSLTDLIKPLRPVLRQVLFLH
>Paramecium
KKKQRLLIIKKRNQMIPLMKFMFQEIIIPFLRHNFYITERMKDDWKLFYYRKEIWHLILQLSLTSLTKNNFEEISVNSIKTPYVGKLRIVPKPGTFRPIVTYNRKAKTSKISLNRKLVDIKYILRNLRIQPLGYSVFGNPEVFSRLEEFKKLWIKLQQPKTYYITMDIQKCYDTIILQKLLQFIEESKQFSSIYAINKYHIVSRNNRMLKPSFSMKDLFNILDRTCAIPFNKPQLLQKGYIEHIQKNKQTIIINQGFQNSVTFSEFLNSIKNICQNNIVQFENRYFRQTLGIPQGLNISGILCSFYLANLEQKLTNKILGDTLIMRLTDDYCCLAFSQDSSIKILNNFTQIEKQYQIRLNHDKTQHNIERSDRYFKWIGKIIDIETLTLKPAFYLESDTKFQYQINVNLPTKVKTYYIKSKLKSLILNQFKFFFNSKLNDKPTMIKVLKIFVHSGLVKLISFLKRLKYNYGASKLRNQGKSIRLLKIIKEIKVEIAAYCVQQSRESNMEIDQEYLMRIIQKQLKKTIRNNSYLRKKINYK
>Oryza_sati
GKQTGSSTSAEEQEQKNILHCWISWLFSDIVIPVVRTYFYVTERESKRYDVFYYPKSVWRDLTSNAIASLNKKNFRILRGEPRKAVRHLNCSSRVRFLPKAKDMRPLVDLRAKSKDANLNKCHLIMKKLRDEKPEMFGSSVFDYNNVHQNLSQFISSKRSQLMKKLKVYIVVADVSKAFDCVSHDMVLKMIDDAFKCDEYTVRKCSKVICNRSKNSLYRFDSNASIGNGNSIYDLSIQLSSGGGIFVDQGTICRILKEQFHHLLYEQIKCNILKIGQKYYLQQVGIAQGSKLSPNLCSLYYGHLENSVLSKFLHDSKLNAGEAFSEPEYLLMRFIDDFIFISFSLEHAQKFLNRMRRGFVFYNCYMNDSKYGFNFCAGNSEPSSNRLYRGDDGVSFMPWSGLLINCETLEIQADYTRYLDITIISTITVKMHSSTKYIHSKLCHYMRPKCHPIFYDSNINSPGTIRVNIYQAFLLCAMKFHCYIRSVSDANVSKLELLQVIKRTFRYMHSLIVRRMQDVELHYNVRPVLKLRRKETIWLGLTAYIRVLQQKQSRYKDMLTLLTAELGRYCHLGHECDTLRYAVDDS
>Mus_muscul
KDRVPAAEHRLRERILATFLFWLMDTYVVQLLRSFFYITESTFQKNRLFFYRKSVWSKLQSIGVRQHLERVRLRELSQEEVRHHQDTWLAMPICRLRFIPKPNGLRPIVNMSYSMGTRALGRRKQAQHFTQRLKTLFSMLNYERTKHPHLMGSSVLGMNDIYRTWRAFVLRVRALDQTPRMYFVKADVTGAYDAIPQGKLVEVVANMIRHSESTYCIRQYAVVRRDSQGQVHKSFRRQVTTLSDLQPYMGQFLKHLQDSDASALRNSVVIEQSISMNESSSSLFDFFLHFLRHSVVKIGDRCYTQCQGIPQGSSLSTLLCSLCFGDMENKLFAEVQRDGLLLRFVDDFLLVTPHLDQAKTFLSTLVHGVPEYGCMINLQKTVVNFPVEPGTLGGAAPYQLPAHCLFPWCGLLLDTQTLEVFCDYSGYAQTSIKTSLTFQSVFKAGKTMRNKLLSVLRLKCHGLFLDLQVNSLQTVCINIYKIFLLQAYRFHACVIQLPFDQRVRKNLTFFLGIISSQASCCYAILKVKNPGMTLKASGSFPPEAAHWLCYQAFLLKLAAHSVIYKCLLGPLRTAQKLLCRKLPEATMTILKAAAD
>E_cuniculi
LRCTRSEFVFRFRVSSRFLVYITEKLIIPIISKYFYCTETSFSKFKVHYFPRSIWRHFSSIHIDRFLEKFEPAKGSTTHSYSELRCIPKMNGARIISNMSKARNGRPSINKSIYPEFCVLRHETHGMLGNSILNHSGMYEKLSSYLSRSVRPLYILKVDLSGCFDNIPQDEVVSLVRRLLHKSRYHTKSFSILEEVGGELRSRYVCKVTENAETINELMMEPGAFVNKVVKENASQRILSREEVEGAMTNMIKRNYVKHNGKLFVQKTGIAQGSVASTLLCSLYYKSIDDLYFDRVFKEGILTRYVDDFLVISPCIDEIMKFLEVSQSISHLGINFSKEKMESNFGLEEHLKAASSISELSKHKHSMKITNAPVGWCGTKIYSDGFSIKSQTADPYLPFSIAHSSTKPGRALESRMRKLLQNRMSRIYIDPNNKKAYENIYDTFLFYGKKLGLLLGRMDFINRSFARRTLEHSKRFAFRICRKHGISITRKKIEDIASRAFDQSGVSRIVLTP
