# Supplementary material for: MGERT: a pipeline to retrieve coding sequences of mobile genetic elements from genome assemblies
Source: Mob DNA. 2019 May 14;10:21. doi: 10.1186/s13100-019-0163-6 (PMC6515669; doi:10.1186/s13100-019-0163-6)
Supplement: Supplementary file 11 — L1_cds1000_with_RTEN_e01.fa Coding sequences of L1 retrieved by MGERT (FA 13 kb) [file 13100_2019_163_MOESM11_ESM.fa]

>lcl|NC_018893.1:3059851-3068814():1135-2703 ORF1_NC_018893.1:3059851-3068814():1134:2702
ATGTCCTGTGTAATGTTGTCAGAGGTGTCCAGGATGAGTTCCTATTCATGGGGGGGCGAT
TTTAACTGCACAGTCGATGCAAGACTGGACAGGAATCACCTGGAGCCCCATCCTGCTTCA
TCTGCCCGTCTGAAGAGACTTTTAGAGACTTATGACCTGAAGGACGTATGGAGAGGGTTC
AACAACGCCATCAGACGGTACACCTGGGCCCACTGTCGGGACAACAGCATGTCTTTGGCC
AGACTAGATCGGTTTTATTGTTTCAAACATCATCTTAGCATCTTTAAGAACTGTCACATC
GTTAACACCGCTCTGTTAGAGGATCATGTCTTTAGACAGGCTTTGCAGGCACACAGACTC
AGGAAACCCATGTTTTCGTCGCTGCACAGGTGGTGGGATTTTGGAAAAACTGTAATTCAA
CAATTTTGTCAACAGTACACTCGCAACGTCACCAAGCACGTCACCAGATCCCTCCAGGAC
CTGGAGACTGAGGTACAGAACCTGCTGGGCTGTACAGAAAACAGAGGACATGTTGAAGTC
CTCCAAAGCAAAAACGCCGCCATAGCCAGCCTGTTGGGCACTACAGCGCAGGGGGCGCTG
GTGCACTCCCGCGACATGAACGCCTCCATGATGGATGCCCCGTCCAAGTTCTTCTTCTGT
CTAGAACAGAAGAATGGCCAGAGGAAGGTCATCCACTGCCTGTGTGCCAACGACAGCTCC
GACATCACCGACACTGCTAGGATCAGAAGACACGCCACTTGCTTCTATAAGGAACTTTTT
AAAAGTTGCGCGGTGGAGAATCCAGGGCTGGAGACAGAGTTCTTGACTGATCTTCCTCAG
GTGGGGGAGTCCTCAAACACTCTTCTGTCAGCGGACTTGACCTTGGAAGAGCTTCATGTG
GCACTCATGAGCCTGGCAAACGGAAAAACTCCAGGCATCGACGGCATCCCAGTGGAGTTT
TACAAAGCCTTTTGGTCGGTGGTGGGAAAAGACATGCTCGAGGTATTCCTGGAGAGCTGG
AGGACTGGACTGCTGCCACGGAGCTGCAGGAGAGCAATCGTCACCCTGCTCCTAAAGAAA
GGAGACCTACAGGATCTAAAGAATTGGAGGCCGGTCTCCTTGCTTTGTGGAGACTACAAG
ATCCTCTCCAAGGTGCTAGCTATCCGACTCAGGGAGGCAATGGCGGAGGTGATTCATGTA
GACCAGACCTACTGTGTGCCTGGCAGGCGAATCAGTGATAACATCAACTTGATTCGGCAT
GTTTTGGACATCTCTAGCTCTTTGGGCATTGACACTGGTCTTATTTCCTTGGACCAGGAA
AAGGCATTTGATCGGGTTGAACACCAGTACCTGTGGAAGACGCTCGCCGCATTTGGGTTC
AGCCCAGGTTTTATCGCCAGGGTTCAGGTCATGTACTCTGATGTTGCGAGTATACTGAAA
ATTAATGGTGGTCTGGCTGCTCCCTTTACTGTCCAGAGAGGGGTGCGGCAGGGGTGTTCG
CTTTCCGGAATGCTTTACTCTGTTGCCATTGAACCGCTTAATTGTACAGAAGATCACGTT
TTAGATTGA
>lcl|NW_004076167.1:0-1847():160-1845 ORF1_NW_004076167.1:0-1847():159:1844
ATGTGGTGCATAACTTCTCTTTTCTTTGCTGCTCCTTCTGCTGCTTCACCTCTCCAAGCC
TCCATGAACAAGCTCAGGGTGGCCTCACTTAACATCAATGGTGGCAGGGATCCACAGAAG
AGGGCTCTGGTTGCAGACATGGTTGCTCAGAAGAAGCTAGACATCCTTCTCCTCCAGGAG
ACACACAGTGATGGAGACAATGAGGTAGACTGGGGTCTGTGGTGGAGAGGCCTGTCTAGG
CTGTCCCATGGCACCAACCTGTCTGCAGGTGTGGCCACTCTGTTCTCTCCCAGGCTGGAC
GTTAGAGTCACCTCCACCACAGAGATCGCTGCAGGCAGAGCTTTAGCTGTCAGAGCTGAG
GTTCAGGGCTTCGTCTTCTGTCTAATAAACATCTATGCTCCCAGTCAGGGCTCAGACAGA
CTGGACCTGTTCCAGAAGGTCTCCTCGTTTGTGGAGCGGTGTGGTCAGGACGAGTGTGTA
GTCATGGGGGGGGACTGGAACTGCACCACAGACGTCACACTGGACAGGATTGGACAGGAG
CCTCATCTCCAGTCAGCTGCTGTGCTGTCTAGGCTGGGAGCAGAGCTGGGGATGGTAGAT
GTTTGGAGGGTGAAGCATCCCACCAGCAGGCAGTACACATGGGTGAAGGTGGTGGATGGG
ATCATTAGTGCCGCTAGGCTGGACAGGTTCTACCTGTCCCAGGGTTTTAGCAATAGGTTA
GTTAACAGTCACATTTATCCGGTTGGGTTCACTGATCATCACTTGGCCACTTTTGATTTT
CATATTTCACAAACACACAAATGCAGCTCATACTGGCACTTTAACGTGAAGCTGCTCCAG
GACACTGAGTTTAGTCGTAGGTTCGAGGCCTTCTGGGGAACCTGGAGAGGGAGGAAGGGG
GACTTTGAGTGTCTTGGTCAGTGGTGGGAGGTGGGTAAAGCACACATCAGATCCTTCTGT
CAGCAATACAGTAGTCACACAACAACACGGGTAAAACACACCATAGAACACTTGGAGAGG
GAGATCAGGGATCTGGAGGGTAGTTTCAGCACACACACCAGCACAGAGGGACACACACTG
AGGCAGAAGAGGCAGGAACTCAGCTCCTTTTTACAGGAAAGAGTGAAGGGGGCCTTGGTG
AGGTCAAGGTTCACCAGCATCAAGGAGATGGACGCTCCCACCTCCTTCTTTTTCAATCTG
GAGAGGTCTGTTTCACGCGCCAAACAGATGCTCTGCCTCCGCCTGCCTGATGGAACGATG
ACAGCTGACCAGGGTGAGATGAGGAGACACGCTGTGGACTTCTACGGCACCCTCTACAGG
GCAGAGGACTGCAGCAGGGAGGATGAGCTCCTGCAGGGTCTTCCTCGGCTGAGCCAGAGG
GACCGGTCCACCCTGGACGCTGACATCACATTGGATGAACTTACTGCTGCGGTGGGACAG
ATGGCTTCTGGTCGAGCTCCAGGACTGGATGGTTTGCCCGCAGACTTCTATAAACATTTC
TGGAGGTGTCTGGGTGCTGACCTGTGGGAGGTGCTGCAGGAGTGCACTCACACAGGTCGA
TTACCGACATCCTGTCAGACCGCGGTCCTCTCTCTAATCCCGAAGAAGGGGGACCTGGCT
TTATTAAAAAACTGGAGACCTGTGGCGTTGCTCTGCACGGACTATAAACTTCTTTCAAAG
GTGCTC
>lcl|NW_004073993.1:0-5486():1855-4074 ORF1_NW_004073993.1:0-5486():1854:4073
TTACGAGGGTGTTTTATCAGCCCGGTTGGTCTCTCTGATCATTCTCTCTTAAGTTGTGTT
GTTCATATAAGGAATGCAAAGTGTGCAAGTGCATATTGGCACTTTAACACCCACCTGTTG
CAGGATAACTTTTTTAAGGAAGCCTTCAAAACCCTGTGGAGCAATGTTCAAATGACAAAA
GACAGTTACAGCTCCATCCAGCAGTGGTGGGATGTTGGGNNNNNNNNNNNNNNNNNNNNN
NNNNNNNNNNNNNNNNNNNNNNNNNNNNNNNNNNNNNNNNNNNNNNNNNNNNNNNNNNNN
NNNNNNNNNNNNNNNNNNNNNNNNNNNNNNNNNNNNNNNNNNNNNNNNNNNNNNNNNNNN
NNNNNNNNNNNNNNNNNNNNNNNNNNNNNNNNNNNNNNNNNNNNNNNNNNNNNNNNNNNN
NNNNNNNNNNNNNNNNNNNNNNNNNNNNNNNNNNNNNNNNNNNNNNNNNNNNNNNNNNNN
NNNNNNNNNNNNNNNNNNNNNNNNNNNNNNNNNNNNNNNNNNNNNNNNNNNNNNNNNNNN
NNNNNNNNNNNNNNNNNNNNNNNNNNNNNNNNNNNNNNNNNNNNNNNNNNNNNNNNNNNN
NNNNNNNNNNNNNNNNNNNNNNNNNNNNNNNNNNNNNNNNNNNNNNNNNNNNNNNNNNNN
NNNNNNNNNNNNNNNNNNNNNNNNNNNNNNNNNNNNNNNNNNNNNNNNNNNNNNNNNNNN
NNNNNNNNNNNNNNNNNNNNNNNNNNNNNNNNNNNNNNNNNNNNNNNNNNNNNNNNNNNN
NNNNNNNNNNNNNNNNNNNNNNNNNNNNNNNNNNNNNNNNNNNNNNNNNNNNNNNNNNNN
NNNNNNNNNNNNNNNNNNNNNNNNNNNNNNNNNNNNNNNNNNNNNNNNNNNNNNNNNNNN
NNNNNNNNNNNNNNNNNNNNNNNNNNNNNNNNNNNNNNNNNNNNNNNNNNNNNNNNNNNN
NNNNNNNNNGCTTTCTGGCCTGTTCTCGGCGAGGACCTGCTGTGCGTCCTCAGGGACAGT
CTGAGCCAAGGTCGGCTGCCACTGAGCTGCAGGAGAGCCGTCCTTACCCTCCTCCCCAAA
AAAGGGGACCTACAGGAAGTAAAGAACTGGCGCCCAGTGTCCTTGCTATGCACCGATTAC
AAGCTGCTGTCCAAGGTGTTGGCAACTCGGCTGAGAAAGGTGATGGAGAGGGTGATTCAT
GAGGATCAGACGTACTGTGTGCCCAGCAGGTTAATCTCTGATAACATAGCTCTAATTCGG
GACATTTTGGACCTCTCTGGTTCATTGGATCGTGAGCTTGGTCTGATTTCTCTGGACCAA
GAAAAGGCTTTTGACAGGGTTGAACACCAGTACCTGTGGCGGACGCTGCGGGCCTTTGGA
TTCAGCCCAGGTTTCATAGCCAGGATCCAGGCCTTGTACTGTGGCATTGAGAGTGTACTG
AAGTTGAACGGTGGCCTGAGTGCTCCTTTTGCTGTCCGGAGGGGGATCAGGCAGGGCTGC
TCAATGTCAGGGATGCTCTACGCCCTGTCTATTGAGCCCCTCCTCCGGAGGCTGAGAGCA
GAGCTATCGGGTCTCACCATTCCCGGTTGTCTGAGGCGGTATGTTGTGTCCGCCTACGCC
GACGACATCATTGTTTTCATCAACAGTCAGTACGACATTACTAGCCTTTGTGAAACTGTT
AATAGTTTTAACAAACTGTCATCGGCGAAGGTTAATTGGGCCAAAAGTGAAGCCTTAGCG
GTGGGAGAACGGTGTAAGCAGCTAGCATTACCGGGGGGCCTCACTTGGAGGGCAGGGGGG
TTGAGGTACTTGGGCGTCCACCTTGGTAATGAGGCCTTCATGACAAGGAATTGGGAGGGG
GTTTTAGAAAAAGTTGAGGGGAGGCTGAAGAGATGGAGATGGCTTCTTCCAAGGATGTCT
TTCAAAGGCCGAGTCCTAGTAATTAATAATCTGGTGTCATCCATGCTGTGGCACCGCCTG
GCATGTGTGGACCCCCCCCCCCAAACCTCCTGTCCAGGATACAGGCGGTCATGGTGGATT
TCTTCTGGGACCGTCTGCACTGGACACCACAGAGTGTCCTTTTTCTGCCGAGGGAGGAGG
GAGGACTTGGCTTGGTCCACCTGGAGAACAGAGGAGCGACTTTCAGGCTCCAGTTTGTCC
AAAGGCTGCTGTGTGGTCCATCAGATTTGGTCTGGAGACCTGTGGCTCAAGCCGTGCTGA
>lcl|NW_004074072.1:8616-10236():1-1620 ORF1_NW_004074072.1:8616-10236():0:1619
GTTTTTATTAATATTTATGCTCCTAACAACGGTGCAGAGAGGAAGCTCTTTTTAGAGAAA
ATCAACGACCTTTTAAACAATCTTAGCTCGTCTGATTTGTTGATTTTAGGGGGGGATTTT
AATTGTACAGAAGATCACGTTTTAGATCGAAATCACATAGAGCCGCATCCAGTTTCCCAG
CAGGTTCTGAGGCAGCTGGTCCGCTCCCATGGTCTGGTGGACGTGTGGAGAAGGATGCAT
GCGAACCACAGACAGTTCACATGGTCCCACATCAGAGACGACACCATCTCTTTGGCTCGC
CTCGACCGCTTTTACTGTTGTAAACACCATTTTAGTACTTTTAAAAAGTGTGATATTTTA
CCAGTGGGTTTTACAGATCACTCTTTGCTTTTAGGTTGCGTGCTCGTTAGGGACATTCGC
CCTATAAGCGCCTACTGGCATTTTAATTCAACTCTGACTGGCGACAGAGGTTTTAAGGAG
GCTTTTAGTTACTTTCGGGCTGGTTTTNNNNNNNNNNNNNNNNNNNNNNNNNNNNNNNNN
NNNNNNNNNNNNNNNNNNNNNNNNNNNNNNNNNNNNNNNNNNNNNNNNNNNNNNNNNNNN
NNNNNNNNNNNNNNNNNNNNNNNNNNNNNNNNNNNNNNNNNNNNNNNNNNNNNNNNNNNN
NNNNNNNNNNNNNNNNNNNNNNNNNNNNNNNNNNNNNNNNNNNNNNNNNNNNNNNNNNNN
NNNNNNNNNNNNNNNNNNNNNNNNNNNNNNNNNNNNNNNNNNNNNNNNNNNNNNNNNNNN
NNNNNNNNNNNNNNNNNNNNNNNNNNNNNNNNNNNNNNNNNNNNNNNNNNNNNNNNNNNN
NNNNNNNNNNNNNNNNNNNNNNNNNNNNNNNNNNNNNNNNNNNNNNNNNNNNNNNNNNNN
NNNNNNNNNNNNNNNNNNNNNNTCCCGGAGCTGTATGCTGCTCTTCAGAGCATGCAGAGC
CTGAAGGCTCCGGGAATCAACGGACTGGGGGTGGACTTCTACAAGGCATTCTGGAGCATC
GTGGGGCAAGACCTCCTGGACGTCCTCAATGAAAGTCTTCACTCTGGCTCCCTGCCGCTG
TCCTGCAGGAGGGCAGTAATTGCCCTCCTACCAAAGAAGGGGAACCTGCAGGACATCAAG
AACTGGCGCCCCGTTTCCCTGCTCTGTTCGGACTTCAAAATCCTCTCCAAGGCCTTGGCC
ACCCGGCTGAGGGAGGCCATGGAACACGTCATCCACCGGGACCAGACGTACTGTGTGCCC
GGCAGGTCAATGGTGGATAACATCCACCTCATTCGGGATGTTTTGGAAGTCTCCAGTTCA
ATGGGAACACAGGTTGGTCTCCTTTCTTTAGACCAAGAAAAGGCTTTCGACCGTGTTGAA
CACAGCTTTCTGTGGAGAACCATGGAGAGCTTTGGGTTCAACGCTGGTCTGATAGCCATG
ATCAAGGTCTTGTATCGTGACATTGAGAGTGTCCTGAAGTTCAACGGTGGCTTGTGTGCT
CCTTTTAGGGTGCATAGAGGTGTCCGTCAGGGCTGCGCCCTGTCGGGGATGCTCTATGCA
CTCTCCCTGGAACCCCTCCTGATCAAAATGCGTGCAAATGTTCAGGGTTTGGTTTTATCG
>lcl|NW_004074133.1:2996-4958():392-1960 ORF1_NW_004074133.1:2996-4958():391:1959
TCATGGGGGGGGGACTGGAACTGCACCACAGACGTCACACTGGACAGGATTGGACAGGAG
CCTCATCTCCAGTCAGCTGCTGTGCTGTCTAGGCTGGGAGCAGAGCTGGGGATGGTAGAT
GTTTGGAGGGTGAAGCATCCCACCATCAGGCAGTACACATGGGTGAAGGTGGTGGATGGG
GTCATTAGTGCCGCTAGGCTGGACAGGTTCTACCTGTCCCAGGGTTTTAGCAATAGGTTA
GTTAACAGTCACATTTATCCGGTTGGGTTCACTGATCATCACTTGGCCACTTTTGATTTT
CTTATTTCACAAACACACAAATGCAGCTCATACTGGCANNNNNNNNNNNNNNNNNNNNNN
NNNNNNNNNNNNNNNNNNNNNNNNNNNNNNNNNNNNNNNNNNNNNNNNNNNNNNNNNNNN
NNNNNNNNNNNNNNNNNNNNNNNNNNNNNNNNNNNNNNNNNNNNNNNNNNNNNNNNNNNN
NNNNNNNNNNNNNNNNNNNNNNNNNNNNNNNNNNNNNNNNNNNNNNNNNNNNNNNNNNNN
NNNNNNNNNNNNNNNNNNNNNNNNNNNNNNNNNNNNNNNNNNNNNNNNNNNNNNNNNNNN
NNNNNNNNNNNNNNNNNNNNNNNNNNNNNNNNNNNNNNNNNNNNNNNNNNNNNNNNNNNN
NNNNNNNNNNNNNNNNNNNNNNNNNNNNNNNNNNNNNNNNNNNNNNNNNNNNNNNNNNNN
NNNNNNNNNNCGATGACAGCTGACCAGGGTGAGATGAGGAGACACGCTGTGGACTTCTAC
GGCACCCTCTACAGGGCAGAGGACTGCAGCAGGGAGGATGAGCTCCTGCAGGGTCTTCCT
CGGCTGAGCCAGAGGGACCGGTCCACCCTGGACGCTGACATCACATTGGATGAACTTACT
GCTGCGGTGGGACAGATGGCTTCTGGTCGAGCTCCAGGACTGGATGGTTTGCCCGCAGAG
TTCTATAAACATTTCTGGAGGTGTCTGGGTGCTGACCTGTGGGAGGTGCTGCAGGAGTGC
ACTCACACAGGTCGATTACCGACATCCTGTCAGACCGCGGTCCTCTCTCTAATCCCAAAG
AAGGGGGACCTGGCTTTATTAAAAAACTGGAGACCTGTGGCGTTGCTCTGCACGGACTAT
AAACTTCTTTCAAAGGTGCTCGCCAACAGGCTCAAGAACCACCTCGATTTGCTCGTCCAC
AGAGACCAGTCGTATTGTGTCCCGGACAGGTCAATTATGGACAACCTTTTTTTAATGAGA
GATTTGTTTCACCTTTGTAAACTGTACGACATTGATGTCGGGGTGATTTCTTTAGACCAG
GAGAAGGCGTTCGACAGGGTCGATCACAAGTTTCTGTTTTCCACATTAAGGGCTTTTGGT
TTTGGGGATGTTTTTTTGTCACTCTTGTCTCTGCTGTACAGGGATGCTTGTTGTTTGGTG
AAGGTTGGTGGGGGGCTGAGCTGTCCAGTGAGCGTCCAACGGGGAATAAGACAGGGATGT
CCTATTTCTGGACAGTTGTACTCATTGGCCATCGAACCTCTTCTAAACAACCTAAGAACT
AGGCTGTCG
>lcl|NW_004074183.1:2774-10973():6218-8197 ORF5_NW_004074183.1:2774-10973():6217:8196
ACTGGGGTCTGTGGTGGAGAGGCCTGTCTAGGTTGTCCCATGGCACCAACCTGTCTGCAG
GTGTGGCCACTCTGTTCTCTCCCAGGCTGGACGTTAGAGTCACCTCCANNNNNNNNNNNN
NNNNNNNNNNNNNNNNNNNNNNNNNNNNNNNNNNNNNNNNNNNNNNNNNNNNNNNNNNNN
NNNNNNNNNNNNNNNNNNNNNNNNNNNNNNNNNNNNNNNNNNNNNNNNNNNNNNNNNNNN
NNNNNNNNNNNNNNNNNNNNNNNNNNNNNNNNNNNNNNNNNNNNNNNNNNNNNNNNNNNN
NNNNNNNNNNNNNNNNNNNNNNNNNNNNNNNNNNNNNNNNNNNNNNNNNNNNNNNNNNNN
NNNNNNNNNNNNNNNNNNNNNNNNNNNNNNNNNNNNNNNNNNNNNNNNNNNNNNNNNNNN
NNNNNNNNNNNNNNNNNNNNNNNNNNNNNNNNNNNNNNNNNNNNNNNNNNNNNNNNNNNN
NNNNNNNNNNNNNNNNNNNNNNNNNNNNNNNNNNNNNNNNNNNNNNNNNNNNNNNNNNNN
NNNNNNNNNNNNNNNNNNNNNNNNNNNNNNNNNNNNNNNNNNNNNNNNNNNNNNNNNNNN
NNNNNNNNNNNNNNNNNNNNNNNNNNNNNNNNNNNNNNNNNNNNNNNNNNNNNNNNNNNN
NNNNNNNNNNNNNNNNNNNNNNNNNNNNNNNNNNNNNNNNNNNNNNNNNNNNNNNNNNNN
NNNNNNNNNNNNNNNNNNNNNNNNNNNNNNNNNNNNNNNNNNNNNNNNNNNNNNNNNNNN
NNNNNNNNNNNNNNNNNNNNNNNNNNNNNNNNNNNNNNNNNNNNNNNNNNNNNNNNNNNN
NNNNNNNNNNNNNNNNNNNNNNNNNNNNNNNNNNNNNNNNNNNNNNNNNNNNNNNNNNNN
NNNNNNNNNNNNNNNNNNNNNNNNNNNNNNNNNNNNNNNNNNNNNNNNNNNNNNNNNNNN
NNNNNNNNNNNNNNNNNNNNNNNNNNNNNNNNNNNNNNNNNNNNNNNNNNNNNNNNNNNN
NNNNNNNNNNNNNNNNNNNNNNNNNNNNNNNNNNNNNNNNNNNNNNNNNNNNNNNNNNNN
NNNNNNNNNNNNNNNNNNNNNNNNNNNNNNNNNNNNNNNNNNNNNNNNNNNNNNNNNNNN
NNNNNNNNNNNNNNNNNNNNNNNNNNNNNNNNNNNNNNNNNNNNNNNNNNNNNNNNNNNN
NNNNNNNNNNNNNNNNNNNNNNNNNNNNNNNNNNNNNNNNNNNNNNNNNNNNNNNNNNNN
NNNNNNNNNNNNNNNNNNNNNGACGCTGACATCACATTGGATGAACTTACTGCTGCGGTG
GGACAGATGGCTTCTGGTCGAGCTCCAGGACTGGATGGTTTGCCCGCAGACTTCTATAAA
CATTTCTGGAGGTGTCTGGGTGCTGACCTGTGGGAGGTGCTGCAGGAGTGCACTCACACA
GGTCGATTACCGACATCCTGTCAGACCGCGGTCCTCTCTCTAATCCCAAAGAAGGGGGAC
CTGGCTTTATTAAAAAACTGGAGACCTGTGGCGTTGCTCTGCACGGACTATAAACTTCTT
TCAAAGGTGCTCGCCAACAGGCTCAAGAACCACCTCGATTTGCTCGTCCACAGGGACCAG
TCGTATTGTGTCCCGGACAGGTCAATTATGGACAACCTTTTTTTAATGAGAGATTTGTTT
CACCTTTGTAAACTGTACGACATTGATGTCGGGGTGATTTCTTTAGACCAGGAGAAGGCG
TTCGACAGGGTCGATCACAAGTTTCTGTTTTCCACATTAAGGGCTTTTGGTTTTGGGGAT
GTTTTTTTGTCACTCTTGTCACTGCTGTACAGGGATGCTTGTTGTTTGGTGAAGGTTGGT
GGGGGGCTGAGCTGTCCAGTGAGCGTCCAACGGGGAATAAGACAGGGATGTCCTATTTCT
GGACAGTTGTACTCATTGGCCATCGAACCTCTTCTAAACAACCTAAGAACTAGGCTGTCG
>lcl|NW_004074280.1:0-2561():356-2545 ORF1_NW_004074280.1:0-2561():355:2544
AAAAAGACTTGCGATGTTTCCTTGGTTGTTTTTTTTACTGTCTTTGATTTTAAACCTCAC
CTCACTATGCACACTTTTAGAGTGGGAACGTTGAATGTAAACGGCGCCAGGGACGCAAAG
AAACGGGCACTAGTGTTCGACACAGCAAAAAGAAAACGAGTTGATGTCATGTTCCTCCAG
GAGACCCACAGCGACCGGAACAATGAAGCAGACTGGGAGAAGGAGTGGGAAGGGCAGGCG
TTGCTGAGCCACAACACCTCCCTCAGTGGTGGAGTGGGCCTCCTTTTCTCGAAGAGCTTC
GCTCCATCGTCCCTGGAGGTGGAGCATGTGGTGAGGGGACGGTGTTTGATGGTAAAAGCA
CGCCTCCAAAACCACTCCTTTGTTTTTATTAATATTTATGCTCCCACCAACGGTACAGAG
AGGAAGAGCTTTTTAGAAAAAGTTGGCACCGTTTTAAATGGTTGTGGGGACGATCTATTA
TTCTTTGGTGGGGATTTTAATTGCACCGAGTCGTTTTTAGACCGGGACCATGCAGAGCCC
CAGCCAGCCTCACAACATTGTCTGAAACAGCTGGCCTATTCTCATGGCCTGGTGGATGTG
TGGAGGAGGATGCACGCGGACAGCAGGCAATACACATGGTCCCGCTCGAGTGAAGGTAGA
ATCTCCTCGGCCAGACTTGACCGATTTTATTGNNNNNNNNNNNNNNNNNNNNNNNNNNNN
NNNNNNNNNNNNNNNNNNNNNNNNNNNNNNNNNNNNNNNNNNNNNNNNNNNNNNNNNNNN
NNNNNNNNNNNNNNNNNNNNNNNNNNNNNNNNNNNNNNNNNNNNNNNNNNNNNNNNNNNN
NNNNNNNNNNNNNNNNNNNNNNNNNNNNNNNNNNNNNNNNNNNNNNNNNNNNNNNNNNNN
NNNNNNNNNNNNNNNNNNNNNNNNNNNNNNNNNNNNNNNNNNNNNNNNNNNNNNNNNNNN
NNNNNNNNNNNNNNNNNNNNNNNNNNNNNNNNNNNNNNNNNNNNNNNNNNNNNNNNNNNN
NNNNNNNNNNNNNNNNNNNNNNNNNNNNNNNNNNNNNNNNNNNNNNNNNNNNNNNNNNNN
NNNNNNNNNNNGGGCCAGATAAGACGGCGAGCAGTGGAATTCTTTTCCTCGCTCTACGAG
ACCGAGTACTGCAGCGACGATGGCCTGTTCGACGAGTTCTGCGGGGGCCTCCCTCGGGTC
TCTGAGGAGACAAACTCGCTGCTGGACAGGCCGCTGCAGCTCGACAAGCTCCACGCCACA
CTGCTCGGGATGAAGGGAAAGAAAGCTCCAGGTGTCGACGGGCTCACGGTAGAGTTCTTT
AGAACCTTCTGGGACATTGTGGCCCGCGACATGCTGGAGGTCTTTAACGAAAGCCTGGCC
GCGGGTTCCCTGCCGTTGTCCTGCAGGAGAGCGGTGGTCACCCTCCTGCCAAAAAAGGGC
AACCTGCAGGAGATTAAGAACTGGTGCCCTGTGTCTCTGCTGTGTCTGGATTATAGGATT
CTGTCCAAGGCCTTGGCCTCCAGGCTGAGGGAAGCTATGGAGCAGGTCATCCACCGGGAC
CAGACTTACTGTGTGCCCGGCAGGTCCATAGGAGATAATGTCCACCTAATTCGGGATGTT
TTGGAGGTCTCCAGATCATTGGACGTTGATACTGGTCTCATTTCGTTAGACCAGGAAGAG
GCTTTTGACCGGGTTGAACACCAGTTCCTCTGGAAGGTGATGGAGAGGTTCGGGTTCAGC
CCTGGCTTTATAGCAATGATCCGCGTCCTGTACTGTGACATTGCGAGTATGCTGAAGTTT
AATGGCAGTCTGTGTGCTCCCTTCAGAGTGCGTAGAGGCGTCTGGCAGGGCTGTGCCCTC
TCTGGAATGCTCTACGCTCTCTCCCTCGAACCCCTTCTCTCTAGGGTCCGTGCAAACGTG
GATGGCCTGTTTTTACCGTCCTTTTACAGAAAAATTGTTTTATCTGCCTACGCAGATGAT
CTAATAGTAGTGGTGCGAAGCCAGAGGGACGTAGATGTTTTATCTAATTTAACAGTTTTA
TTCAACCGCCTGTCCGCGGCCAGGGTCAACTGGCAGAAGAGTGAGGCCCTGGCCGTTGGC
AGGTGGACAAATGGTCTGCCGGTCCTTCCCCAGGACCTTGCCTGGCGGAGGGACGGCCCT
AAAGTACCTCGGTATTTTTATTGGGGATGA
